# Supplementary material for: Comparing quality of reporting between preprints and peer-reviewed articles in the biomedical literature
Source: Res Integr Peer Rev. 2020 Dec 1;5:16. doi: 10.1186/s41073-020-00101-3 (PMC7706207; doi:10.1186/s41073-020-00101-3)
Supplement: Supplementary file 2 — Additional file 2: Supplementary File 1. [file 41073_2020_101_MOESM2_ESM.xlsx]

## Sheet: Dados
List/PDF	doi	Respondent	Group	Study	Region	Number of figures	Embedded figures	Journal	Impact Factor	Published	Citations (10-10-19)	Listed in DOAJ	APC charges 10-10-2019 DOAJ (USD)	Submission to publication (DOAJ) in weeks	Publisher	Supplementary material	Number of suppl. figures	Area	Area 2	Publication month	Publication year	Number of versions (18-09-19)	Peer review (blind)	Category of experiment	1 - Is the biological model / species of animal under study reported?	Do the title and abstract provide a clear idea of the article's main findings	1 - Do the authors report their funding source(s)?	2 - Is there a statement describing the presence or absence of conflict of interest?	3 - Is a sample size calculation reported?	4 - Is assessment of outcome measures reported to be done in a blinded fashion?	1 - Are the suppliers for all drugs or other treatments in the data under analysis reported?	2 - Is every antibody used in the data under analysis linked to a citation, catalogue number, clone number or validation profile?	3 - For pharmacological interventions, is the dose/concentration reported?	4 - For pharmacological interventions, is the vehicle reported?	1 - Are the groups compared clearly described?	2 - Does the study provide a clear timeline for the experimental procedures or exposures and the measurement of outcomes in the data under analysis?	3 - Is a well-defined summary estimate (e.g. mean or median) of quantitative variables provided for each group?	4 - Are findings presented with a well-defined measure of variation or precision (e.g. SD/SEM/X%CI)?	5 - Are unit level data presented?	6 - Are all data shown in figures or tables clearly attributable to a specific experimental group/condition?	7 - Are the units for each quantitative measure/indexes shown in figures or tables clearly described?	8 - Is the meaning of any symbols used in figures/tables (e.g. *, #, ª) clearly described?	1 - Is the experimental unit used for analysis clear?	2 - Is sample size reported for each group?	3 - Are the statistical tests used clearly described?	4 - Are the variables and groups to which each statistical result refers to made clear?	5 - Are the results of any statistical tests in the figure (including omnibus and post-hoc comparisons) provided (as a p value or otherwise)?	6 - Are exact p values reported up to 2 decimal units (e.g. p=No.46, p=No.No5, p<No.NoYes)?	1 - Was the source of cell lines or microorganisms provided?
61	10.1007/s00464-016-529	A	2	Random	Europe	12		SurgicalEndoscopyandOtherInterventionalTechniques	3.747			No			Comercial	No		ClinicalTrials		November	2016			HumanStudies	Yes	4	No	No statement is present	Sample size calculation is not reported	No	Not applicable	Not applicable	Not applicable	Not applicable	Yes	Yes	Yes	Yes	No	Yes	Yes	Not applicable	Yes	Yes (exact)	No	Yes	Yes	Yes
61	10.1007/s00464-016-529	A - J	2	Random	Europe	12		SurgicalEndoscopyandOtherInterventionalTechniques	3.747			No			Comercial	No		ClinicalTrials		November	2016			HumanStudies	OK		OK	OK	OK	OK	OK	OK	OK	OK	OK	DIFF	OK	OK	OK	OK	OK	DIFF	OK	OK	DIFF	OK	OK	OK
61	10.1007/s00464-016-529	A - M	2	Random	Europe	12		SurgicalEndoscopyandOtherInterventionalTechniques	3.747			No			Comercial	No		ClinicalTrials		November	2016			HumanStudies	OK		OK	OK	OK	OK	DIFF	OK	DIFF	DIFF	OK	OK	OK	OK	OK	DIFF	OK	DIFF	OK	OK	DIFF	OK	OK	OK
13	10.3290/j.ohpd.a33926	C	2	Random	Asia	2		OralHealth&PreventiveDentistry	0.657			No			Comercial	No		Microbiology		April	2016			InvitroStudies	Yes	5	Yes	No statement is present	Sample size calculation is not reported	Automated/Not applicable	Yes	No	Yes	Yes	Yes	Yes	Yes	Yes	No	Yes	Yes	Yes	Yes	Yes (exact)	Yes	Yes	No	No	Yes
271	10.7554/eLife.23871	C - D	2	Paired	Europe	23	Yes	eLife	7.616			Yes	2500	17	Nonprofit	Yes	4	Neuroscience		July	2017		Single	HumanStudies	OK		OK	OK	DIFF	DIFF	OK	OK	OK	OK	OK	OK	DIFF	OK	OK	OK	OK	OK	OK	DIFF	OK	OK	OK	OK
13	10.3290/j.ohpd.a33926	C - G	2	Random	Asia	2		OralHealth&PreventiveDentistry	0.657			No			Comercial	No		Microbiology		April	2016			InvitroStudies	OK		OK	OK	OK	DIFF	DIFF	DIFF	OK	OK	OK	OK	OK	OK	DIFF	OK	DIFF	DIFF	DIFF	OK	OK	DIFF	DIFF	DIFF	OK
13	10.3290/j.ohpd.a33926	C - H	2	Random	Asia	2		OralHealth&PreventiveDentistry	0.657			No			Comercial	No		Microbiology		April	2016			InvitroStudies	OK		OK	OK	OK	DIFF	DIFF	DIFF	OK	DIFF	OK	OK	OK	OK	OK	OK	DIFF	OK	DIFF	DIFF	DIFF	OK	OK	OK	OK
271	10.7554/eLife.23871	C - N	2	Paired	Europe	23	Yes	eLife	7.616			Yes	2500	17	Nonprofit	Yes	4	Neuroscience		July	2017		Single	HumanStudies	OK		OK	OK	OK	OK	OK	OK	OK	OK	OK	OK	OK	OK	OK	OK	OK	DIFF	OK	DIFF	OK	OK	OK	DIFF
271	10.7554/eLife.23871	D - N	2	Paired	Europe	23	Yes	eLife	7.616			Yes	2500	17	Nonprofit	Yes	4	Neuroscience		July	2017		Single	HumanStudies	OK		OK	OK	DIFF	DIFF	OK	OK	OK	OK	OK	OK	DIFF	OK	OK	OK	OK	DIFF	OK	OK	OK	OK	OK	DIFF
13	10.3290/j.ohpd.a33926	FINAL	2	Random	Asia	2		OralHealth&PreventiveDentistry	0.657			No			Comercial	No		Microbiology		April	2016			InvitroStudies	Yes	5	Yes	No statement is present	Sample size calculation is not reported	No	Partially	Not applicable	Yes	Yes	Yes	Yes	Yes	Yes	No	Yes	Not applicable	Yes	No	Yes (exact)	Yes	Yes	No	No	Yes
61	10.1007/s00464-016-529	FINAL	2	Random	Europe	12		SurgicalEndoscopyandOtherInterventionalTechniques	3.747			No			Comercial	No		ClinicalTrials		November	2016			HumanStudies	Yes	4.66667	No	No statement is present	Sample size calculation is not reported	No	Not applicable	Not applicable	Not applicable	Not applicable	Yes	Yes	Yes	Yes	No	Yes	Yes	Yes	Yes	Yes (exact)	Yes	Yes	Yes	Yes
271	10.7554/eLife.23871	FINAL	2	Paired	Europe	23	Yes	eLife	7.616			Yes	2500	17	Nonprofit	Yes	4	Neuroscience		July	2017		Single	HumanStudies	Yes	4	Yes	Yes, and the statement reports NO conflict of interest	Sample size calculation is not reported	No	Not applicable	Not applicable	Not applicable	Not applicable	Yes	Yes	No	Yes	No	Yes	Yes	Not applicable	Yes	Yes (exact)	Yes	Yes	Yes	No
13	10.3290/j.ohpd.a33926	G	2	Random	Asia	2		OralHealth&PreventiveDentistry	0.657			No			Comercial	No		Microbiology		April	2016			InvitroStudies	Yes	5	Yes	No statement is present	Sample size calculation is not reported	No	Partially	Not applicable	Yes	Yes	Yes	Yes	Yes	Yes	Yes (in figures)	Yes	Not applicable	No	No	Yes (exact)	Yes	No	Yes	Yes	Yes
13	10.3290/j.ohpd.a33926	G - H	2	Random	Asia	2		OralHealth&PreventiveDentistry	0.657			No			Comercial	No		Microbiology		April	2016			InvitroStudies	OK		OK	OK	OK	OK	OK	OK	OK	DIFF	OK	OK	OK	OK	DIFF	OK	DIFF	DIFF	OK	DIFF	DIFF	DIFF	DIFF	DIFF	OK
13	10.3290/j.ohpd.a33926	H	2	Random	Asia	2		OralHealth&PreventiveDentistry	0.657			No			Comercial	No		Microbiology		April	2016			InvitroStudies	Yes	5	Yes	No statement is present	Sample size calculation is not reported	No	Partially	Not applicable	Yes	No	Yes	Yes	Yes	Yes	No	Yes	No	Yes	No	No	No	Yes	No	No	Yes
61	10.1007/s00464-016-529	J	2	Random	Europe	12		SurgicalEndoscopyandOtherInterventionalTechniques	3.747			No			Comercial	No		ClinicalTrials		November	2016			HumanStudies	Yes	5	No	No statement is present	Sample size calculation is not reported	No	Not applicable	Not applicable	Not applicable	Not applicable	Yes	Not applicable	Yes	Yes	No	Yes	Yes	Yes	Yes	Yes (exact)	Yes	Yes	Yes	Yes
61	10.1007/s00464-016-529	J - M	2	Random	Europe	12		SurgicalEndoscopyandOtherInterventionalTechniques	3.747			No			Comercial	No		ClinicalTrials		November	2016			HumanStudies	OK		OK	OK	OK	OK	DIFF	OK	DIFF	DIFF	OK	DIFF	OK	OK	OK	DIFF	OK	OK	OK	OK	OK	OK	OK	OK
61	10.1007/s00464-016-529	M	2	Random	Europe	12		SurgicalEndoscopyandOtherInterventionalTechniques	3.747			No			Comercial	No		ClinicalTrials		November	2016			HumanStudies	Yes	5	No	No statement is present	Sample size calculation is not reported	No	No	Not applicable	Partially	No	Yes	Yes	Yes	Yes	No	No	Yes	Yes	Yes	Yes (exact)	Yes	Yes	Yes	Yes
3071	10.1016/j.neuron.2016.07.036	D	2	Paired	NorthAmerica	28	Yes	Neuron	14.024		96	No			Comercial	Yes	35	Neuroscience		August	2016		Single	Animalstudies(vertebrates)	Yes	4	Yes	No statement is present	Sample size calculation is not reported	Automated/Not applicable	Partially	Not applicable	Yes	No	Yes	Yes	Yes	Yes	Yes (in figures)	Yes	Yes	Not applicable	Yes	Yes (exact)	Yes	Yes	Yes	Yes
3071	10.1016/j.neuron.2016.07.036	D - F	2	Paired	NorthAmerica	28	Yes	Neuron	14.024		96	No			Comercial	Yes	35	Neuroscience		August	2016		Single	Animalstudies(vertebrates)	OK		OK	OK	OK	OK	DIFF	DIFF	OK	DIFF	OK	DIFF	OK	OK	OK	OK	OK	OK	OK	OK	OK	OK	DIFF	DIFF
3071	10.1016/j.neuron.2016.07.036	D - L	2	Paired	NorthAmerica	28	Yes	Neuron	14.024		96	No			Comercial	Yes	35	Neuroscience		August	2016		Single	Animalstudies(vertebrates)	OK		OK	OK	OK	OK	OK	DIFF	OK	DIFF	OK	OK	OK	OK	OK	OK	OK	OK	DIFF	OK	OK	OK	OK	OK
3071	10.1016/j.neuron.2016.07.036	F	2	Paired	NorthAmerica	28	Yes	Neuron	14.024		96	No			Comercial	Yes	35	Neuroscience		August	2016		Single	Animalstudies(vertebrates)	Yes	4	Yes	No statement is present	Sample size calculation is not reported	Automated/Not applicable	Yes	Yes	Yes	Yes	Yes	No	Yes	Yes	Yes (in figures)	Yes	Yes	Not applicable	Yes	Yes (exact)	Yes	Yes	No	No
3071	10.1016/j.neuron.2016.07.036	F - L	2	Paired	NorthAmerica	28	Yes	Neuron	14.024		96	No			Comercial	Yes	35	Neuroscience		August	2016		Single	Animalstudies(vertebrates)	OK		OK	OK	OK	OK	DIFF	OK	OK	OK	OK	DIFF	OK	OK	OK	OK	OK	OK	DIFF	OK	OK	OK	DIFF	DIFF
3071	10.1016/j.neuron.2016.07.036	FINAL	2	Paired	NorthAmerica	28	Yes	Neuron	14.024		96	No			Comercial	Yes	35	Neuroscience		August	2016		Single	Animalstudies(vertebrates)	Yes	3.66667	Yes	No statement is present	Sample size calculation is not reported	Automated/Not applicable	Partially	Yes	Yes	Yes	Yes	Yes	Yes	Yes	Yes (in figures)	Yes	Yes	Not applicable	Yes	Yes (exact)	Yes	Yes	Yes	Yes
3071	10.1016/j.neuron.2016.07.036	L	2	Paired	NorthAmerica	28	Yes	Neuron	14.024		96	No			Comercial	Yes	35	Neuroscience		August	2016		Single	Animalstudies(vertebrates)	Yes	3	Yes	No statement is present	Sample size calculation is not reported	Automated/Not applicable	Partially	Yes	Yes	Yes	Yes	Yes	Yes	Yes	Yes (in figures)	Yes	Yes	Not applicable	No	Yes (exact)	Yes	Yes	Yes	Yes
813	10.1371/journal.pmed.1002309	B	2	Paired	NorthAmerica	21	Yes	PLOSMedicine	11.675		67	Yes	2900	32	Nonprofit	Yes	40	Genomics	Cancer Biology	May	2017		Single	HumanStudies	Yes	5	Yes	Yes, and the statement reports a conflict of interest	Sample size calculation is reported, without parameters	No	Not applicable	Not applicable	Not applicable	Not applicable	Yes	Yes	Yes	Yes	Yes (in figures)	Yes	Yes	No	Yes	Yes (exact)	Yes	Yes	Yes	Yes
813	10.1371/journal.pmed.1002309	B - M	2	Paired	NorthAmerica	21	Yes	PLOSMedicine	11.675		67	Yes	2900	32	Nonprofit	Yes	40	Genomics	Cancer Biology	May	2017		Single	HumanStudies	OK		OK	OK	DIFF	OK	DIFF	OK	DIFF	DIFF	OK	DIFF	OK	DIFF	DIFF	OK	OK	OK	OK	OK	OK	OK	OK	OK
813	10.1371/journal.pmed.1002309	B - O	2	Paired	NorthAmerica	21	Yes	PLOSMedicine	11.675		67	Yes	2900	32	Nonprofit	Yes	40	Genomics	Cancer Biology	May	2017		Single	HumanStudies	OK		OK	OK	DIFF	DIFF	OK	OK	OK	OK	OK	OK	OK	OK	OK	OK	OK	OK	OK	OK	OK	OK	OK	OK
813	10.1371/journal.pmed.1002309	FINAL	2	Paired	NorthAmerica	21	Yes	PLOSMedicine	11.675		67	Yes	2900	32	Nonprofit	Yes	40	Genomics	Cancer Biology	May	2017		Single	HumanStudies	Yes	4.33333	Yes	Yes, and the statement reports a conflict of interest	Sample size calculation is not reported	No	Not applicable	Not applicable	Not applicable	Not applicable	Yes	Yes	Yes	Yes	Yes (in figures)	Yes	Yes	No	Yes	Yes (exact)	Yes	Yes	Yes	Yes
813	10.1371/journal.pmed.1002309	M	2	Paired	NorthAmerica	21	Yes	PLOSMedicine	11.675		67	Yes	2900	32	Nonprofit	Yes	40	Genomics	Cancer Biology	May	2017		Single	HumanStudies	Yes	4	Yes	Yes, and the statement reports a conflict of interest	Sample size calculation is not reported	No	No	Not applicable	Yes	No	Yes	No	Yes	No	No	Yes	Yes	No	Yes	Yes (exact)	Yes	Yes	Yes	Yes
813	10.1371/journal.pmed.1002309	M - O	2	Paired	NorthAmerica	21	Yes	PLOSMedicine	11.675		67	Yes	2900	32	Nonprofit	Yes	40	Genomics	Cancer Biology	May	2017		Single	HumanStudies	OK		OK	OK	OK	DIFF	DIFF	OK	DIFF	DIFF	OK	DIFF	OK	DIFF	DIFF	OK	OK	OK	OK	OK	OK	OK	OK	OK
813	10.1371/journal.pmed.1002309	O	2	Paired	NorthAmerica	21	Yes	PLOSMedicine	11.675		67	Yes	2900	32	Nonprofit	Yes	40	Genomics	Cancer Biology	May	2017		Single	HumanStudies	Yes	4	Yes	Yes, and the statement reports a conflict of interest	Sample size calculation is not reported	Automated/Not applicable	Not applicable	Not applicable	Not applicable	Not applicable	Yes	Yes	Yes	Yes	Yes (in figures)	Yes	Yes	No	Yes	Yes (exact)	Yes	Yes	Yes	Yes
21	10.1016/j.chom.2016.03.001	C	2	Random	NorthAmerica	52		CellHost&Microbe	14.946		54	No			Comercial	Yes	16	Immunology		April	2016			InvitroStudies	Yes	5	Yes	No statement is present	Sample size calculation is not reported	Automated/Not applicable	Partially	Not applicable	Yes	Yes	Yes	Yes	Yes	Yes	No	Yes	Yes	Yes	No	Yes (range)	Yes	Yes	Partially	Partially	Yes
21	10.1016/j.chom.2016.03.001	C - H	2	Random	NorthAmerica	52		CellHost&Microbe	14.946		54	No			Comercial	Yes	16	Immunology		April	2016			InvitroStudies	OK		OK	OK	OK	DIFF	DIFF	OK	DIFF	DIFF	OK	DIFF	OK	OK	OK	OK	DIFF	OK	DIFF	OK	OK	OK	OK	DIFF	OK
21	10.1016/j.chom.2016.03.001	C - L	2	Random	NorthAmerica	52		CellHost&Microbe	14.946		54	No			Comercial	Yes	16	Immunology		April	2016			InvitroStudies	OK		OK	OK	OK	OK	DIFF	OK	DIFF	DIFF	OK	DIFF	OK	OK	OK	OK	OK	OK	DIFF	OK	OK	OK	DIFF	DIFF	OK
21	10.1016/j.chom.2016.03.001	FINAL	2	Random	NorthAmerica	52		CellHost&Microbe	14.946		54	No			Comercial	Yes	16	Immunology		April	2016			InvitroStudies	Yes	5	Yes	No statement is present	Sample size calculation is not reported	Automated/Not applicable	Yes	Not applicable	Partially	No	Yes	Yes	Yes	Yes	No	Yes	Yes	Yes	Yes	Yes (range)	Yes	Yes	Partially	No	Yes
21	10.1016/j.chom.2016.03.001	H	2	Random	NorthAmerica	52		CellHost&Microbe	14.946		54	No			Comercial	Yes	16	Immunology		April	2016			InvitroStudies	Yes	5	Yes	No statement is present	Sample size calculation is not reported	No	Yes	Not applicable	No	No	Yes	Not applicable	Yes	Yes	No	Yes	No	Yes	Yes	Yes (range)	Yes	Yes	Partially	No	Yes
21	10.1016/j.chom.2016.03.001	H - L	2	Random	NorthAmerica	52		CellHost&Microbe	14.946		54	No			Comercial	Yes	16	Immunology		April	2016			InvitroStudies	OK		OK	OK	OK	DIFF	OK	OK	DIFF	DIFF	OK	DIFF	OK	OK	OK	OK	DIFF	OK	OK	OK	OK	OK	DIFF	OK	OK
21	10.1016/j.chom.2016.03.001	L	2	Random	NorthAmerica	52		CellHost&Microbe	14.946		54	No			Comercial	Yes	16	Immunology		April	2016			InvitroStudies	Yes	5	Yes	No statement is present	Sample size calculation is not reported	Automated/Not applicable	Yes	Not applicable	Not applicable	Not applicable	Yes	No	Yes	Yes	No	Yes	Yes	Yes	Yes	Yes (range)	Yes	Yes	Yes	No	Yes
1505	10.1038/nn.4592	FINAL	2	Paired	NorthAmerica	61	Yes	NatureNeuroscience	19.912		53	No			Comercial	Yes	11	Neuroscience		June	2017		Single/Double	Animalstudies(vertebrates)	Yes	4.66667	Yes	Yes, and the statement reports NO conflict of interest	Sample size calculation is not reported	Automated/Not applicable	Not applicable	Not applicable	Not applicable	Not applicable	Yes	Yes	Yes	Yes	Yes (in figures)	Yes	Yes	Yes	Yes	Yes (exact)	Yes	Yes	Yes	Yes
1505	10.1038/nn.4592	J	2	Paired	NorthAmerica	61	Yes	NatureNeuroscience	19.912		53	No			Comercial	Yes	11	Neuroscience		June	2017		Single/Double	Animalstudies(vertebrates)	Yes	5	Yes	Yes, and the statement reports NO conflict of interest	Sample size calculation is not reported	Automated/Not applicable	Partially	Not applicable	Not applicable	Not applicable	Yes	Yes	Yes	Yes	Yes (in figures)	Yes	Yes	Yes	Yes	Yes (exact)	Yes	Yes	Yes	Yes
1505	10.1038/nn.4592	J - L	2	Paired	NorthAmerica	61	Yes	NatureNeuroscience	19.912		53	No			Comercial	Yes	11	Neuroscience		June	2017		Single/Double	Animalstudies(vertebrates)	OK		OK	OK	DIFF	OK	DIFF	OK	OK	OK	OK	OK	OK	OK	OK	OK	DIFF	OK	OK	OK	OK	OK	OK	OK
1505	10.1038/nn.4592	J - M	2	Paired	NorthAmerica	61	Yes	NatureNeuroscience	19.912		53	No			Comercial	Yes	11	Neuroscience		June	2017		Single/Double	Animalstudies(vertebrates)	OK		OK	OK	OK	DIFF	DIFF	OK	OK	OK	OK	OK	OK	OK	DIFF	OK	OK	OK	OK	OK	OK	OK	OK	OK
1505	10.1038/nn.4592	L	2	Paired	NorthAmerica	61	Yes	NatureNeuroscience	19.912		53	No			Comercial	Yes	11	Neuroscience		June	2017		Single/Double	Animalstudies(vertebrates)	Yes	4	Yes	Yes, and the statement reports NO conflict of interest	Sample size calculation is reported, without parameters	Automated/Not applicable	No	Not applicable	Not applicable	Not applicable	Yes	Yes	Yes	Yes	Yes (in figures)	Yes	Not applicable	Yes	Yes	Yes (exact)	Yes	Yes	Yes	Yes
1505	10.1038/nn.4592	L - M	2	Paired	NorthAmerica	61	Yes	NatureNeuroscience	19.912		53	No			Comercial	Yes	11	Neuroscience		June	2017		Single/Double	Animalstudies(vertebrates)	OK		OK	OK	DIFF	DIFF	DIFF	OK	OK	OK	OK	OK	OK	OK	DIFF	OK	DIFF	OK	OK	OK	OK	OK	OK	OK
1505	10.1038/nn.4592	M	2	Paired	NorthAmerica	61	Yes	NatureNeuroscience	19.912		53	No			Comercial	Yes	11	Neuroscience		June	2017		Single/Double	Animalstudies(vertebrates)	Yes	5	Yes	Yes, and the statement reports NO conflict of interest	Sample size calculation is not reported	No	Yes	Not applicable	Not applicable	Not applicable	Yes	Yes	Yes	Yes	Yes (in raw data)	Yes	Yes	Yes	Yes	Yes (exact)	Yes	Yes	Yes	Yes
1162	10.1038/nmeth.4148	C	2	Paired	Asia	16	Yes	NatureMethods	26.919		51	No			Comercial	Yes	85	Neuroscience		January	2017		Single/Double	Animalstudies(invertebrates)	Yes	5	Yes	Yes, and the statement reports NO conflict of interest	Sample size calculation is reported, with parameters	No	Not applicable	No	Not applicable	Not applicable	Yes	Yes	Yes	No	Yes (in figures)	Yes	Yes	Not applicable	Yes	Yes (exact)	Yes	No	Partially	Yes
1162	10.1038/nmeth.4148	C - J	2	Paired	Asia	16	Yes	NatureMethods	26.919		51	No			Comercial	Yes	85	Neuroscience		January	2017		Single/Double	Animalstudies(invertebrates)	OK		OK	OK	DIFF	OK	DIFF	DIFF	OK	OK	OK	OK	OK	DIFF	OK	OK	OK	OK	OK	DIFF	OK	DIFF	DIFF	OK
1162	10.1038/nmeth.4148	C - M	2	Paired	Asia	16	Yes	NatureMethods	26.919		51	No			Comercial	Yes	85	Neuroscience		January	2017		Single/Double	Animalstudies(invertebrates)	OK		OK	OK	DIFF	DIFF	OK	DIFF	OK	OK	OK	DIFF	OK	DIFF	DIFF	OK	OK	OK	OK	OK	OK	DIFF	DIFF	OK
1162	10.1038/nmeth.4148	FINAL	2	Paired	Asia	16	Yes	NatureMethods	26.919		51	No			Comercial	Yes	85	Neuroscience		January	2017		Single/Double	Animalstudies(invertebrates)	Yes	5	Yes	Yes, and the statement reports NO conflict of interest	Sample size calculation is reported, with parameters	No	Not applicable	Not applicable	Not applicable	Not applicable	Yes	Yes	Yes	Yes	Yes (in figures)	Yes	Yes	Not applicable	Yes	Yes (exact)	Yes	Yes	Yes	Yes
1162	10.1038/nmeth.4148	J	2	Paired	Asia	16	Yes	NatureMethods	26.919		51	No			Comercial	Yes	85	Neuroscience		January	2017		Single/Double	Animalstudies(invertebrates)	Yes	5	Yes	Yes, and the statement reports NO conflict of interest	Sample size calculation is reported, without parameters	No	Yes	Not applicable	Not applicable	Not applicable	Yes	Yes	Yes	Yes	Yes (in figures)	Yes	Yes	Not applicable	Yes	Partially	Yes	Yes	Yes	Yes
1162	10.1038/nmeth.4148	J - M	2	Paired	Asia	16	Yes	NatureMethods	26.919		51	No			Comercial	Yes	85	Neuroscience		January	2017		Single/Double	Animalstudies(invertebrates)	OK		OK	OK	DIFF	DIFF	DIFF	OK	OK	OK	OK	DIFF	OK	OK	DIFF	OK	OK	OK	OK	DIFF	OK	OK	OK	OK
1162	10.1038/nmeth.4148	M	2	Paired	Asia	16	Yes	NatureMethods	26.919		51	No			Comercial	Yes	85	Neuroscience		January	2017		Single/Double	Animalstudies(invertebrates)	Yes	5	Yes	Yes, and the statement reports NO conflict of interest	Sample size calculation is not reported	Yes (blinded)	Not applicable	Not applicable	Not applicable	Not applicable	Yes	No	Yes	Yes	No	Yes	Yes	Not applicable	Yes	Yes (exact)	Yes	Yes	Yes	Yes
2943	10.7554/eLife.17879	C	2	Paired	NorthAmerica	30	Yes	eLife	7.725		50	Yes	2500	17	Nonprofit	Yes	4	Neuroscience		September	2016		Single	Animalstudies(invertebrates)	Yes	5	Yes	Yes, and the statement reports NO conflict of interest	Sample size calculation is not reported	No	Yes	No	Not applicable	Not applicable	Yes	Yes	No	No	No	Yes	Yes	Yes	Yes	Yes (exact)	Yes	Yes	No	No
2943	10.7554/eLife.17879	C - F	2	Paired	NorthAmerica	30	Yes	eLife	7.725		50	Yes	2500	17	Nonprofit	Yes	4	Neuroscience		September	2016		Single	Animalstudies(invertebrates)	OK		OK	OK	OK	OK	DIFF	DIFF	OK	OK	OK	DIFF	OK	OK	DIFF	OK	OK	DIFF	OK	OK	OK	OK	OK	OK
2943	10.7554/eLife.17879	C - L	2	Paired	NorthAmerica	30	Yes	eLife	7.725		50	Yes	2500	17	Nonprofit	Yes	4	Neuroscience		September	2016		Single	Animalstudies(invertebrates)	OK		OK	OK	OK	OK	DIFF	DIFF	OK	OK	OK	OK	OK	OK	OK	OK	OK	DIFF	DIFF	OK	DIFF	DIFF	OK	OK
2943	10.7554/eLife.17879	F	2	Paired	NorthAmerica	30	Yes	eLife	7.725		50	Yes	2500	17	Nonprofit	Yes	4	Neuroscience		September	2016		Single	Animalstudies(invertebrates)	Yes	4	Yes	Yes, and the statement reports NO conflict of interest	Sample size calculation is not reported	No	Not applicable	Yes	Not applicable	Not applicable	Yes	No	No	No	Yes (in figures)	Yes	Yes	Not applicable	Yes	Yes (exact)	Yes	Yes	No	No
2943	10.7554/eLife.17879	F - L	2	Paired	NorthAmerica	30	Yes	eLife	7.725		50	Yes	2500	17	Nonprofit	Yes	4	Neuroscience		September	2016		Single	Animalstudies(invertebrates)	OK		OK	OK	OK	OK	OK	DIFF	OK	OK	OK	DIFF	OK	OK	DIFF	OK	OK	DIFF	DIFF	OK	DIFF	DIFF	OK	OK
2943	10.7554/eLife.17879	FINAL	2	Paired	NorthAmerica	30	Yes	eLife	7.725		50	Yes	2500	17	Nonprofit	Yes	4	Neuroscience		September	2016		Single	Animalstudies(invertebrates)	Yes	4.33333	Yes	Yes, and the statement reports NO conflict of interest	Sample size calculation is not reported	No	Not applicable	Not applicable	Not applicable	Not applicable	Yes	Yes	No	No	No	Yes	Yes	Yes	Yes	Yes (exact)	Yes	Yes	No	No
2943	10.7554/eLife.17879	L	2	Paired	NorthAmerica	30	Yes	eLife	7.725		50	Yes	2500	17	Nonprofit	Yes	4	Neuroscience		September	2016		Single	Animalstudies(invertebrates)	Yes	4	Yes	Yes, and the statement reports NO conflict of interest	Sample size calculation is not reported	No	Not applicable	Not applicable	Not applicable	Not applicable	Yes	Yes	No	No	No	Yes	Yes	No	No	Yes (exact)	No	No	No	No
27	10.1186/s12966-016-0376-8	B	2	Random	Oceania	6		InternationalJournalofBehavioralNutritionandPhysicalActivity	4.396		49	Yes	2019	11	Comercial	No		ClinicalTrials		April	2016		Single	HumanStudies	Yes	4	Yes	Yes, and the statement reports NO conflict of interest	Sample size calculation is not reported	No	Not applicable	Not applicable	Not applicable	Not applicable	Yes	Yes	Yes	Yes	No	Yes	Yes	Yes	Yes	Yes (exact)	Yes	Yes	Yes	No
27	10.1186/s12966-016-0376-8	B - K	2	Random	Oceania	6		InternationalJournalofBehavioralNutritionandPhysicalActivity	4.396		49	Yes	2019	11	Comercial	No		ClinicalTrials		April	2016		Single	HumanStudies	OK		OK	OK	OK	DIFF	DIFF	OK	OK	OK	OK	OK	OK	OK	OK	OK	OK	OK	OK	OK	OK	OK	OK	DIFF
27	10.1186/s12966-016-0376-8	B - M	2	Random	Oceania	6		InternationalJournalofBehavioralNutritionandPhysicalActivity	4.396		49	Yes	2019	11	Comercial	No		ClinicalTrials		April	2016		Single	HumanStudies	OK		OK	OK	OK	OK	OK	OK	OK	OK	OK	OK	OK	OK	OK	OK	OK	OK	OK	OK	OK	OK	OK	DIFF
27	10.1186/s12966-016-0376-8	FINAL	2	Random	Oceania	6		InternationalJournalofBehavioralNutritionandPhysicalActivity	4.396		49	Yes	2019	11	Comercial	No		ClinicalTrials		April	2016		Single	HumanStudies	Yes	4.66667	Yes	Yes, and the statement reports NO conflict of interest	Sample size calculation is not reported	No	Not applicable	Not applicable	Not applicable	Not applicable	Yes	Yes	Yes	Yes	No	Yes	Yes	Yes	Yes	Yes (exact)	Yes	Yes	Yes	Yes
27	10.1186/s12966-016-0376-8	K	2	Random	Oceania	6		InternationalJournalofBehavioralNutritionandPhysicalActivity	4.396		49	Yes	2019	11	Comercial	No		ClinicalTrials		April	2016		Single	HumanStudies	Yes	5	Yes	Yes, and the statement reports NO conflict of interest	Sample size calculation is not reported	Automated/Not applicable	No	Not applicable	Not applicable	Not applicable	Yes	Yes	Yes	Yes	No	Yes	Yes	Yes	Yes	Yes (exact)	Yes	Yes	Yes	Yes
27	10.1186/s12966-016-0376-8	K - M	2	Random	Oceania	6		InternationalJournalofBehavioralNutritionandPhysicalActivity	4.396		49	Yes	2019	11	Comercial	No		ClinicalTrials		April	2016		Single	HumanStudies	OK		OK	OK	OK	DIFF	DIFF	OK	OK	OK	OK	OK	OK	OK	OK	OK	OK	OK	OK	OK	OK	OK	OK	OK
27	10.1186/s12966-016-0376-8	M	2	Random	Oceania	6		InternationalJournalofBehavioralNutritionandPhysicalActivity	4.396		49	Yes	2019	11	Comercial	No		ClinicalTrials		April	2016		Single	HumanStudies	Yes	5	Yes	Yes, and the statement reports NO conflict of interest	Sample size calculation is not reported	No	Not applicable	Not applicable	Not applicable	Not applicable	Yes	Yes	Yes	Yes	No	Yes	Yes	Yes	Yes	Yes (exact)	Yes	Yes	Yes	Yes
43	10.1038/srep23246	B	2	Random	Europe	27		ScientificReports	4.259		44	Yes	1425	20	Comercial	Yes	13	Genomics		March	2016		Single	Animalstudies(vertebrates)	Yes	3	Yes	Yes, and the statement reports NO conflict of interest	Sample size calculation is not reported	Automated/Not applicable	Not applicable	Not applicable	Not applicable	Not applicable	Yes	Yes	Not applicable	Not applicable	Yes (in raw data)	Yes	No	Yes	No	Yes (exact)	Yes	Yes	Yes	Yes
43	10.1038/srep23246	B - D	2	Random	Europe	27		ScientificReports	4.259		44	Yes	1425	20	Comercial	Yes	13	Genomics		March	2016		Single	Animalstudies(vertebrates)	OK		OK	OK	DIFF	OK	OK	OK	OK	OK	OK	OK	DIFF	DIFF	DIFF	OK	DIFF	OK	DIFF	OK	OK	OK	OK	OK
43	10.1038/srep23246	B - H	2	Random	Europe	27		ScientificReports	4.259		44	Yes	1425	20	Comercial	Yes	13	Genomics		March	2016		Single	Animalstudies(vertebrates)	OK		OK	OK	OK	DIFF	OK	OK	OK	OK	OK	OK	DIFF	DIFF	DIFF	OK	DIFF	DIFF	OK	DIFF	OK	OK	DIFF	DIFF
43	10.1038/srep23246	D	2	Random	Europe	27		ScientificReports	4.259		44	Yes	1425	20	Comercial	Yes	13	Genomics		March	2016		Single	Animalstudies(vertebrates)	Yes	4	Yes	Yes, and the statement reports NO conflict of interest	Sample size calculation is reported, without parameters	Automated/Not applicable	Not applicable	Not applicable	Not applicable	Not applicable	Yes	Yes	No	No	No	Yes	Yes	Yes	Yes	Yes (exact)	Yes	Yes	Yes	Yes
43	10.1038/srep23246	D - H	2	Random	Europe	27		ScientificReports	4.259		44	Yes	1425	20	Comercial	Yes	13	Genomics		March	2016		Single	Animalstudies(vertebrates)	OK		OK	OK	DIFF	DIFF	OK	OK	OK	OK	OK	OK	OK	OK	DIFF	OK	DIFF	DIFF	DIFF	DIFF	OK	OK	DIFF	DIFF
43	10.1038/srep23246	FINAL	2	Random	Europe	27		ScientificReports	4.259		44	Yes	1425	20	Comercial	Yes	13	Genomics		March	2016		Single	Animalstudies(vertebrates)	Yes	4	Yes	Yes, and the statement reports NO conflict of interest	Sample size calculation is not reported	Automated/Not applicable	Not applicable	Not applicable	Not applicable	Not applicable	Yes	Yes	No	No	Not applicable	Yes	Not applicable	Yes	No	Yes (exact)	Yes	Yes	Yes	Yes
43	10.1038/srep23246	H	2	Random	Europe	27		ScientificReports	4.259		44	Yes	1425	20	Comercial	Yes	13	Genomics		March	2016		Single	Animalstudies(vertebrates)	Yes	5	Yes	Yes, and the statement reports NO conflict of interest	Sample size calculation is not reported	No	Not applicable	Not applicable	Not applicable	Not applicable	Yes	Yes	No	No	Yes (in figures)	Yes	Not applicable	Not applicable	No	No	Yes	Yes	Partially	Partially
3328	10.1016/j.cmet.2016.06.008	FINAL	2	Paired	NorthAmerica	34	Yes	CellMetabolism	18.164		37	No			Comercial	Yes	10	Genetics		July	2016			Animalstudies(invertebrates)	Yes	3.33333	Yes	No statement is present	Sample size calculation is not reported	No	Not applicable	Not applicable	Not applicable	Not applicable	Yes	Yes	Yes	Yes	Yes (in figures)	Yes	Yes	Not applicable	Yes	No	No	Yes	Yes	No
3328	10.1016/j.cmet.2016.06.008	L	2	Paired	NorthAmerica	34	Yes	CellMetabolism	18.164		37	No			Comercial	Yes	10	Genetics		July	2016			Animalstudies(invertebrates)	Yes	3	Yes	No statement is present	Sample size calculation is not reported	Automated/Not applicable	Not applicable	Not applicable	Not applicable	Not applicable	Yes	No	Yes	Yes	Yes (in figures)	Yes	Yes	Not applicable	Yes	No	No	Yes	Yes	No
3328	10.1016/j.cmet.2016.06.008	L - N	2	Paired	NorthAmerica	34	Yes	CellMetabolism	18.164		37	No			Comercial	Yes	10	Genetics		July	2016			Animalstudies(invertebrates)	OK		OK	OK	OK	DIFF	OK	OK	OK	OK	OK	DIFF	OK	OK	OK	OK	DIFF	DIFF	OK	OK	OK	OK	OK	OK
3328	10.1016/j.cmet.2016.06.008	L - P	2	Paired	NorthAmerica	34	Yes	CellMetabolism	18.164		37	No			Comercial	Yes	10	Genetics		July	2016			Animalstudies(invertebrates)	OK		OK	OK	OK	DIFF	OK	OK	OK	OK	OK	DIFF	OK	DIFF	OK	OK	OK	OK	OK	OK	OK	OK	OK	OK
3328	10.1016/j.cmet.2016.06.008	N	2	Paired	NorthAmerica	34	Yes	CellMetabolism	18.164		37	No			Comercial	Yes	10	Genetics		July	2016			Animalstudies(invertebrates)	Yes	3	Yes	No statement is present	Sample size calculation is not reported	No	Not applicable	Not applicable	Not applicable	Not applicable	Yes	Yes	Yes	Yes	Yes (in figures)	Yes	No	No	Yes	No	No	Yes	Yes	No
3328	10.1016/j.cmet.2016.06.008	N - P	2	Paired	NorthAmerica	34	Yes	CellMetabolism	18.164		37	No			Comercial	Yes	10	Genetics		July	2016			Animalstudies(invertebrates)	OK		OK	OK	OK	OK	OK	OK	OK	OK	OK	OK	OK	DIFF	OK	OK	DIFF	DIFF	OK	OK	OK	OK	OK	OK
3328	10.1016/j.cmet.2016.06.008	P	2	Paired	NorthAmerica	34	Yes	CellMetabolism	18.164		37	No			Comercial	Yes	10	Genetics		July	2016			Animalstudies(invertebrates)	Yes	4	Yes	No statement is present	Sample size calculation is not reported	No	Not applicable	Not applicable	Not applicable	Not applicable	Yes	Yes	Yes	No	Yes (in figures)	Yes	Yes	Not applicable	Yes	No	No	Yes	Yes	No
2395	10.1038/ng.3616	A	2	Paired	Europe	38	Yes	NatureGenetics	27.959		34	No			Comercial	Yes	57	Genomics		July	2016		Single/Double	InvitroStudies	No	2	Yes	Yes, and the statement reports NO conflict of interest	Sample size calculation is not reported	Automated/Not applicable	Not applicable	Not applicable	Not applicable	Not applicable	Yes	No	Yes	Yes	No	Yes	Yes	Not applicable	No	No	Yes	Yes	No	No	No
2395	10.1038/ng.3616	A - F	2	Paired	Europe	38	Yes	NatureGenetics	27.959		34	No			Comercial	Yes	57	Genomics		July	2016		Single/Double	InvitroStudies	OK		OK	OK	OK	DIFF	OK	OK	OK	OK	OK	OK	DIFF	DIFF	DIFF	OK	OK	OK	DIFF	DIFF	DIFF	OK	DIFF	OK	OK
2395	10.1038/ng.3616	A - J	2	Paired	Europe	38	Yes	NatureGenetics	27.959		34	No			Comercial	Yes	57	Genomics		July	2016		Single/Double	InvitroStudies	OK		OK	DIFF	OK	OK	DIFF	OK	DIFF	DIFF	OK	OK	DIFF	DIFF	DIFF	OK	OK	OK	DIFF	DIFF	OK	OK	DIFF	DIFF	OK
2395	10.1038/ng.3616	F	2	Paired	Europe	38	Yes	NatureGenetics	27.959		34	No			Comercial	Yes	57	Genomics		July	2016		Single/Double	InvitroStudies	No	3	Yes	Yes, and the statement reports NO conflict of interest	Sample size calculation is not reported	No	Not applicable	Not applicable	Not applicable	Not applicable	Yes	No	No	No	Yes (in figures)	Yes	Yes	Not applicable	Yes	Yes (exact)	No	Yes	Yes	No	No
2395	10.1038/ng.3616	F - J	2	Paired	Europe	38	Yes	NatureGenetics	27.959		34	No			Comercial	Yes	57	Genomics		July	2016		Single/Double	InvitroStudies	OK		OK	DIFF	OK	DIFF	DIFF	OK	DIFF	DIFF	OK	OK	OK	DIFF	DIFF	OK	OK	OK	OK	OK	DIFF	OK	OK	DIFF	OK
2395	10.1038/ng.3616	FINAL	2	Paired	Europe	38	Yes	NatureGenetics	27.959		34	No			Comercial	Yes	57	Genomics		July	2016		Single/Double	InvitroStudies	No	3.33333	Yes	Yes, and the statement reports NO conflict of interest	Sample size calculation is not reported	Automated/Not applicable	Not applicable	Not applicable	Not applicable	Not applicable	Yes	No	No	Not applicable	Yes (in raw data)	Yes	Yes	Not applicable	Yes	Yes (exact)	Yes	Yes	Yes	No	No
2395	10.1038/ng.3616	J	2	Paired	Europe	38	Yes	NatureGenetics	27.959		34	No			Comercial	Yes	57	Genomics		July	2016		Single/Double	InvitroStudies	No	5	Yes	Yes, and the statement reports a conflict of interest	Sample size calculation is not reported	Automated/Not applicable	No	Not applicable	No	No	Yes	No	No	Not applicable	Yes (in raw data)	Yes	Yes	Not applicable	Yes	Yes (exact)	Yes	Yes	Yes	Yes	No
24	10.1177/0885328216644536	A	2	Random	Europe	36		JournalOfBiomaterialsApplications	2.31		32	No			Comercial	No		Bioengineering		April	2016		Double	InvitroStudies	No	3	Yes	Yes, and the statement reports NO conflict of interest	Sample size calculation is not reported	No	Not applicable	Not applicable	Not applicable	Not applicable	Yes	No	Yes	Yes	No	Yes	Yes	Yes	Yes	Yes (exact)	Yes	Yes	Partially	No	Yes
24	10.1177/0885328216644536	A - K	2	Random	Europe	36		JournalOfBiomaterialsApplications	2.31		32	No			Comercial	No		Bioengineering		April	2016		Double	InvitroStudies	DIFF		OK	OK	OK	OK	DIFF	OK	DIFF	DIFF	OK	DIFF	OK	OK	OK	OK	OK	OK	OK	OK	OK	OK	DIFF	OK	OK
24	10.1177/0885328216644536	A - N	2	Random	Europe	36		JournalOfBiomaterialsApplications	2.31		32	No			Comercial	No		Bioengineering		April	2016		Double	InvitroStudies	DIFF		OK	OK	OK	DIFF	DIFF	OK	DIFF	DIFF	OK	DIFF	OK	OK	OK	OK	OK	OK	OK	OK	OK	OK	OK	DIFF	OK
2390	10.1093/nar/gkx070	D	2	Paired	NorthAmerica	9	Yes	NucleicAcidsResearch	11.561		32	Yes	2770	7	Comercial	Yes	43	SyntheticBiology		February	2017			InvitroStudies	Yes	4	Yes	Yes, and the statement reports NO conflict of interest	Sample size calculation is not reported	Automated/Not applicable	Not applicable	Not applicable	Not applicable	Not applicable	Yes	Yes	No	No	Yes (in figures)	Yes	Yes	Yes	Yes	Yes (exact)	Yes	Yes	Yes	No	Yes
423	10.1128/mSystems.00063-17	D	2	Paired	NorthAmerica	23	Yes	mSystems	5.75		32	Yes	3000	13	ScientificSociety	Yes	29	Microbiology		July	2017		Single/Open	Animalstudies(vertebrates)	Yes	5	Yes	Yes, and the statement reports NO conflict of interest	Sample size calculation is not reported	No	No	Not applicable	Yes	Yes	Yes	Yes	No	No	Yes (in figures)	Yes	Yes	Yes	Yes	Yes (exact)	Yes	No	Yes	No
2390	10.1093/nar/gkx070	D - G	2	Paired	NorthAmerica	9	Yes	NucleicAcidsResearch	11.561		32	Yes	2770	7	Comercial	Yes	43	SyntheticBiology		February	2017			InvitroStudies	OK		OK	OK	OK	DIFF	DIFF	OK	OK	OK	OK	OK	OK	OK	OK	OK	OK	DIFF	OK	OK	OK	OK	OK	OK	OK
423	10.1128/mSystems.00063-17	D - J	2	Paired	NorthAmerica	23	Yes	mSystems	5.75		32	Yes	3000	13	ScientificSociety	Yes	29	Microbiology		July	2017		Single/Open	Animalstudies(vertebrates)	OK		OK	OK	OK	OK	OK	OK	OK	OK	OK	OK	OK	OK	OK	OK	OK	OK	OK	OK	OK	DIFF	OK	OK
423	10.1128/mSystems.00063-17	D - L	2	Paired	NorthAmerica	23	Yes	mSystems	5.75		32	Yes	3000	13	ScientificSociety	Yes	29	Microbiology		July	2017		Single/Open	Animalstudies(vertebrates)	OK		OK	OK	OK	OK	OK	OK	OK	OK	OK	OK	OK	DIFF	OK	OK	OK	OK	OK	DIFF	OK	DIFF	OK	OK
2390	10.1093/nar/gkx070	D - P	2	Paired	NorthAmerica	9	Yes	NucleicAcidsResearch	11.561		32	Yes	2770	7	Comercial	Yes	43	SyntheticBiology		February	2017			InvitroStudies	OK		OK	OK	OK	DIFF	DIFF	OK	OK	OK	OK	OK	OK	OK	DIFF	OK	OK	DIFF	OK	OK	OK	OK	OK	OK	OK
24	10.1177/0885328216644536	FINAL	2	Random	Europe	36		JournalOfBiomaterialsApplications	2.31		32	No			Comercial	No		Bioengineering		April	2016		Double	InvitroStudies	Yes	3	Yes	Yes, and the statement reports NO conflict of interest	Sample size calculation is not reported	No	Yes	Not applicable	Yes	Yes	Yes	Yes	Yes	Yes	No	Yes	Yes	Yes	Yes	Yes (exact)	Yes	Yes	Partially	No	Yes
2390	10.1093/nar/gkx070	FINAL	2	Paired	NorthAmerica	9	Yes	NucleicAcidsResearch	11.561		32	Yes	2770	7	Comercial	Yes	43	SyntheticBiology		February	2017			InvitroStudies	Yes	4	Yes	Yes, and the statement reports NO conflict of interest	Sample size calculation is not reported	No	Yes	Not applicable	Not applicable	Not applicable	Yes	Yes	No	No	Yes (in figures)	Yes	Yes	Not applicable	Yes	Yes (exact)	Yes	Yes	Yes	No	Yes
423	10.1128/mSystems.00063-17	FINAL	2	Paired	NorthAmerica	23	Yes	mSystems	5.75		32	Yes	3000	13	ScientificSociety	Yes	29	Microbiology		July	2017		Single/Open	Animalstudies(vertebrates)	Yes	5	Yes	Yes, and the statement reports NO conflict of interest	Sample size calculation is not reported	No	No	Not applicable	Yes	Yes	Yes	Yes	No	No	Yes (in figures)	Yes	Yes	Yes	Yes	Yes (exact)	Yes	Yes	Yes	No
2390	10.1093/nar/gkx070	G	2	Paired	NorthAmerica	9	Yes	NucleicAcidsResearch	11.561		32	Yes	2770	7	Comercial	Yes	43	SyntheticBiology		February	2017			InvitroStudies	Yes	3	Yes	Yes, and the statement reports NO conflict of interest	Sample size calculation is not reported	No	Yes	Not applicable	Not applicable	Not applicable	Yes	Yes	No	No	Yes (in figures)	Yes	Yes	Not applicable	Yes	Yes (exact)	Yes	Yes	Yes	No	Yes
2390	10.1093/nar/gkx070	G - P	2	Paired	NorthAmerica	9	Yes	NucleicAcidsResearch	11.561		32	Yes	2770	7	Comercial	Yes	43	SyntheticBiology		February	2017			InvitroStudies	OK		OK	OK	OK	OK	OK	OK	OK	OK	OK	OK	OK	OK	DIFF	OK	OK	OK	OK	OK	OK	OK	OK	OK	OK
423	10.1128/mSystems.00063-17	J	2	Paired	NorthAmerica	23	Yes	mSystems	5.75		32	Yes	3000	13	ScientificSociety	Yes	29	Microbiology		July	2017		Single/Open	Animalstudies(vertebrates)	Yes	5	Yes	Yes, and the statement reports NO conflict of interest	Sample size calculation is not reported	No	No	Not applicable	Yes	Yes	Yes	Yes	No	No	Yes (in figures)	Yes	Yes	Yes	Yes	Yes (exact)	Yes	Yes	Yes	No
423	10.1128/mSystems.00063-17	J - L	2	Paired	NorthAmerica	23	Yes	mSystems	5.75		32	Yes	3000	13	ScientificSociety	Yes	29	Microbiology		July	2017		Single/Open	Animalstudies(vertebrates)	OK		OK	OK	OK	OK	OK	OK	OK	OK	OK	OK	OK	DIFF	OK	OK	OK	OK	OK	DIFF	OK	OK	OK	OK
24	10.1177/0885328216644536	K	2	Random	Europe	36		JournalOfBiomaterialsApplications	2.31		32	No			Comercial	No		Bioengineering		April	2016		Double	InvitroStudies	Yes	3	Yes	Yes, and the statement reports NO conflict of interest	Sample size calculation is not reported	No	No	Not applicable	Yes	Yes	Yes	Yes	Yes	Yes	No	Yes	Yes	Yes	Yes	Yes (exact)	Yes	Yes	Yes	No	Yes
24	10.1177/0885328216644536	K - N	2	Random	Europe	36		JournalOfBiomaterialsApplications	2.31		32	No			Comercial	No		Bioengineering		April	2016		Double	InvitroStudies	OK		OK	OK	OK	DIFF	DIFF	OK	OK	OK	OK	OK	OK	OK	OK	OK	OK	OK	OK	OK	OK	OK	DIFF	DIFF	OK
423	10.1128/mSystems.00063-17	L	2	Paired	NorthAmerica	23	Yes	mSystems	5.75		32	Yes	3000	13	ScientificSociety	Yes	29	Microbiology		July	2017		Single/Open	Animalstudies(vertebrates)	Yes	5	Yes	Yes, and the statement reports NO conflict of interest	Sample size calculation is not reported	No	No	Not applicable	Yes	Yes	Yes	Yes	No	Not applicable	Yes (in figures)	Yes	Yes	Yes	Yes	No	Yes	Yes	Yes	No
24	10.1177/0885328216644536	N	2	Random	Europe	36		JournalOfBiomaterialsApplications	2.31		32	No			Comercial	No		Bioengineering		April	2016		Double	InvitroStudies	Yes	3	Yes	Yes, and the statement reports NO conflict of interest	Sample size calculation is not reported	Automated/Not applicable	Yes	Not applicable	Yes	Yes	Yes	Yes	Yes	Yes	No	Yes	Yes	Yes	Yes	Yes (exact)	Yes	Yes	Partially	Partially	Yes
2390	10.1093/nar/gkx070	P	2	Paired	NorthAmerica	9	Yes	NucleicAcidsResearch	11.561		32	Yes	2770	7	Comercial	Yes	43	SyntheticBiology		February	2017			InvitroStudies	Yes	5	Yes	Yes, and the statement reports NO conflict of interest	Sample size calculation is not reported	No	Yes	Not applicable	Not applicable	Not applicable	Yes	Yes	No	No	Yes (both)	Yes	Yes	Not applicable	Yes	Yes (exact)	Yes	Yes	Yes	No	Yes
63	10.1007/s10151-015-1421-3	F	2	Random	NorthAmerica	9		TechniquesinColoproctology	2.342		30	No			Comercial	No		ClinicalTrials		January	2016			HumanStudies	Yes	5	No	Yes, and the statement reports NO conflict of interest	Sample size calculation is not reported	No	No	Not applicable	No	No	Yes	No	Yes	No	Yes (in figures)	Yes	Yes	Yes	Yes	Yes (exact)	Yes	Yes	Yes	No
63	10.1007/s10151-015-1421-3	F - L	2	Random	NorthAmerica	9		TechniquesinColoproctology	2.342		30	No			Comercial	No		ClinicalTrials		January	2016			HumanStudies	OK		OK	OK	OK	DIFF	DIFF	OK	DIFF	DIFF	OK	DIFF	OK	OK	DIFF	OK	OK	DIFF	OK	OK	OK	OK	OK	DIFF
63	10.1007/s10151-015-1421-3	F - N	2	Random	NorthAmerica	9		TechniquesinColoproctology	2.342		30	No			Comercial	No		ClinicalTrials		January	2016			HumanStudies	OK		OK	OK	OK	OK	DIFF	OK	DIFF	DIFF	OK	DIFF	OK	DIFF	DIFF	OK	OK	OK	OK	OK	OK	OK	OK	DIFF
63	10.1007/s10151-015-1421-3	FINAL	2	Random	NorthAmerica	9		TechniquesinColoproctology	2.342		30	No			Comercial	No		ClinicalTrials		January	2016			HumanStudies	Yes	4.66667	No	Yes, and the statement reports NO conflict of interest	Sample size calculation is not reported	No	Not applicable	Not applicable	Not applicable	Not applicable	Yes	Yes	Yes	No	No	Yes	Yes	Yes	Yes	Yes (exact)	Yes	Yes	Yes	Yes
63	10.1007/s10151-015-1421-3	L	2	Random	NorthAmerica	9		TechniquesinColoproctology	2.342		30	No			Comercial	No		ClinicalTrials		January	2016			HumanStudies	Yes	5	No	Yes, and the statement reports NO conflict of interest	Sample size calculation is not reported	Automated/Not applicable	Not applicable	Not applicable	Not applicable	Not applicable	Yes	Yes	Yes	No	No	Yes	Yes	Not applicable	Yes	Yes (exact)	Yes	Yes	Yes	Yes
63	10.1007/s10151-015-1421-3	L - N	2	Random	NorthAmerica	9		TechniquesinColoproctology	2.342		30	No			Comercial	No		ClinicalTrials		January	2016			HumanStudies	OK		OK	OK	OK	DIFF	OK	OK	OK	OK	OK	OK	OK	DIFF	OK	OK	OK	DIFF	OK	OK	OK	OK	OK	OK
63	10.1007/s10151-015-1421-3	N	2	Random	NorthAmerica	9		TechniquesinColoproctology	2.342		30	No			Comercial	No		ClinicalTrials		January	2016			HumanStudies	Yes	4	No	Yes, and the statement reports NO conflict of interest	Sample size calculation is not reported	No	Not applicable	Not applicable	Not applicable	Not applicable	Yes	Yes	Yes	Yes	No	Yes	Yes	Yes	Yes	Yes (exact)	Yes	Yes	Yes	Yes
1131	10.1523/JNEUROSCI.3413-16.2017	A	2	Paired	NorthAmerica	11	Yes	JournalofNeuroscience	5.971		25	No			ScientificSociety	No		Neuroscience		March	2017		Single	HumanStudies	Yes	3	Yes	Yes, and the statement reports NO conflict of interest	Sample size calculation is not reported	No	Not applicable	Not applicable	Not applicable	Not applicable	Yes	Yes	No	Yes	No	Yes	Yes	Not applicable	Yes	Yes (exact)	Yes	Yes	No	No
1131	10.1523/JNEUROSCI.3413-16.2017	A - F	2	Paired	NorthAmerica	11	Yes	JournalofNeuroscience	5.971		25	No			ScientificSociety	No		Neuroscience		March	2017		Single	HumanStudies	DIFF		OK	OK	OK	OK	OK	OK	OK	OK	OK	OK	OK	OK	DIFF	OK	OK	OK	OK	OK	OK	OK	OK	OK
1131	10.1523/JNEUROSCI.3413-16.2017	A - L	2	Paired	NorthAmerica	11	Yes	JournalofNeuroscience	5.971		25	No			ScientificSociety	No		Neuroscience		March	2017		Single	HumanStudies	OK		OK	OK	DIFF	DIFF	OK	OK	OK	OK	OK	OK	DIFF	OK	OK	OK	OK	OK	OK	OK	OK	OK	DIFF	DIFF
1131	10.1523/JNEUROSCI.3413-16.2017	F	2	Paired	NorthAmerica	11	Yes	JournalofNeuroscience	5.971		25	No			ScientificSociety	No		Neuroscience		March	2017		Single	HumanStudies	No	3	Yes	Yes, and the statement reports NO conflict of interest	Sample size calculation is not reported	No	Not applicable	Not applicable	Not applicable	Not applicable	Yes	Yes	No	Yes	Yes (in figures)	Yes	Yes	Not applicable	Yes	Yes (exact)	Yes	Yes	No	No
1131	10.1523/JNEUROSCI.3413-16.2017	F - L	2	Paired	NorthAmerica	11	Yes	JournalofNeuroscience	5.971		25	No			ScientificSociety	No		Neuroscience		March	2017		Single	HumanStudies	DIFF		OK	OK	DIFF	DIFF	OK	OK	OK	OK	OK	OK	DIFF	OK	DIFF	OK	OK	OK	OK	OK	OK	OK	DIFF	DIFF
1131	10.1523/JNEUROSCI.3413-16.2017	FINAL	2	Paired	NorthAmerica	11	Yes	JournalofNeuroscience	5.971		25	No			ScientificSociety	No		Neuroscience		March	2017		Single	HumanStudies	Yes	3.33333	Yes	Yes, and the statement reports NO conflict of interest	Sample size calculation is not reported	No	Not applicable	Not applicable	Not applicable	Not applicable	Yes	Yes	No	Yes	No	Yes	Yes	Not applicable	Yes	Yes (exact)	Yes	Yes	No	No
1468	10.1371/journal.pgen.1006609	FINAL	2	Paired	NorthAmerica	18	Yes	PLOSGenetics	5.54		25	Yes	2250	26	Nonprofit	Yes	26	Genetics		February	2017		Single	InvitroStudies	Yes	3.77778	Yes	No statement is present	Sample size calculation is reported, with parameters	No	Partially	Not applicable	No	Not applicable	Yes	Yes	No	No	No	Yes	Yes	Not applicable	Yes	Yes (exact)	No	No	Yes	Yes	Yes
1468	10.1371/journal.pgen.1006609	K	2	Paired	NorthAmerica	18	Yes	PLOSGenetics	5.54		25	Yes	2250	26	Nonprofit	Yes	26	Genetics		February	2017		Single	InvitroStudies	Yes	4	Yes	No statement is present	Sample size calculation is reported, without parameters	Automated/Not applicable	Partially	Not applicable	No	No	Yes	Yes	No	No	No	Yes	Yes	Not applicable	Yes	Yes (exact)	No	No	Yes	Yes	Yes
1468	10.1371/journal.pgen.1006609	K - M	2	Paired	NorthAmerica	18	Yes	PLOSGenetics	5.54		25	Yes	2250	26	Nonprofit	Yes	26	Genetics		February	2017		Single	InvitroStudies	OK		OK	DIFF	DIFF	DIFF	DIFF	OK	DIFF	DIFF	OK	OK	DIFF	OK	OK	OK	OK	OK	OK	OK	OK	DIFF	OK	OK	DIFF
1468	10.1371/journal.pgen.1006609	K - O	2	Paired	NorthAmerica	18	Yes	PLOSGenetics	5.54		25	Yes	2250	26	Nonprofit	Yes	26	Genetics		February	2017		Single	InvitroStudies	OK		OK	OK	DIFF	DIFF	OK	OK	OK	DIFF	OK	OK	OK	OK	OK	OK	OK	OK	OK	OK	OK	OK	OK	OK	OK
1131	10.1523/JNEUROSCI.3413-16.2017	L	2	Paired	NorthAmerica	11	Yes	JournalofNeuroscience	5.971		25	No			ScientificSociety	No		Neuroscience		March	2017		Single	HumanStudies	Yes	4	Yes	Yes, and the statement reports NO conflict of interest	Sample size calculation is reported, without parameters	Automated/Not applicable	Not applicable	Not applicable	Not applicable	Not applicable	Yes	Yes	Yes	Yes	No	Yes	Yes	Not applicable	Yes	Yes (exact)	Yes	Yes	Yes	Yes
1468	10.1371/journal.pgen.1006609	M	2	Paired	NorthAmerica	18	Yes	PLOSGenetics	5.54		25	Yes	2250	26	Nonprofit	Yes	26	Genetics		February	2017		Single	InvitroStudies	Yes	4	Yes	Yes, and the statement reports NO conflict of interest	Sample size calculation is reported, with parameters	No	Yes	Not applicable	Not applicable	Not applicable	Yes	Yes	Yes	No	No	Yes	Yes	Not applicable	Yes	Yes (exact)	No	Yes	Yes	Yes	Not applicable
1468	10.1371/journal.pgen.1006609	M - O	2	Paired	NorthAmerica	18	Yes	PLOSGenetics	5.54		25	Yes	2250	26	Nonprofit	Yes	26	Genetics		February	2017		Single	InvitroStudies	OK		OK	DIFF	OK	OK	DIFF	OK	DIFF	OK	OK	OK	DIFF	OK	OK	OK	OK	OK	OK	OK	OK	DIFF	OK	OK	DIFF
1468	10.1371/journal.pgen.1006609	O	2	Paired	NorthAmerica	18	Yes	PLOSGenetics	5.54		25	Yes	2250	26	Nonprofit	Yes	26	Genetics		February	2017		Single	InvitroStudies	Yes	3.33333	Yes	No statement is present	Sample size calculation is reported, with parameters	No	Partially	Not applicable	No	Not applicable	Yes	Yes	No	No	No	Yes	Yes	Not applicable	Yes	Yes (exact)	No	No	Yes	Yes	Yes
2280	10.7554/eLife.19944	F	2	Paired	Australia/Oceania	22	Yes	eLife	7.616		22	Yes	2500	17	Nonprofit	Yes	1	CellBiology		February	2017		Single	InvitroStudies	No	3	Yes	Yes, and the statement reports NO conflict of interest	Sample size calculation is not reported	No	Yes	Not applicable	Partially	No	Yes	No	Yes	Yes	Yes (in figures)	Yes	Yes	Yes	Yes	No	No	Yes	Yes	No	No
2280	10.7554/eLife.19944	F - J	2	Paired	Australia/Oceania	22	Yes	eLife	7.616		22	Yes	2500	17	Nonprofit	Yes	1	CellBiology		February	2017		Single	InvitroStudies	OK		OK	OK	OK	DIFF	DIFF	OK	DIFF	DIFF	OK	DIFF	OK	OK	DIFF	OK	OK	OK	OK	DIFF	DIFF	OK	OK	OK	DIFF
2280	10.7554/eLife.19944	F - P	2	Paired	Australia/Oceania	22	Yes	eLife	7.616		22	Yes	2500	17	Nonprofit	Yes	1	CellBiology		February	2017		Single	InvitroStudies	OK		OK	OK	OK	OK	OK	DIFF	DIFF	DIFF	OK	DIFF	OK	OK	DIFF	OK	OK	OK	OK	DIFF	DIFF	OK	DIFF	OK	OK
2280	10.7554/eLife.19944	FINAL	2	Paired	Australia/Oceania	22	Yes	eLife	7.616		22	Yes	2500	17	Nonprofit	Yes	1	CellBiology		February	2017		Single	InvitroStudies	No	4	Yes	Yes, and the statement reports NO conflict of interest	Sample size calculation is not reported	No	Yes	Not applicable	Not applicable	Not applicable	Yes	Yes	Yes	Yes	No	Yes	Yes	Yes	Yes	Yes (exact)	Yes	Yes	Yes	No	No
2280	10.7554/eLife.19944	J	2	Paired	Australia/Oceania	22	Yes	eLife	7.616		22	Yes	2500	17	Nonprofit	Yes	1	CellBiology		February	2017		Single	InvitroStudies	No	5	Yes	Yes, and the statement reports NO conflict of interest	Sample size calculation is not reported	Automated/Not applicable	Partially	Not applicable	Not applicable	Not applicable	Yes	Yes	Yes	Yes	No	Yes	Yes	Yes	Yes	Yes (exact)	Yes	Yes	Yes	No	Partially
2280	10.7554/eLife.19944	J - P	2	Paired	Australia/Oceania	22	Yes	eLife	7.616		22	Yes	2500	17	Nonprofit	Yes	1	CellBiology		February	2017		Single	InvitroStudies	OK		OK	OK	OK	DIFF	DIFF	DIFF	OK	OK	OK	OK	OK	OK	OK	OK	OK	OK	OK	OK	OK	OK	DIFF	OK	DIFF
2280	10.7554/eLife.19944	P	2	Paired	Australia/Oceania	22	Yes	eLife	7.616		22	Yes	2500	17	Nonprofit	Yes	1	CellBiology		February	2017		Single	InvitroStudies	No	4	Yes	Yes, and the statement reports NO conflict of interest	Sample size calculation is not reported	No	Yes	Yes	Not applicable	Not applicable	Yes	Yes	Yes	Yes	No	Yes	Yes	Yes	Yes	Yes (exact)	Yes	Yes	No	No	No
2410	10.1038/ejhg.2016.205	B	2	Paired	Europe	11	Yes	EuropeanJournalofHumanGenetics	3.636		21	No			Comercial	Yes	13	Genetics		February	2017		Single	HumanStudies	Yes	4	Yes	Yes, and the statement reports NO conflict of interest	Sample size calculation is reported, with parameters	Automated/Not applicable	Not applicable	Not applicable	Not applicable	Not applicable	Yes	Yes	Not applicable	Not applicable	No	Yes	Yes	Not applicable	Yes	Yes (exact)	Yes	Yes	Yes	Yes
969	10.1038/s41598-017-08166-9	B	2	Paired	Europe	46	Yes	ScientificReports	4.122		21	Yes	1425	20	Comercial	Yes	19	Neuroscience		August	2017		Single	Animalstudies(vertebrates)	Yes	4	Yes	Yes, and the statement reports a conflict of interest	Sample size calculation is reported, with parameters	No	Yes	Not applicable	No	No	Yes	Yes	Yes	Yes	No	Yes	Yes	Yes	Yes	Yes (exact)	Yes	Yes	Yes	Yes
969	10.1038/s41598-017-08166-9	B - D	2	Paired	Europe	46	Yes	ScientificReports	4.122		21	Yes	1425	20	Comercial	Yes	19	Neuroscience		August	2017		Single	Animalstudies(vertebrates)	OK		OK	OK	OK	OK	OK	OK	DIFF	OK	OK	OK	OK	OK	OK	OK	OK	OK	DIFF	DIFF	OK	OK	OK	OK
2410	10.1038/ejhg.2016.205	B - G	2	Paired	Europe	11	Yes	EuropeanJournalofHumanGenetics	3.636		21	No			Comercial	Yes	13	Genetics		February	2017		Single	HumanStudies	OK		OK	OK	DIFF	DIFF	OK	OK	OK	OK	OK	OK	DIFF	DIFF	OK	OK	OK	OK	OK	OK	OK	OK	OK	OK
2410	10.1038/ejhg.2016.205	B - O	2	Paired	Europe	11	Yes	EuropeanJournalofHumanGenetics	3.636		21	No			Comercial	Yes	13	Genetics		February	2017		Single	HumanStudies	OK		OK	OK	DIFF	OK	OK	OK	OK	OK	OK	OK	DIFF	DIFF	OK	OK	OK	OK	OK	OK	OK	OK	OK	OK
969	10.1038/s41598-017-08166-9	B - O	2	Paired	Europe	46	Yes	ScientificReports	4.122		21	Yes	1425	20	Comercial	Yes	19	Neuroscience		August	2017		Single	Animalstudies(vertebrates)	OK		OK	OK	OK	OK	OK	OK	DIFF	DIFF	OK	OK	OK	OK	OK	OK	OK	OK	OK	OK	OK	OK	OK	OK
969	10.1038/s41598-017-08166-9	D	2	Paired	Europe	46	Yes	ScientificReports	4.122		21	Yes	1425	20	Comercial	Yes	19	Neuroscience		August	2017		Single	Animalstudies(vertebrates)	Yes	4	Yes	Yes, and the statement reports a conflict of interest	Sample size calculation is reported, with parameters	No	Yes	Not applicable	Yes	No	Yes	Yes	Yes	Yes	No	Yes	Yes	Yes	No	No	Yes	Yes	Yes	Yes
969	10.1038/s41598-017-08166-9	D - O	2	Paired	Europe	46	Yes	ScientificReports	4.122		21	Yes	1425	20	Comercial	Yes	19	Neuroscience		August	2017		Single	Animalstudies(vertebrates)	OK		OK	OK	OK	OK	OK	OK	OK	DIFF	OK	OK	OK	OK	OK	OK	OK	OK	DIFF	DIFF	OK	OK	OK	OK
2410	10.1038/ejhg.2016.205	FINAL	2	Paired	Europe	11	Yes	EuropeanJournalofHumanGenetics	3.636		21	No			Comercial	Yes	13	Genetics		February	2017		Single	HumanStudies	Yes	4	Yes	Yes, and the statement reports NO conflict of interest	Sample size calculation is not reported	Automated/Not applicable	Not applicable	Not applicable	Not applicable	Not applicable	Yes	Yes	Not applicable	No	No	Yes	Yes	Not applicable	Yes	Yes (exact)	Yes	Yes	Yes	Yes
969	10.1038/s41598-017-08166-9	FINAL	2	Paired	Europe	46	Yes	ScientificReports	4.122		21	Yes	1425	20	Comercial	Yes	19	Neuroscience		August	2017		Single	Animalstudies(vertebrates)	Yes	4.33333	Yes	Yes, and the statement reports a conflict of interest	Sample size calculation is reported, with parameters	No	Yes	Not applicable	Yes	No	Yes	Yes	Yes	Yes	No	Yes	Yes	Yes	Yes	Yes (exact)	Yes	Yes	Yes	Yes
2410	10.1038/ejhg.2016.205	G	2	Paired	Europe	11	Yes	EuropeanJournalofHumanGenetics	3.636		21	No			Comercial	Yes	13	Genetics		February	2017		Single	HumanStudies	Yes	3	Yes	Yes, and the statement reports NO conflict of interest	Sample size calculation is not reported	No	Not applicable	Not applicable	Not applicable	Not applicable	Yes	Yes	Yes	No	No	Yes	Yes	Not applicable	Yes	Yes (exact)	Yes	Yes	Yes	Yes
2410	10.1038/ejhg.2016.205	G - O	2	Paired	Europe	11	Yes	EuropeanJournalofHumanGenetics	3.636		21	No			Comercial	Yes	13	Genetics		February	2017		Single	HumanStudies	OK		OK	OK	OK	DIFF	OK	OK	OK	OK	OK	OK	DIFF	OK	OK	OK	OK	OK	OK	OK	OK	OK	OK	OK
Test 1	10.1016/j.etap.2016.11.016	Gold Standard	2	Test	Asia	6		EnvironmentalToxicologyandPharmacology	2.313		21	No			Comercial	No		CancerBiology		November	2016		Single	InvitroStudies	Yes		Yes	Yes, and the statement reports NO conflict of interest	Sample size calculation is not reported	No	Yes	Not applicable	Yes	Yes	Yes	No	Yes	Yes	No	Yes	Yes	Yes	No	No	Yes	Yes	Partially	No	Yes
969	10.1038/s41598-017-08166-9	O	2	Paired	Europe	46	Yes	ScientificReports	4.122		21	Yes	1425	20	Comercial	Yes	19	Neuroscience		August	2017		Single	Animalstudies(vertebrates)	Yes	5	Yes	Yes, and the statement reports a conflict of interest	Sample size calculation is reported, with parameters	No	Yes	Not applicable	Yes	Yes	Yes	Yes	Yes	Yes	No	Yes	Yes	Yes	Yes	Yes (exact)	Yes	Yes	Yes	Yes
2410	10.1038/ejhg.2016.205	O	2	Paired	Europe	11	Yes	EuropeanJournalofHumanGenetics	3.636		21	No			Comercial	Yes	13	Genetics		February	2017		Single	HumanStudies	Yes	5	Yes	Yes, and the statement reports NO conflict of interest	Sample size calculation is not reported	Automated/Not applicable	Not applicable	Not applicable	Not applicable	Not applicable	Yes	Yes	No	No	No	Yes	Yes	Not applicable	Yes	Yes (exact)	Yes	Yes	Yes	Yes
2126	10.15252/msb.20167295	A	2	Paired	Europe	23	Yes	MolecularSystemsBiology	9.75		20	Yes	3640	21	ScientificSociety	Yes	33	SystemsBiology		December	2016		Single/Double	InvitroStudies	Yes	3	Yes	Yes, and the statement reports NO conflict of interest	Sample size calculation is not reported	No	Yes	Yes	Yes	Yes	Yes	No	Yes	No	No	Yes	Yes	Not applicable	Yes	No	Yes	Yes	No	No	No
2126	10.15252/msb.20167295	A - J	2	Paired	Europe	23	Yes	MolecularSystemsBiology	9.75		20	Yes	3640	21	ScientificSociety	Yes	33	SystemsBiology		December	2016		Single/Double	InvitroStudies	OK		OK	OK	OK	OK	OK	DIFF	OK	OK	OK	DIFF	DIFF	OK	OK	OK	OK	DIFF	OK	OK	OK	OK	DIFF	DIFF	OK
2126	10.15252/msb.20167295	A - N	2	Paired	Europe	23	Yes	MolecularSystemsBiology	9.75		20	Yes	3640	21	ScientificSociety	Yes	33	SystemsBiology		December	2016		Single/Double	InvitroStudies	OK		OK	OK	OK	OK	OK	DIFF	OK	OK	OK	DIFF	OK	OK	OK	OK	OK	OK	DIFF	DIFF	OK	OK	DIFF	DIFF	OK
2126	10.15252/msb.20167295	FINAL	2	Paired	Europe	23	Yes	MolecularSystemsBiology	9.75		20	Yes	3640	21	ScientificSociety	Yes	33	SystemsBiology		December	2016		Single/Double	InvitroStudies	Yes	3.66667	Yes	Yes, and the statement reports NO conflict of interest	Sample size calculation is not reported	No	Yes	Not applicable	Yes	Yes	Yes	Yes	Yes	No	No	Yes	Yes	Not applicable	Yes	No	Yes	Yes	Partially	Yes	No
2126	10.15252/msb.20167295	J	2	Paired	Europe	23	Yes	MolecularSystemsBiology	9.75		20	Yes	3640	21	ScientificSociety	Yes	33	SystemsBiology		December	2016		Single/Double	InvitroStudies	Yes	5	Yes	Yes, and the statement reports NO conflict of interest	Sample size calculation is not reported	No	Yes	Not applicable	Yes	Yes	Yes	Yes	No	No	No	Yes	Yes	Yes	Yes	No	Yes	Yes	Partially	Yes	No
2126	10.15252/msb.20167295	J - N	2	Paired	Europe	23	Yes	MolecularSystemsBiology	9.75		20	Yes	3640	21	ScientificSociety	Yes	33	SystemsBiology		December	2016		Single/Double	InvitroStudies	OK		OK	OK	OK	OK	OK	OK	OK	OK	OK	OK	DIFF	OK	OK	OK	OK	DIFF	DIFF	DIFF	OK	OK	OK	OK	OK
2126	10.15252/msb.20167295	N	2	Paired	Europe	23	Yes	MolecularSystemsBiology	9.75		20	Yes	3640	21	ScientificSociety	Yes	33	SystemsBiology		December	2016		Single/Double	InvitroStudies	Yes	3	Yes	Yes, and the statement reports NO conflict of interest	Sample size calculation is not reported	No	Yes	Not applicable	Yes	Yes	Yes	Yes	Yes	No	No	Yes	Yes	Not applicable	No	Yes (exact)	Yes	Yes	Partially	Yes	No
271	10.7554/eLife.23871	C	2	Paired	Europe	23	Yes	eLife	7.616		19	Yes	2500	17	Nonprofit	Yes	4	Neuroscience		July	2017		Single	HumanStudies	Yes	4	Yes	Yes, and the statement reports NO conflict of interest	Sample size calculation is not reported	No	Not applicable	Not applicable	Not applicable	Not applicable	Yes	Yes	No	Yes	No	Yes	Yes	Not applicable	Yes	No	Yes	Yes	Yes	No
271	10.7554/eLife.23871	D	2	Paired	Europe	23	Yes	eLife	7.616		19	Yes	2500	17	Nonprofit	Yes	4	Neuroscience		July	2017		Single	HumanStudies	Yes	5	Yes	Yes, and the statement reports NO conflict of interest	Sample size calculation is reported, without parameters	Automated/Not applicable	Not applicable	Not applicable	Not applicable	Not applicable	Yes	Yes	Yes	Yes	No	Yes	Yes	Not applicable	Yes	Yes (exact)	Yes	Yes	Yes	No
1333	10.7554/eLife.21356	D	2	Paired	NorthAmerica	23	Yes	eLife	7.725		19	Yes	2500	17	Nonprofit	Yes	13	Biochemistry		December	2016		Single	InvitroStudies	Yes	4	Yes	Yes, and the statement reports NO conflict of interest	Sample size calculation is not reported	Automated/Not applicable	Partially	Not applicable	Yes	Yes	Yes	Yes	No	Yes	No	Yes	Yes	Yes	Yes	No	No	Yes	Partially	Yes	No
1333	10.7554/eLife.21356	D - G	2	Paired	NorthAmerica	23	Yes	eLife	7.725		19	Yes	2500	17	Nonprofit	Yes	13	Biochemistry		December	2016		Single	InvitroStudies	OK		OK	OK	OK	DIFF	OK	OK	OK	OK	OK	OK	DIFF	OK	OK	OK	OK	OK	OK	OK	OK	OK	DIFF	OK	OK
1333	10.7554/eLife.21356	D - L	2	Paired	NorthAmerica	23	Yes	eLife	7.725		19	Yes	2500	17	Nonprofit	Yes	13	Biochemistry		December	2016		Single	InvitroStudies	OK		OK	OK	OK	OK	OK	OK	OK	OK	OK	OK	DIFF	OK	OK	OK	OK	OK	OK	DIFF	OK	OK	DIFF	OK	DIFF
1178	10.1038/nsmb.3342	FINAL	2	Paired	NorthAmerica	24	Yes	NatureStructural&MolecularBiology	12.595		19	No			Comercial	Yes	21	MolecularBiology		December	2016		Single/Double	InvitroStudies	Yes	4	Yes	Yes, and the statement reports NO conflict of interest	Sample size calculation is not reported	No	Not applicable	Not applicable	Not applicable	Not applicable	Yes	Yes	Yes	Yes	No	Yes	Yes	Yes	Yes	Yes (exact)	Yes	Yes	Yes	No	No
1333	10.7554/eLife.21356	FINAL	2	Paired	NorthAmerica	23	Yes	eLife	7.725		19	Yes	2500	17	Nonprofit	Yes	13	Biochemistry		December	2016		Single	InvitroStudies	Yes	4.33333	Yes	Yes, and the statement reports NO conflict of interest	Sample size calculation is not reported	Automated/Not applicable	Partially	Not applicable	Yes	Yes	Yes	Yes	Yes	Yes	No	Yes	Yes	Yes	Yes	No	No	Yes	Yes	Yes	No
1333	10.7554/eLife.21356	G	2	Paired	NorthAmerica	23	Yes	eLife	7.725		19	Yes	2500	17	Nonprofit	Yes	13	Biochemistry		December	2016		Single	InvitroStudies	Yes	5	Yes	Yes, and the statement reports NO conflict of interest	Sample size calculation is not reported	No	Partially	Not applicable	Yes	Yes	Yes	Yes	Yes	Yes	No	Yes	Yes	Yes	Yes	No	No	Yes	Yes	Yes	No
1333	10.7554/eLife.21356	G - L	2	Paired	NorthAmerica	23	Yes	eLife	7.725		19	Yes	2500	17	Nonprofit	Yes	13	Biochemistry		December	2016		Single	InvitroStudies	OK		OK	OK	OK	DIFF	OK	OK	OK	OK	OK	OK	OK	OK	OK	OK	OK	OK	OK	DIFF	OK	OK	OK	OK	DIFF
1178	10.1038/nsmb.3342	J	2	Paired	NorthAmerica	24	Yes	NatureStructural&MolecularBiology	12.595		19	No			Comercial	Yes	21	MolecularBiology		December	2016		Single/Double	InvitroStudies	Yes	5	Yes	Yes, and the statement reports NO conflict of interest	Sample size calculation is not reported	No	No	Not applicable	Yes	No	Yes	Yes	Yes	Yes	Yes (in figures)	Yes	Yes	Yes	Yes	Yes (exact)	Yes	Yes		Partially	No
1178	10.1038/nsmb.3342	J - N	2	Paired	NorthAmerica	24	Yes	NatureStructural&MolecularBiology	12.595		19	No			Comercial	Yes	21	MolecularBiology		December	2016		Single/Double	InvitroStudies	OK		OK	OK	OK	OK	DIFF	OK	DIFF	DIFF	OK	OK	OK	OK	DIFF	OK	OK	OK	OK	OK	OK	OK	DIFF	DIFF	OK
1178	10.1038/nsmb.3342	J - P	2	Paired	NorthAmerica	24	Yes	NatureStructural&MolecularBiology	12.595		19	No			Comercial	Yes	21	MolecularBiology		December	2016		Single/Double	InvitroStudies	OK		OK	OK	OK	OK	DIFF	OK	DIFF	DIFF	OK	OK	OK	OK	DIFF	OK	OK	OK	OK	DIFF	OK	OK	DIFF	DIFF	OK
1333	10.7554/eLife.21356	L	2	Paired	NorthAmerica	23	Yes	eLife	7.725		19	Yes	2500	17	Nonprofit	Yes	13	Biochemistry		December	2016		Single	InvitroStudies	Yes	4	Yes	Yes, and the statement reports NO conflict of interest	Sample size calculation is not reported	Automated/Not applicable	Partially	Not applicable	Yes	Yes	Yes	Yes	Yes	Yes	No	Yes	Yes	Yes	Yes	Yes (range)	No	Yes	Yes	Yes	Not applicable
271	10.7554/eLife.23871	N	2	Paired	Europe	23	Yes	eLife	7.616		19	Yes	2500	17	Nonprofit	Yes	4	Neuroscience		July	2017		Single	HumanStudies	Yes	3	Yes	Yes, and the statement reports NO conflict of interest	Sample size calculation is not reported	No	Not applicable	Not applicable	Not applicable	Not applicable	Yes	Yes	No	Yes	No	Yes	Yes	Yes	Yes	Yes (exact)	Yes	Yes	Yes	Partially
1178	10.1038/nsmb.3342	N	2	Paired	NorthAmerica	24	Yes	NatureStructural&MolecularBiology	12.595		19	No			Comercial	Yes	21	MolecularBiology		December	2016		Single/Double	InvitroStudies	Yes	3	Yes	Yes, and the statement reports NO conflict of interest	Sample size calculation is not reported	No	Not applicable	Not applicable	Not applicable	Not applicable	Yes	Yes	Yes	Yes	No	Yes	Yes	Yes	Yes	Yes (exact)	Yes	Yes	Yes	No	No
1178	10.1038/nsmb.3342	N - P	2	Paired	NorthAmerica	24	Yes	NatureStructural&MolecularBiology	12.595		19	No			Comercial	Yes	21	MolecularBiology		December	2016		Single/Double	InvitroStudies	OK		OK	OK	OK	OK	OK	OK	OK	OK	OK	OK	OK	OK	OK	OK	OK	OK	OK	DIFF	OK	OK	OK	OK	OK
1178	10.1038/nsmb.3342	P	2	Paired	NorthAmerica	24	Yes	NatureStructural&MolecularBiology	12.595		19	No			Comercial	Yes	21	MolecularBiology		December	2016		Single/Double	InvitroStudies	Yes	4	Yes	Yes, and the statement reports NO conflict of interest	Sample size calculation is not reported	No	Not applicable	Not applicable	Not applicable	Not applicable	Yes	Yes	Yes	Yes	No	Yes	Yes	Yes	Yes	No	Yes	Yes	Yes	No	No
1380	10.1152/jn.00911.2016	E	2	Paired	Europe	48	Yes	JournalofNeurophysiology	2.502		18	No			ScientificSociety	No		Neuroscience		January	2017		Single	Animalstudies(vertebrates)	Yes	3	Yes	Yes, and the statement reports NO conflict of interest	Sample size calculation is not reported	No	Not applicable	Not applicable	Not applicable	Not applicable	Yes	No	Yes	Yes	No	Yes	Yes	Not applicable	Yes	Partially	No	Yes	Partially	Yes
1380	10.1152/jn.00911.2016	E - G	2	Paired	Europe	48	Yes	JournalofNeurophysiology	2.502		18	No			ScientificSociety	No		Neuroscience		January	2017		Single	Animalstudies(vertebrates)	OK		OK	OK	OK	OK	OK	OK	OK	OK	OK	DIFF	OK	DIFF	OK	OK	OK	OK	OK	DIFF	DIFF	OK	DIFF	OK
1380	10.1152/jn.00911.2016	E - M	2	Paired	Europe	48	Yes	JournalofNeurophysiology	2.502		18	No			ScientificSociety	No		Neuroscience		January	2017		Single	Animalstudies(vertebrates)	OK		OK	OK	OK	OK	OK	OK	OK	OK	OK	OK	OK	OK	OK	OK	OK	DIFF	OK	DIFF	DIFF	OK	DIFF	OK
641	10.1038/s41598-017-02547-w	FINAL	2	Paired	NorthAmerica	19	Yes	ScientificReports	4.122		18	Yes	1425	20	Comercial	Yes	10	Genetics		May	2017		Single	InvitroStudies	No	4.66667	Yes	Yes, and the statement reports NO conflict of interest	Sample size calculation is not reported	Automated/Not applicable	Yes	Not applicable	Not applicable	Not applicable	Yes	Yes	Yes	Yes	Yes (in figures)	Yes	Yes	Not applicable	Yes	Yes (exact)	Yes	Yes	Yes	Yes	Yes
1380	10.1152/jn.00911.2016	FINAL	2	Paired	Europe	48	Yes	JournalofNeurophysiology	2.502		18	No			ScientificSociety	No		Neuroscience		January	2017		Single	Animalstudies(vertebrates)	Yes	3.66667	Yes	Yes, and the statement reports NO conflict of interest	Sample size calculation is not reported	No	Not applicable	Not applicable	Not applicable	Not applicable	Yes	No	Yes	Yes	No	Yes	Yes	Not applicable	Yes	Yes (exact)	Yes	Yes	Yes	Yes
1380	10.1152/jn.00911.2016	G	2	Paired	Europe	48	Yes	JournalofNeurophysiology	2.502		18	No			ScientificSociety	No		Neuroscience		January	2017		Single	Animalstudies(vertebrates)	Yes	3	Yes	Yes, and the statement reports NO conflict of interest	Sample size calculation is not reported	No	Not applicable	Not applicable	Not applicable	Not applicable	Yes	Yes	Yes	No	No	Yes	Yes	Not applicable	Yes	Yes (exact)	Yes	Yes	Yes	Yes
1380	10.1152/jn.00911.2016	G - M	2	Paired	Europe	48	Yes	JournalofNeurophysiology	2.502		18	No			ScientificSociety	No		Neuroscience		January	2017		Single	Animalstudies(vertebrates)	OK		OK	OK	OK	OK	OK	OK	OK	OK	OK	DIFF	OK	DIFF	OK	OK	OK	DIFF	OK	OK	OK	OK	OK	OK
641	10.1038/s41598-017-02547-w	J	2	Paired	NorthAmerica	19	Yes	ScientificReports	4.122		18	Yes	1425	20	Comercial	Yes	10	Genetics		May	2017		Single	InvitroStudies	No	5	Yes	Yes, and the statement reports NO conflict of interest	Sample size calculation is not reported	Automated/Not applicable	Yes	Not applicable	Not applicable	Not applicable	Yes	Yes	Yes	Yes	Yes (in figures)	Yes	Yes	Yes	No	No	Yes	Yes	Yes	Yes	Yes
641	10.1038/s41598-017-02547-w	J - K	2	Paired	NorthAmerica	19	Yes	ScientificReports	4.122		18	Yes	1425	20	Comercial	Yes	10	Genetics		May	2017		Single	InvitroStudies	DIFF		OK	DIFF	OK	OK	DIFF	OK	OK	OK	OK	OK	OK	OK	OK	OK	DIFF	DIFF	DIFF	DIFF	OK	OK	OK	OK	OK
641	10.1038/s41598-017-02547-w	J - N	2	Paired	NorthAmerica	19	Yes	ScientificReports	4.122		18	Yes	1425	20	Comercial	Yes	10	Genetics		May	2017		Single	InvitroStudies	OK		OK	OK	OK	DIFF	OK	OK	DIFF	DIFF	OK	OK	OK	DIFF	OK	OK	OK	DIFF	DIFF	DIFF	OK	OK	OK	OK	OK
641	10.1038/s41598-017-02547-w	K	2	Paired	NorthAmerica	19	Yes	ScientificReports	4.122		18	Yes	1425	20	Comercial	Yes	10	Genetics		May	2017		Single	InvitroStudies	Yes	5	Yes	No statement is present	Sample size calculation is not reported	Automated/Not applicable	Not applicable	Not applicable	Not applicable	Not applicable	Yes	Yes	Yes	Yes	Yes (in figures)	Yes	Not applicable	Not applicable	Yes	Yes (exact)	Yes	Yes	Yes	Yes	Yes
641	10.1038/s41598-017-02547-w	K - N	2	Paired	NorthAmerica	19	Yes	ScientificReports	4.122		18	Yes	1425	20	Comercial	Yes	10	Genetics		May	2017		Single	InvitroStudies	DIFF		OK	DIFF	OK	DIFF	DIFF	OK	DIFF	DIFF	OK	OK	OK	DIFF	OK	OK	DIFF	OK	OK	OK	OK	OK	OK	OK	OK
1380	10.1152/jn.00911.2016	M	2	Paired	Europe	48	Yes	JournalofNeurophysiology	2.502		18	No			ScientificSociety	No		Neuroscience		January	2017		Single	Animalstudies(vertebrates)	Yes	5	Yes	Yes, and the statement reports NO conflict of interest	Sample size calculation is not reported	No	Not applicable	Not applicable	Not applicable	Not applicable	Yes	No	Yes	Yes	No	Yes	Yes	Yes	Yes	Yes (exact)	Yes	Yes	Yes	Yes
641	10.1038/s41598-017-02547-w	N	2	Paired	NorthAmerica	19	Yes	ScientificReports	4.122		18	Yes	1425	20	Comercial	Yes	10	Genetics		May	2017		Single	InvitroStudies	No	4	Yes	Yes, and the statement reports NO conflict of interest	Sample size calculation is not reported	No	Yes	Not applicable	Yes	Yes	Yes	Yes	Yes	No	Yes (in figures)	Yes	Yes	Not applicable	Yes	Yes (exact)	Yes	Yes	Yes	Yes	Yes
3285	10.1093/molbev/msw189	A	2	Paired	NorthAmerica	20	Yes	MolecularBiologyandEvolution	6.202		17	No			Comercial	Yes	39	MolecularBiology		September	2016			Animalstudies(invertebrates)	Yes	3	Yes	No statement is present	Sample size calculation is not reported	No	Not applicable	Not applicable	Not applicable	Not applicable	Yes	No	Yes	Yes	No	Yes	Yes	Not applicable	Yes	Yes (exact)	Yes	Yes	No	No
3285	10.1093/molbev/msw189	A - E	2	Paired	NorthAmerica	20	Yes	MolecularBiologyandEvolution	6.202		17	No			Comercial	Yes	39	MolecularBiology		September	2016			Animalstudies(invertebrates)	OK		OK	OK	OK	DIFF	OK	OK	OK	OK	OK	DIFF	OK	OK	OK	OK	OK	OK	OK	OK	DIFF	OK	DIFF	DIFF
3285	10.1093/molbev/msw189	A - K	2	Paired	NorthAmerica	20	Yes	MolecularBiologyandEvolution	6.202		17	No			Comercial	Yes	39	MolecularBiology		September	2016			Animalstudies(invertebrates)	OK		OK	OK	OK	DIFF	OK	OK	OK	OK	OK	DIFF	DIFF	DIFF	OK	OK	OK	DIFF	OK	DIFF	OK	OK	DIFF	DIFF
3285	10.1093/molbev/msw189	E	2	Paired	NorthAmerica	20	Yes	MolecularBiologyandEvolution	6.202		17	No			Comercial	Yes	39	MolecularBiology		September	2016			Animalstudies(invertebrates)	Yes	3	Yes	No statement is present	Sample size calculation is not reported	Automated/Not applicable	Not applicable	Not applicable	Not applicable	Not applicable	Yes	Not applicable	Yes	Yes	No	Yes	Yes	Not applicable	Yes	Yes (exact)	No	Yes	Yes	Yes
3285	10.1093/molbev/msw189	E - K	2	Paired	NorthAmerica	20	Yes	MolecularBiologyandEvolution	6.202		17	No			Comercial	Yes	39	MolecularBiology		September	2016			Animalstudies(invertebrates)	OK		OK	OK	OK	OK	OK	OK	OK	OK	OK	OK	DIFF	DIFF	OK	OK	OK	DIFF	OK	DIFF	DIFF	OK	OK	OK
3285	10.1093/molbev/msw189	FINAL	2	Paired	NorthAmerica	20	Yes	MolecularBiologyandEvolution	6.202		17	No			Comercial	Yes	39	MolecularBiology		September	2016			Animalstudies(invertebrates)	Yes	3.66667	Yes	No statement is present	Sample size calculation is not reported	Automated/Not applicable	Not applicable	Not applicable	Not applicable	Not applicable	Yes	Not applicable	Yes	Yes	No	Yes	Yes	Not applicable	Yes	Yes (exact)	Yes	Yes	Yes	Yes
3285	10.1093/molbev/msw189	K	2	Paired	NorthAmerica	20	Yes	MolecularBiologyandEvolution	6.202		17	No			Comercial	Yes	39	MolecularBiology		September	2016			Animalstudies(invertebrates)	Yes	5	Yes	No statement is present	Sample size calculation is not reported	Automated/Not applicable	Not applicable	Not applicable	Not applicable	Not applicable	Yes	Not applicable	No	No	No	Yes	Yes	No	Yes	No	Yes	Yes	Yes	Yes
2	10.1161/HYPERTENSIONAHA.116.07911	A	2	Random	LatinAmerica	31		Hypertension	6.857		16	No			ScientificSociety	Yes	11	PharmacologyAndToxicology		July	2016			Animalstudies(vertebrates)	Yes	3	Yes	Yes, and the statement reports NO conflict of interest	Sample size calculation is not reported	No	Yes	No	Yes	Yes	Yes	No	Yes	Yes	No	Yes	Yes	Yes	Yes	Yes (exact)	Yes	Yes	Yes	No
2	10.1161/HYPERTENSIONAHA.116.07911	A - D	2	Random	LatinAmerica	31		Hypertension	6.857		16	No			ScientificSociety	Yes	11	PharmacologyAndToxicology		July	2016			Animalstudies(vertebrates)	OK		OK	OK	OK	OK	OK	DIFF	OK	DIFF	OK	DIFF	OK	OK	OK	OK	OK	OK	OK	OK	OK	DIFF	DIFF	DIFF
2	10.1161/HYPERTENSIONAHA.116.07911	A - E	2	Random	LatinAmerica	31		Hypertension	6.857		16	No			ScientificSociety	Yes	11	PharmacologyAndToxicology		July	2016			Animalstudies(vertebrates)	OK		OK	OK	OK	OK	DIFF	DIFF	OK	DIFF	OK	DIFF	OK	OK	OK	OK	OK	OK	OK	OK	OK	OK	DIFF	DIFF
1155	10.1016/j.biopsych.2017.01.017	C	2	Paired	Europe	15	Yes	BiologicalPsychiatry	11.984		16	No			Comercial	Yes	4	AnimalBehaviorandCognition		October	2017		Single	HumanStudies	Yes	3	Yes	Yes, and the statement reports NO conflict of interest	Sample size calculation is reported, with parameters	Yes (blinded)	Not applicable	Not applicable	Not applicable	Not applicable	Yes	Yes	No	Yes	Yes (in figures)	Yes	No	Not applicable	Yes	Yes (exact)	No	Yes	Yes	Yes
1155	10.1016/j.biopsych.2017.01.017	C - G	2	Paired	Europe	15	Yes	BiologicalPsychiatry	11.984		16	No			Comercial	Yes	4	AnimalBehaviorandCognition		October	2017		Single	HumanStudies	OK		OK	OK	OK	DIFF	OK	OK	OK	OK	OK	OK	DIFF	OK	OK	OK	DIFF	OK	OK	OK	OK	OK	DIFF	DIFF
1155	10.1016/j.biopsych.2017.01.017	C - J	2	Paired	Europe	15	Yes	BiologicalPsychiatry	11.984		16	No			Comercial	Yes	4	AnimalBehaviorandCognition		October	2017		Single	HumanStudies	OK		OK	OK	OK	DIFF	OK	OK	OK	OK	OK	DIFF	OK	DIFF	OK	OK	OK	DIFF	OK	OK	OK	OK	OK	OK
2	10.1161/HYPERTENSIONAHA.116.07911	D	2	Random	LatinAmerica	31		Hypertension	6.857		16	No			ScientificSociety	Yes	11	PharmacologyAndToxicology		July	2016			Animalstudies(vertebrates)	Yes	4	Yes	Yes, and the statement reports NO conflict of interest	Sample size calculation is not reported	No	Yes	Not applicable	Yes	No	Yes	Yes	Yes	Yes	No	Yes	Yes	Yes	Yes	Yes (exact)	Yes	No	Partially	Yes
2	10.1161/HYPERTENSIONAHA.116.07911	D - E	2	Random	LatinAmerica	31		Hypertension	6.857		16	No			ScientificSociety	Yes	11	PharmacologyAndToxicology		July	2016			Animalstudies(vertebrates)	OK		OK	OK	OK	OK	DIFF	OK	OK	OK	OK	OK	OK	OK	OK	OK	OK	OK	OK	OK	OK	DIFF	OK	OK
2	10.1161/HYPERTENSIONAHA.116.07911	E	2	Random	LatinAmerica	31		Hypertension	6.857		16	No			ScientificSociety	Yes	11	PharmacologyAndToxicology		July	2016			Animalstudies(vertebrates)	Yes	4	Yes	Yes, and the statement reports NO conflict of interest	Sample size calculation is not reported	No	Partially	Not applicable	Yes	No	Yes	Yes	Yes	Yes	No	Yes	Yes	Yes	Yes	Yes (exact)	Yes	Yes	Partially	Yes
60	10.1016/j.lfs.2016.02.053	F	2	Random	Asia	14		LifeSciences	2.936		16	No			Comercial	No		Physiology		February	2016		Double	Animalstudies(vertebrates)	Yes	5	Yes	No statement is present	Sample size calculation is not reported	No	No	Not applicable	No	Yes	Yes	No	Yes	Yes	Yes (in figures)	Yes	Yes	Yes	Yes	No	Yes	Yes	Yes	Partially
60	10.1016/j.lfs.2016.02.053	F - G	2	Random	Asia	14		LifeSciences	2.936		16	No			Comercial	No		Physiology		February	2016		Double	Animalstudies(vertebrates)	OK		OK	OK	OK	OK	OK	OK	DIFF	OK	OK	DIFF	OK	OK	DIFF	OK	DIFF	OK	OK	OK	OK	OK	OK	DIFF
60	10.1016/j.lfs.2016.02.053	F - L	2	Random	Asia	14		LifeSciences	2.936		16	No			Comercial	No		Physiology		February	2016		Double	Animalstudies(vertebrates)	OK		OK	OK	OK	DIFF	OK	OK	DIFF	OK	OK	DIFF	OK	OK	DIFF	OK	OK	OK	OK	DIFF	OK	OK	OK	DIFF
2	10.1161/HYPERTENSIONAHA.116.07911	FINAL	2	Random	LatinAmerica	31		Hypertension	6.857		16	No			ScientificSociety	Yes	11	PharmacologyAndToxicology		July	2016			Animalstudies(vertebrates)	Yes	3.66667	Yes	Yes, and the statement reports NO conflict of interest	Sample size calculation is not reported	No	Yes	Not applicable	Yes	No	Yes	Yes	Yes	Yes	No	Yes	Yes	Yes	Yes	Yes (exact)	Yes	Yes	Partially	Yes
60	10.1016/j.lfs.2016.02.053	FINAL	2	Random	Asia	14		LifeSciences	2.936		16	No			Comercial	No		Physiology		February	2016		Double	Animalstudies(vertebrates)	Yes	5	Yes	No statement is present	Sample size calculation is not reported	No	No	Not applicable	Yes	Yes	Yes	Yes	Yes	Yes	No	Yes	Yes	Yes	Yes	No	Yes	Yes	Yes	Partially
1155	10.1016/j.biopsych.2017.01.017	FINAL	2	Paired	Europe	15	Yes	BiologicalPsychiatry	11.984		16	No			Comercial	Yes	4	AnimalBehaviorandCognition		October	2017		Single	HumanStudies	Yes	3.33333	Yes	Yes, and the statement reports NO conflict of interest	Sample size calculation is reported, with parameters	Automated/Not applicable	Not applicable	Not applicable	Not applicable	Not applicable	Yes	Yes	No	Yes	Yes (in figures)	Yes	No	Not applicable	Yes	Yes (exact)	No	Yes	Yes	Yes
60	10.1016/j.lfs.2016.02.053	G	2	Random	Asia	14		LifeSciences	2.936		16	No			Comercial	No		Physiology		February	2016		Double	Animalstudies(vertebrates)	Yes	5	Yes	No statement is present	Sample size calculation is not reported	No	No	Not applicable	Yes	Yes	Yes	Yes	Yes	Yes	No	Yes	No	Yes	Yes	No	Yes	Yes	Yes	Yes
1155	10.1016/j.biopsych.2017.01.017	G	2	Paired	Europe	15	Yes	BiologicalPsychiatry	11.984		16	No			Comercial	Yes	4	AnimalBehaviorandCognition		October	2017		Single	HumanStudies	Yes	2	Yes	Yes, and the statement reports NO conflict of interest	Sample size calculation is reported, with parameters	No	Not applicable	Not applicable	Not applicable	Not applicable	Yes	Yes	Yes	Yes	Yes (in figures)	Yes	Yes	Not applicable	Yes	Yes (exact)	No	Yes	No	No
1155	10.1016/j.biopsych.2017.01.017	G - J	2	Paired	Europe	15	Yes	BiologicalPsychiatry	11.984		16	No			Comercial	Yes	4	AnimalBehaviorandCognition		October	2017		Single	HumanStudies	OK		OK	OK	OK	DIFF	OK	OK	OK	OK	OK	DIFF	DIFF	DIFF	OK	OK	DIFF	DIFF	OK	OK	OK	OK	DIFF	DIFF
60	10.1016/j.lfs.2016.02.053	G - L	2	Random	Asia	14		LifeSciences	2.936		16	No			Comercial	No		Physiology		February	2016		Double	Animalstudies(vertebrates)	OK		OK	OK	OK	DIFF	OK	OK	OK	OK	OK	OK	OK	OK	OK	OK	DIFF	OK	OK	DIFF	OK	OK	OK	DIFF
1155	10.1016/j.biopsych.2017.01.017	J	2	Paired	Europe	15	Yes	BiologicalPsychiatry	11.984		16	No			Comercial	Yes	4	AnimalBehaviorandCognition		October	2017		Single	HumanStudies	Yes	5	Yes	Yes, and the statement reports NO conflict of interest	Sample size calculation is reported, with parameters	Automated/Not applicable	Not applicable	Not applicable	Not applicable	Not applicable	Yes	No	No	No	Yes (in figures)	Yes	No	No	Yes	Yes (exact)	No	Yes	Yes	Yes
60	10.1016/j.lfs.2016.02.053	L	2	Random	Asia	14		LifeSciences	2.936		16	No			Comercial	No		Physiology		February	2016		Double	Animalstudies(vertebrates)	Yes	5	Yes	No statement is present	Sample size calculation is not reported	Automated/Not applicable	No	Not applicable	Yes	Yes	Yes	Yes	Yes	Yes	No	Yes	Yes	Yes	Yes	Yes (exact)	Yes	Yes	Yes	No
1731	10.1371/journal.pone.0172725	B	2	Paired	Europe	27	Yes	PLOSONE	2.766		15	Yes	1495	24	Nonprofit	Yes	9	Genomics		March	2017		Single	Animalstudies(invertebrates)	Yes	3	Yes	Yes, and the statement reports NO conflict of interest	Sample size calculation is not reported	Automated/Not applicable	Not applicable	Yes	Not applicable	Not applicable	Yes	Yes	Yes	No	Not applicable	Yes	Yes	Not applicable	No	Yes (exact)	Yes	Yes	Yes	Yes
1731	10.1371/journal.pone.0172725	B - C	2	Paired	Europe	27	Yes	PLOSONE	2.766		15	Yes	1495	24	Nonprofit	Yes	9	Genomics		March	2017		Single	Animalstudies(invertebrates)	OK		OK	OK	OK	OK	DIFF	DIFF	OK	OK	OK	OK	DIFF	DIFF	DIFF	OK	OK	OK	OK	DIFF	DIFF	OK	OK	OK
1731	10.1371/journal.pone.0172725	B - L	2	Paired	Europe	27	Yes	PLOSONE	2.766		15	Yes	1495	24	Nonprofit	Yes	9	Genomics		March	2017		Single	Animalstudies(invertebrates)	OK		OK	OK	OK	OK	OK	DIFF	OK	OK	OK	DIFF	OK	OK	DIFF	OK	OK	OK	DIFF	DIFF	OK	OK	OK	OK
1731	10.1371/journal.pone.0172725	C	2	Paired	Europe	27	Yes	PLOSONE	2.766		15	Yes	1495	24	Nonprofit	Yes	9	Genomics		March	2017		Single	Animalstudies(invertebrates)	Yes	4	Yes	Yes, and the statement reports NO conflict of interest	Sample size calculation is not reported	Automated/Not applicable	Partially	No	Not applicable	Not applicable	Yes	Yes	Not applicable	Not applicable	Yes (in figures)	Yes	Yes	Not applicable	No	No	No	Yes	Yes	Yes
1731	10.1371/journal.pone.0172725	C - L	2	Paired	Europe	27	Yes	PLOSONE	2.766		15	Yes	1495	24	Nonprofit	Yes	9	Genomics		March	2017		Single	Animalstudies(invertebrates)	OK		OK	OK	OK	OK	DIFF	DIFF	OK	OK	OK	DIFF	DIFF	DIFF	DIFF	OK	OK	OK	DIFF	DIFF	DIFF	OK	OK	OK
1553	10.1016/j.neuroimage.2016.12.053	F	2	Paired	NorthAmerica	18	Yes	NeuroImage	5.426		15	No			Comercial	Yes	5	Neuroscience		February	2017		Single	HumanStudies	Yes	3	Yes	No statement is present	Sample size calculation is not reported	No	Not applicable	Not applicable	Not applicable	Not applicable	Yes	No	Yes	Yes	Yes (in figures)	Yes	No	Yes	Yes	Yes (exact)	No	Yes	Yes	No
1553	10.1016/j.neuroimage.2016.12.053	F - N	2	Paired	NorthAmerica	18	Yes	NeuroImage	5.426		15	No			Comercial	Yes	5	Neuroscience		February	2017		Single	HumanStudies	OK		OK	OK	OK	OK	OK	OK	OK	OK	OK	DIFF	OK	OK	DIFF	OK	DIFF	OK	OK	OK	DIFF	OK	DIFF	DIFF
1553	10.1016/j.neuroimage.2016.12.053	F - P	2	Paired	NorthAmerica	18	Yes	NeuroImage	5.426		15	No			Comercial	Yes	5	Neuroscience		February	2017		Single	HumanStudies	OK		OK	OK	OK	DIFF	OK	OK	OK	OK	OK	DIFF	OK	OK	DIFF	OK	DIFF	OK	OK	OK	OK	OK	DIFF	OK
1553	10.1016/j.neuroimage.2016.12.053	FINAL	2	Paired	NorthAmerica	18	Yes	NeuroImage	5.426		15	No			Comercial	Yes	5	Neuroscience		February	2017		Single	HumanStudies	Yes	3	Yes	No statement is present	Sample size calculation is not reported	No	Not applicable	Not applicable	Not applicable	Not applicable	Yes	Yes	Yes	Yes	No	Yes	Yes	Yes	Yes	Yes (exact)	No	Yes	Partially	No
1731	10.1371/journal.pone.0172725	FINAL	2	Paired	Europe	27	Yes	PLOSONE	2.766		15	Yes	1495	24	Nonprofit	Yes	9	Genomics		March	2017		Single	Animalstudies(invertebrates)	Yes	3.33333	Yes	Yes, and the statement reports NO conflict of interest	Sample size calculation is not reported	Automated/Not applicable	Not applicable	Not applicable	Not applicable	Not applicable	Yes	Yes	Yes	No	No	Yes	Yes	Not applicable	No	Yes (exact)	Yes	Yes	Yes	Yes
1731	10.1371/journal.pone.0172725	L	2	Paired	Europe	27	Yes	PLOSONE	2.766		15	Yes	1495	24	Nonprofit	Yes	9	Genomics		March	2017		Single	Animalstudies(invertebrates)	Yes	3	Yes	Yes, and the statement reports NO conflict of interest	Sample size calculation is not reported	Automated/Not applicable	Not applicable	Not applicable	Not applicable	Not applicable	Yes	Not applicable	Yes	No	No	Yes	Yes	Not applicable	Yes	Partially	Yes	Yes	Yes	Yes
1553	10.1016/j.neuroimage.2016.12.053	N	2	Paired	NorthAmerica	18	Yes	NeuroImage	5.426		15	No			Comercial	Yes	5	Neuroscience		February	2017		Single	HumanStudies	Yes	4	Yes	No statement is present	Sample size calculation is not reported	No	Not applicable	Not applicable	Not applicable	Not applicable	Yes	Yes	Yes	Yes	No	Yes	Yes	Yes	Yes	Yes (exact)	Yes	Yes	Partially	Partially
1553	10.1016/j.neuroimage.2016.12.053	N - P	2	Paired	NorthAmerica	18	Yes	NeuroImage	5.426		15	No			Comercial	Yes	5	Neuroscience		February	2017		Single	HumanStudies	OK		OK	OK	OK	DIFF	OK	OK	OK	OK	OK	OK	OK	OK	OK	OK	OK	OK	OK	OK	DIFF	OK	OK	DIFF
1553	10.1016/j.neuroimage.2016.12.053	P	2	Paired	NorthAmerica	18	Yes	NeuroImage	5.426		15	No			Comercial	Yes	5	Neuroscience		February	2017		Single	HumanStudies	Yes	2	Yes	No statement is present	Sample size calculation is not reported	Automated/Not applicable	Not applicable	Not applicable	Not applicable	Not applicable	Yes	Yes	Yes	Yes	No	Yes	Yes	Yes	Yes	Yes (exact)	No	Yes	Partially	No
56	10.3727/096368916X691277	E	2	Random	NorthAmerica	37		CellTransplantation	3.006		14	Yes	2750	15	Comercial	No		Neuroscience		August	2016		Single	Animalstudies(vertebrates)	Yes	5	Yes	Yes, and the statement reports a conflict of interest	Sample size calculation is not reported	No	Yes	Not applicable	Yes	Yes	Yes	Yes	Yes	Yes	No	Yes	Yes	No	Yes	Yes (exact)	Yes	Yes	No	No
56	10.3727/096368916X691277	E - J	2	Random	NorthAmerica	37		CellTransplantation	3.006		14	Yes	2750	15	Comercial	No		Neuroscience		August	2016		Single	Animalstudies(vertebrates)	OK		OK	OK	OK	OK	OK	OK	DIFF	DIFF	OK	OK	OK	OK	OK	OK	OK	OK	OK	OK	OK	OK	OK	OK
56	10.3727/096368916X691277	E - M	2	Random	NorthAmerica	37		CellTransplantation	3.006		14	Yes	2750	15	Comercial	No		Neuroscience		August	2016		Single	Animalstudies(vertebrates)	OK		OK	OK	OK	OK	OK	OK	OK	OK	OK	OK	OK	OK	OK	OK	OK	OK	OK	OK	OK	OK	DIFF	OK
65	10.1128/JVI.01078-16	F	2	Random	NorthAmerica	21		JournalofVirology	4.663		14	No			ScientificSociety	No		MolecularBiology		September	2016		Single	InvitroStudies	No	3	Yes	No statement is present	Sample size calculation is not reported	No	Partially	Yes	Not applicable	Not applicable	Yes	Yes	No	No	Yes (in figures)	Yes	Yes	Yes	Yes	No	No	Yes	Yes	No	Yes
65	10.1128/JVI.01078-16	F - J	2	Random	NorthAmerica	21		JournalofVirology	4.663		14	No			ScientificSociety	No		MolecularBiology		September	2016		Single	InvitroStudies	DIFF		OK	OK	OK	OK	DIFF	DIFF	OK	OK	OK	OK	OK	OK	DIFF	OK	OK	OK	DIFF	OK	DIFF	OK	OK	DIFF	OK
65	10.1128/JVI.01078-16	F - N	2	Random	NorthAmerica	21		JournalofVirology	4.663		14	No			ScientificSociety	No		MolecularBiology		September	2016		Single	InvitroStudies	DIFF		OK	OK	OK	OK	DIFF	DIFF	OK	OK	OK	OK	OK	OK	DIFF	OK	OK	OK	DIFF	OK	DIFF	OK	OK	DIFF	OK
34	10.1021/acs.molpharmaceut.5b00771	FINAL	2	Random	Asia	16		MolecularPharmaceutics	4.44		14	No			Comercial	Yes	3	PharmacologyAndToxicology		January	2016		Single	Animalstudies(vertebrates)	Yes	4	Yes	Yes, and the statement reports NO conflict of interest	Sample size calculation is not reported	No	Yes	Not applicable	Yes	Yes	Yes	Yes	Yes	Yes	No	Yes	Yes	Not applicable	Yes	Yes (range)	Yes	Yes	Yes	No
56	10.3727/096368916X691277	FINAL	2	Random	NorthAmerica	37		CellTransplantation	3.006		14	Yes	2750	15	Comercial	No		Neuroscience		August	2016		Single	Animalstudies(vertebrates)	Yes	5	Yes	Yes, and the statement reports a conflict of interest	Sample size calculation is not reported	No	Yes	Not applicable	Yes	Yes	Yes	Yes	Yes	Yes	No	Yes	Yes	No	Yes	Yes (exact)	Yes	Yes	No	No
65	10.1128/JVI.01078-16	FINAL	2	Random	NorthAmerica	21		JournalofVirology	4.663		14	No			ScientificSociety	No		MolecularBiology		September	2016		Single	InvitroStudies	Yes	3	Yes	No statement is present	Sample size calculation is not reported	No	No	Not applicable	Not applicable	Not applicable	Yes	Yes	No	No	No	Yes	Yes	Yes	No	No	Yes	Yes	Yes	Yes	Yes
56	10.3727/096368916X691277	J	2	Random	NorthAmerica	37		CellTransplantation	3.006		14	Yes	2750	15	Comercial	No		Neuroscience		August	2016		Single	Animalstudies(vertebrates)	Yes	5	Yes	Yes, and the statement reports a conflict of interest	Sample size calculation is not reported	No	Yes	Not applicable	Not applicable	Not applicable	Yes	Yes	Yes	Yes	No	Yes	Yes	No	Yes	Yes (exact)	Yes	Yes	No	No
65	10.1128/JVI.01078-16	J	2	Random	NorthAmerica	21		JournalofVirology	4.663		14	No			ScientificSociety	No		MolecularBiology		September	2016		Single	InvitroStudies	Yes	4	Yes	No statement is present	Sample size calculation is not reported	No	No	Not applicable	Not applicable	Not applicable	Yes	Yes	No	No	No	Yes	Yes	Yes	No	No	Yes	Yes	Yes	Yes	Yes
56	10.3727/096368916X691277	J - M	2	Random	NorthAmerica	37		CellTransplantation	3.006		14	Yes	2750	15	Comercial	No		Neuroscience		August	2016		Single	Animalstudies(vertebrates)	OK		OK	OK	OK	OK	OK	OK	DIFF	DIFF	OK	OK	OK	OK	OK	OK	OK	OK	OK	OK	OK	OK	DIFF	OK
65	10.1128/JVI.01078-16	J - N	2	Random	NorthAmerica	21		JournalofVirology	4.663		14	No			ScientificSociety	No		MolecularBiology		September	2016		Single	InvitroStudies	OK		OK	OK	OK	OK	OK	OK	OK	OK	OK	OK	OK	OK	OK	OK	OK	OK	OK	OK	OK	OK	OK	OK	OK
34	10.1021/acs.molpharmaceut.5b00771	K	2	Random	Asia	16		MolecularPharmaceutics	4.44		14	No			Comercial	Yes	3	PharmacologyAndToxicology		January	2016		Single	Animalstudies(vertebrates)	Yes	4	Yes	No statement is present	Sample size calculation is not reported	No	Yes	Not applicable	Yes	Yes	Yes	Yes	Yes	Yes	No	Yes	Yes	Not applicable	Yes	No	Yes	Yes	Yes	Partially
34	10.1021/acs.molpharmaceut.5b00771	K - N	2	Random	Asia	16		MolecularPharmaceutics	4.44		14	No			Comercial	Yes	3	PharmacologyAndToxicology		January	2016		Single	Animalstudies(vertebrates)	OK		OK	DIFF	OK	OK	OK	OK	OK	OK	OK	OK	OK	OK	OK	OK	OK	OK	OK	DIFF	OK	OK	OK	DIFF
34	10.1021/acs.molpharmaceut.5b00771	K - O	2	Random	Asia	16		MolecularPharmaceutics	4.44		14	No			Comercial	Yes	3	PharmacologyAndToxicology		January	2016		Single	Animalstudies(vertebrates)	OK		OK	DIFF	OK	OK	OK	OK	OK	OK	OK	OK	OK	OK	OK	OK	OK	OK	OK	DIFF	OK	OK	OK	DIFF
56	10.3727/096368916X691277	M	2	Random	NorthAmerica	37		CellTransplantation	3.006		14	Yes	2750	15	Comercial	No		Neuroscience		August	2016		Single	Animalstudies(vertebrates)	Yes	5	Yes	Yes, and the statement reports a conflict of interest	Sample size calculation is not reported	No	Yes	Not applicable	Yes	Yes	Yes	Yes	Yes	Yes	No	Yes	Yes	No	Yes	Yes (exact)	Yes	Yes	Yes	No
34	10.1021/acs.molpharmaceut.5b00771	N	2	Random	Asia	16		MolecularPharmaceutics	4.44		14	No			Comercial	Yes	3	PharmacologyAndToxicology		January	2016		Single	Animalstudies(vertebrates)	Yes	3	Yes	Yes, and the statement reports NO conflict of interest	Sample size calculation is not reported	No	Yes	Not applicable	Yes	Yes	Yes	Yes	Yes	Yes	No	Yes	Yes	Not applicable	Yes	Yes (range)	Yes	Yes	Yes	No
65	10.1128/JVI.01078-16	N	2	Random	NorthAmerica	21		JournalofVirology	4.663		14	No			ScientificSociety	No		MolecularBiology		September	2016		Single	InvitroStudies	Yes	2	Yes	No statement is present	Sample size calculation is not reported	No	No	Not applicable	Not applicable	Not applicable	Yes	Yes	No	No	No	Yes	Yes	Yes	No	No	Yes	Yes	Yes	Yes	Yes
34	10.1021/acs.molpharmaceut.5b00771	N - O	2	Random	Asia	16		MolecularPharmaceutics	4.44		14	No			Comercial	Yes	3	PharmacologyAndToxicology		January	2016		Single	Animalstudies(vertebrates)	OK		OK	OK	OK	OK	OK	OK	OK	OK	OK	OK	OK	OK	OK	OK	OK	OK	OK	OK	OK	OK	OK	OK
34	10.1021/acs.molpharmaceut.5b00771	O	2	Random	Asia	16		MolecularPharmaceutics	4.44		14	No			Comercial	Yes	3	PharmacologyAndToxicology		January	2016		Single	Animalstudies(vertebrates)	Yes	5	Yes	Yes, and the statement reports NO conflict of interest	Sample size calculation is not reported	No	Yes	Not applicable	Yes	Yes	Yes	Yes	Yes	Yes	No	Yes	Yes	Not applicable	Yes	Yes (range)	Yes	Yes	Yes	No
68	10.1016/j.ydbio.2016.01.042	FINAL	2	Random	NorthAmerica	21		DevelopmentalBiology	2.944		13	No			Comercial	Yes	4	Genetics		March	2016		Single	Animalstudies(vertebrates)	Yes	4.33333	Yes	No statement is present	Sample size calculation is not reported	No	Not applicable	Not applicable	Not applicable	Not applicable	Yes	Yes	Yes	No	No	Yes	Yes	Not applicable	Yes	Yes (exact)	Yes	Yes	Yes	Yes
1876	10.1242/dev.143974	FINAL	2	Paired	NorthAmerica	86	Yes	Development	5.413		13	No			Nonprofit	Yes	15	DevelopmentalBiology		January	2017		Single	Animalstudies(vertebrates)	Yes	4.66667	Yes	Yes, and the statement reports NO conflict of interest	Sample size calculation is not reported	No	Partially	No	Not applicable	Not applicable	Yes	Yes	No	No	No	Yes	Yes	Yes	Yes	Yes (exact)	Yes	No	Yes	Yes
68	10.1016/j.ydbio.2016.01.042	I	2	Random	NorthAmerica	21		DevelopmentalBiology	2.944		13	No			Comercial	Yes	4	Genetics		March	2016		Single	Animalstudies(vertebrates)	Yes	4	Yes	No statement is present	Sample size calculation is not reported	No	Not applicable	Not applicable	Not applicable	Not applicable	Yes	Yes	Yes	No	No	Yes	No	Not applicable	Yes	Yes (exact)	Yes	No	Yes	Yes
68	10.1016/j.ydbio.2016.01.042	I - L	2	Random	NorthAmerica	21		DevelopmentalBiology	2.944		13	No			Comercial	Yes	4	Genetics		March	2016		Single	Animalstudies(vertebrates)	OK		OK	OK	OK	OK	OK	OK	OK	OK	OK	DIFF	OK	OK	OK	OK	DIFF	OK	OK	OK	OK	DIFF	OK	OK
68	10.1016/j.ydbio.2016.01.042	I - N	2	Random	NorthAmerica	21		DevelopmentalBiology	2.944		13	No			Comercial	Yes	4	Genetics		March	2016		Single	Animalstudies(vertebrates)	OK		OK	OK	OK	OK	OK	OK	OK	OK	OK	OK	OK	OK	OK	OK	DIFF	DIFF	OK	OK	OK	DIFF	OK	OK
1876	10.1242/dev.143974	K	2	Paired	NorthAmerica	86	Yes	Development	5.413		13	No			Nonprofit	Yes	15	DevelopmentalBiology		January	2017		Single	Animalstudies(vertebrates)	Yes	5	Yes	Yes, and the statement reports NO conflict of interest	Sample size calculation is not reported	No	Not applicable	No	Not applicable	Not applicable	Yes	Yes	No	No	No	Yes	Yes	Yes	Yes	Yes (exact)	Yes	Yes	Yes	Yes
1876	10.1242/dev.143974	K - O	2	Paired	NorthAmerica	86	Yes	Development	5.413		13	No			Nonprofit	Yes	15	DevelopmentalBiology		January	2017		Single	Animalstudies(vertebrates)	OK		OK	OK	OK	OK	DIFF	OK	OK	OK	OK	OK	OK	OK	OK	OK	OK	OK	OK	OK	OK	DIFF	DIFF	OK
1876	10.1242/dev.143974	K - Q	2	Paired	NorthAmerica	86	Yes	Development	5.413		13	No			Nonprofit	Yes	15	DevelopmentalBiology		January	2017		Single	Animalstudies(vertebrates)	OK		OK	OK	OK	OK	DIFF	DIFF	OK	OK	OK	OK	OK	OK	OK	OK	OK	OK	OK	OK	DIFF	DIFF	OK	OK
68	10.1016/j.ydbio.2016.01.042	L	2	Random	NorthAmerica	21		DevelopmentalBiology	2.944		13	No			Comercial	Yes	4	Genetics		March	2016		Single	Animalstudies(vertebrates)	Yes	5	Yes	No statement is present	Sample size calculation is not reported	No	Not applicable	Not applicable	Not applicable	Not applicable	Yes	No	Yes	No	No	Yes	Yes	Not applicable	Yes	Yes (exact)	Yes	Yes	Yes	Yes
68	10.1016/j.ydbio.2016.01.042	L - N	2	Random	NorthAmerica	21		DevelopmentalBiology	2.944		13	No			Comercial	Yes	4	Genetics		March	2016		Single	Animalstudies(vertebrates)	OK		OK	OK	OK	OK	OK	OK	OK	OK	OK	DIFF	OK	OK	OK	OK	OK	DIFF	OK	OK	OK	OK	OK	OK
68	10.1016/j.ydbio.2016.01.042	N	2	Random	NorthAmerica	21		DevelopmentalBiology	2.944		13	No			Comercial	Yes	4	Genetics		March	2016		Single	Animalstudies(vertebrates)	Yes	4	Yes	No statement is present	Sample size calculation is not reported	No	Not applicable	Not applicable	Not applicable	Not applicable	Yes	Yes	Yes	No	No	Yes	Yes	Yes	Yes	Yes (exact)	Yes	Yes	Yes	Yes
1876	10.1242/dev.143974	O	2	Paired	NorthAmerica	86	Yes	Development	5.413		13	No			Nonprofit	Yes	15	DevelopmentalBiology		January	2017		Single	Animalstudies(vertebrates)	Yes	4	Yes	Yes, and the statement reports NO conflict of interest	Sample size calculation is not reported	No	Partially	No	Not applicable	Not applicable	Yes	Yes	No	No	No	Yes	Yes	Yes	Yes	Yes (exact)	Yes	No	Partially	Yes
1876	10.1242/dev.143974	O - Q	2	Paired	NorthAmerica	86	Yes	Development	5.413		13	No			Nonprofit	Yes	15	DevelopmentalBiology		January	2017		Single	Animalstudies(vertebrates)	OK		OK	OK	OK	OK	DIFF	DIFF	OK	OK	OK	OK	OK	OK	OK	OK	OK	OK	OK	OK	DIFF	OK	DIFF	OK
1876	10.1242/dev.143974	Q	2	Paired	NorthAmerica	86	Yes	Development	5.413		13	No			Nonprofit	Yes	15	DevelopmentalBiology		January	2017		Single	Animalstudies(vertebrates)	Yes	5	Yes	Yes, and the statement reports NO conflict of interest	Sample size calculation is not reported	No	Yes	Yes	Not applicable	Not applicable	Yes	Yes	No	No	No	Yes	Yes	Yes	Yes	Yes (exact)	No	No	Yes	Yes
2413	10.1371/journal.pgen.1006585	B	2	Paired	NorthAmerica	26	Yes	PLOSGenetics	5.54		12	Yes	2250	26	Nonprofit	Yes	13	EvolutionaryBiology		February	2017		Single	InvitroStudies	Yes	4	Yes	Yes, and the statement reports NO conflict of interest	Sample size calculation is not reported	No	No	Not applicable	No	No	Yes	Yes	Yes	Yes	No	Yes	Yes	No	Yes	Yes (range)	No	No	Partially	No	Yes
2413	10.1371/journal.pgen.1006585	B - D	2	Paired	NorthAmerica	26	Yes	PLOSGenetics	5.54		12	Yes	2250	26	Nonprofit	Yes	13	EvolutionaryBiology		February	2017		Single	InvitroStudies	OK		OK	OK	OK	OK	OK	OK	OK	OK	OK	OK	OK	OK	OK	OK	OK	DIFF	OK	OK	OK	OK	DIFF	OK	DIFF
2413	10.1371/journal.pgen.1006585	B - M	2	Paired	NorthAmerica	26	Yes	PLOSGenetics	5.54		12	Yes	2250	26	Nonprofit	Yes	13	EvolutionaryBiology		February	2017		Single	InvitroStudies	OK		OK	OK	OK	OK	DIFF	OK	DIFF	DIFF	OK	DIFF	OK	OK	OK	OK	OK	OK	OK	OK	OK	DIFF	DIFF	OK	DIFF
35	10.1016/j.theriogenology.2016.07.022	C	2	Random	Asia	4		Theriogenology	1.986		12	No			Comercial	Yes	9	DevelopmentalBiology		July	2016			Animalstudies(vertebrates)	Yes	5	No	Yes, and the statement reports NO conflict of interest	Sample size calculation is not reported	No	Not applicable	Not applicable	Not applicable	Not applicable	Yes	Yes	Yes	Yes	No	Yes	Yes	Yes	Yes	Yes (exact)	Yes	Yes	Yes	Partially
35	10.1016/j.theriogenology.2016.07.022	C - K	2	Random	Asia	4		Theriogenology	1.986		12	No			Comercial	Yes	9	DevelopmentalBiology		July	2016			Animalstudies(vertebrates)	OK		DIFF	OK	OK	DIFF	OK	OK	OK	OK	OK	OK	OK	OK	OK	OK	OK	DIFF	OK	OK	OK	OK	OK	DIFF
35	10.1016/j.theriogenology.2016.07.022	C - L	2	Random	Asia	4		Theriogenology	1.986		12	No			Comercial	Yes	9	DevelopmentalBiology		July	2016			Animalstudies(vertebrates)	OK		DIFF	OK	OK	OK	OK	OK	OK	OK	OK	DIFF	OK	OK	OK	OK	OK	OK	OK	OK	DIFF	OK	OK	DIFF
2413	10.1371/journal.pgen.1006585	D	2	Paired	NorthAmerica	26	Yes	PLOSGenetics	5.54		12	Yes	2250	26	Nonprofit	Yes	13	EvolutionaryBiology		February	2017		Single	InvitroStudies	Yes	4	Yes	Yes, and the statement reports NO conflict of interest	Sample size calculation is not reported	No	No	Not applicable	No	No	Yes	Yes	Yes	Yes	No	Yes	Yes	Yes	Yes	Yes (range)	No	No	Yes	No	Partially
2413	10.1371/journal.pgen.1006585	D - M	2	Paired	NorthAmerica	26	Yes	PLOSGenetics	5.54		12	Yes	2250	26	Nonprofit	Yes	13	EvolutionaryBiology		February	2017		Single	InvitroStudies	OK		OK	OK	OK	OK	DIFF	OK	DIFF	DIFF	OK	DIFF	OK	OK	OK	OK	OK	DIFF	OK	OK	OK	DIFF	OK	OK	DIFF
35	10.1016/j.theriogenology.2016.07.022	FINAL	2	Random	Asia	4		Theriogenology	1.986		12	No			Comercial	Yes	9	DevelopmentalBiology		July	2016			Animalstudies(vertebrates)	Yes	4.66667	Yes	Yes, and the statement reports NO conflict of interest	Sample size calculation is not reported	No	Not applicable	Not applicable	Not applicable	Not applicable	Yes	Yes	Yes	Yes	No	Yes	Yes	Yes	Yes	Yes (exact)	Yes	Yes	Yes	Partially
74	10.1016/j.fm.2016.06.001	FINAL	2	Random	LatinAmerica	5		FoodMicrobiology	3.759		12	No			Comercial	No		Microbiology		June	2016		Single	InvitroStudies	Yes	4.33333	Yes	No statement is present	Sample size calculation is not reported	No	Yes	Not applicable	Yes	Yes	Yes	Yes	No	Yes	No	Yes	Yes	Not applicable	Yes	Partially	Yes	Yes	Partially	No	Yes
2413	10.1371/journal.pgen.1006585	FINAL	2	Paired	NorthAmerica	26	Yes	PLOSGenetics	5.54		12	Yes	2250	26	Nonprofit	Yes	13	EvolutionaryBiology		February	2017		Single	InvitroStudies	Yes	4.33333	Yes	Yes, and the statement reports NO conflict of interest	Sample size calculation is not reported	No	No	Not applicable	No	No	Yes	Yes	Yes	Yes	No	Yes	Yes	No	Yes	Yes (range)	No	No	Yes	No	Partially
74	10.1016/j.fm.2016.06.001	G	2	Random	LatinAmerica	5		FoodMicrobiology	3.759		12	No			Comercial	No		Microbiology		June	2016		Single	InvitroStudies	Yes	5	Yes	No statement is present	Sample size calculation is not reported	No	Yes	Not applicable	Yes	Yes	Yes	Yes	Yes	Yes	No	Yes	Yes	Yes	Yes	Yes (exact)	Yes	Yes	No	No	Yes
74	10.1016/j.fm.2016.06.001	G - I	2	Random	LatinAmerica	5		FoodMicrobiology	3.759		12	No			Comercial	No		Microbiology		June	2016		Single	InvitroStudies	OK		OK	OK	OK	DIFF	OK	OK	DIFF	OK	OK	DIFF	DIFF	DIFF	OK	OK	DIFF	DIFF	DIFF	DIFF	OK	DIFF	DIFF	OK	OK
74	10.1016/j.fm.2016.06.001	G - J	2	Random	LatinAmerica	5		FoodMicrobiology	3.759		12	No			Comercial	No		Microbiology		June	2016		Single	InvitroStudies	OK		OK	OK	OK	OK	OK	OK	OK	OK	OK	OK	DIFF	OK	OK	OK	OK	DIFF	OK	DIFF	OK	OK	DIFF	OK	OK
74	10.1016/j.fm.2016.06.001	I	2	Random	LatinAmerica	5		FoodMicrobiology	3.759		12	No			Comercial	No		Microbiology		June	2016		Single	InvitroStudies	Yes	3	Yes	No statement is present	Sample size calculation is not reported	Automated/Not applicable	Yes	Not applicable	Partially	Yes	Yes	No	No	No	No	Yes	No	Not applicable	No	No	Yes	No	Partially	No	Yes
74	10.1016/j.fm.2016.06.001	I - J	2	Random	LatinAmerica	5		FoodMicrobiology	3.759		12	No			Comercial	No		Microbiology		June	2016		Single	InvitroStudies	OK		OK	OK	OK	DIFF	OK	OK	DIFF	OK	OK	DIFF	OK	DIFF	OK	OK	DIFF	OK	DIFF	DIFF	OK	DIFF	OK	OK	OK
74	10.1016/j.fm.2016.06.001	J	2	Random	LatinAmerica	5		FoodMicrobiology	3.759		12	No			Comercial	No		Microbiology		June	2016		Single	InvitroStudies	Yes	5	Yes	No statement is present	Sample size calculation is not reported	No	Yes	Not applicable	Yes	Yes	Yes	Yes	No	Yes	No	Yes	Yes	Not applicable	Yes	Yes (range)	Yes	Yes	Partially	No	Yes
35	10.1016/j.theriogenology.2016.07.022	K	2	Random	Asia	4		Theriogenology	1.986		12	No			Comercial	Yes	9	DevelopmentalBiology		July	2016			Animalstudies(vertebrates)	Yes	5	Yes	Yes, and the statement reports NO conflict of interest	Sample size calculation is not reported	Automated/Not applicable	Not applicable	Not applicable	Not applicable	Not applicable	Yes	Yes	Yes	Yes	No	Yes	Yes	No	Yes	Yes (exact)	Yes	Yes	Yes	No
35	10.1016/j.theriogenology.2016.07.022	K - L	2	Random	Asia	4		Theriogenology	1.986		12	No			Comercial	Yes	9	DevelopmentalBiology		July	2016			Animalstudies(vertebrates)	OK		OK	OK	OK	DIFF	OK	OK	OK	OK	OK	DIFF	OK	OK	OK	OK	OK	DIFF	OK	OK	DIFF	OK	OK	DIFF
35	10.1016/j.theriogenology.2016.07.022	L	2	Random	Asia	4		Theriogenology	1.986		12	No			Comercial	Yes	9	DevelopmentalBiology		July	2016			Animalstudies(vertebrates)	Yes	4	Yes	Yes, and the statement reports NO conflict of interest	Sample size calculation is not reported	No	Not applicable	Not applicable	Not applicable	Not applicable	Yes	No	Yes	Yes	No	Yes	Yes	Yes	Yes	Yes (exact)	No	Yes	Yes	Yes
2413	10.1371/journal.pgen.1006585	M	2	Paired	NorthAmerica	26	Yes	PLOSGenetics	5.54		12	Yes	2250	26	Nonprofit	Yes	13	EvolutionaryBiology		February	2017		Single	InvitroStudies	Yes	5	Yes	Yes, and the statement reports NO conflict of interest	Sample size calculation is not reported	No	Not applicable	Not applicable	Not applicable	Not applicable	Yes	No	Yes	Yes	No	Yes	Yes	No	Yes	Yes (range)	No	Yes	Yes	No	No
42	10.1371/journal.pone.0167236	FINAL	2	Random	LatinAmerica	11		PLOSONE	2.806		11	Yes	1495	24	Nonprofit	Yes	2	Neuroscience		November	2016		Single	Animalstudies(vertebrates)	Yes	5	Yes	Yes, and the statement reports NO conflict of interest	Sample size calculation is not reported	No	Yes	Not applicable	Yes	Yes	Yes	Yes	Yes	Yes	No	Yes	Yes	Yes	Yes	Yes (range)	Yes	Yes	Yes	Yes
1707	10.1111/aor.12925	FINAL	2	Paired	Europe	10	Yes	ArtificialOrgans	2.111		11	No			Comercial	No		Bioengineering		May	2017		Double	HumanStudies	Yes	4.66667	Yes	Yes, and the statement reports NO conflict of interest	Sample size calculation is not reported	Automated/Not applicable	Yes	Not applicable	Not applicable	Not applicable	Yes	Yes	No	No	No	Yes	Yes	Yes	Yes	Yes (exact)	Yes	Yes	Yes	No
42	10.1371/journal.pone.0167236	G	2	Random	LatinAmerica	11		PLOSONE	2.806		11	Yes	1495	24	Nonprofit	Yes	2	Neuroscience		November	2016		Single	Animalstudies(vertebrates)	Yes	5	Yes	Yes, and the statement reports NO conflict of interest	Sample size calculation is not reported	No	Yes	Yes	Yes	Yes	Yes	Yes	Yes	Yes	No	Yes	Yes	Yes	Yes	Yes (range)	Yes	Yes	Yes	Yes
42	10.1371/journal.pone.0167236	G - M	2	Random	LatinAmerica	11		PLOSONE	2.806		11	Yes	1495	24	Nonprofit	Yes	2	Neuroscience		November	2016		Single	Animalstudies(vertebrates)	OK		OK	OK	OK	OK	DIFF	DIFF	OK	OK	OK	OK	OK	OK	OK	OK	OK	OK	OK	DIFF	OK	OK	OK	OK
42	10.1371/journal.pone.0167236	G - O	2	Random	LatinAmerica	11		PLOSONE	2.806		11	Yes	1495	24	Nonprofit	Yes	2	Neuroscience		November	2016		Single	Animalstudies(vertebrates)	OK		OK	OK	OK	OK	OK	DIFF	OK	OK	OK	OK	OK	OK	OK	OK	OK	OK	OK	OK	OK	OK	DIFF	DIFF
1707	10.1111/aor.12925	J	2	Paired	Europe	10	Yes	ArtificialOrgans	2.111		11	No			Comercial	No		Bioengineering		May	2017		Double	HumanStudies	Yes	5	Yes	Yes, and the statement reports NO conflict of interest	Sample size calculation is not reported	Automated/Not applicable	Partially	Not applicable	Not applicable	Not applicable	Yes	Yes	No	No	No	Yes	Yes	Yes	Yes	Yes (exact)	Yes	Yes	Yes	No
1707	10.1111/aor.12925	J - N	2	Paired	Europe	10	Yes	ArtificialOrgans	2.111		11	No			Comercial	No		Bioengineering		May	2017		Double	HumanStudies	OK		OK	OK	OK	OK	DIFF	OK	DIFF	DIFF	OK	OK	OK	OK	DIFF	OK	OK	DIFF	OK	OK	OK	OK	DIFF	OK
1707	10.1111/aor.12925	J - Q	2	Paired	Europe	10	Yes	ArtificialOrgans	2.111		11	No			Comercial	No		Bioengineering		May	2017		Double	HumanStudies	OK		OK	OK	OK	DIFF	DIFF	OK	OK	OK	OK	OK	OK	OK	OK	OK	OK	OK	OK	OK	OK	OK	OK	OK
42	10.1371/journal.pone.0167236	M	2	Random	LatinAmerica	11		PLOSONE	2.806		11	Yes	1495	24	Nonprofit	Yes	2	Neuroscience		November	2016		Single	Animalstudies(vertebrates)	Yes	5	Yes	Yes, and the statement reports NO conflict of interest	Sample size calculation is not reported	No	Partially	Not applicable	Yes	Yes	Yes	Yes	Yes	Yes	No	Yes	Yes	Yes	Yes	Yes (exact)	Yes	Yes	Yes	Yes
42	10.1371/journal.pone.0167236	M - O	2	Random	LatinAmerica	11		PLOSONE	2.806		11	Yes	1495	24	Nonprofit	Yes	2	Neuroscience		November	2016		Single	Animalstudies(vertebrates)	OK		OK	OK	OK	OK	DIFF	OK	OK	OK	OK	OK	OK	OK	OK	OK	OK	OK	OK	DIFF	OK	OK	DIFF	DIFF
1707	10.1111/aor.12925	N	2	Paired	Europe	10	Yes	ArtificialOrgans	2.111		11	No			Comercial	No		Bioengineering		May	2017		Double	HumanStudies	Yes	4	Yes	Yes, and the statement reports NO conflict of interest	Sample size calculation is not reported	Automated/Not applicable	Yes	Not applicable	Yes	Yes	Yes	Yes	No	No	Yes (in figures)	Yes	Yes	No	Yes	Yes (exact)	Yes	Yes	Partially	No
1707	10.1111/aor.12925	N - Q	2	Paired	Europe	10	Yes	ArtificialOrgans	2.111		11	No			Comercial	No		Bioengineering		May	2017		Double	HumanStudies	OK		OK	OK	OK	DIFF	DIFF	OK	DIFF	DIFF	OK	OK	OK	OK	DIFF	OK	OK	DIFF	OK	OK	OK	OK	DIFF	OK
42	10.1371/journal.pone.0167236	O	2	Random	LatinAmerica	11		PLOSONE	2.806		11	Yes	1495	24	Nonprofit	Yes	2	Neuroscience		November	2016		Single	Animalstudies(vertebrates)	Yes	5	Yes	Yes, and the statement reports NO conflict of interest	Sample size calculation is not reported	No	Yes	Not applicable	Yes	Yes	Yes	Yes	Yes	Yes	No	Yes	Yes	Yes	Yes	Yes (range)	Yes	Yes	Partially	Partially
1707	10.1111/aor.12925	Q	2	Paired	Europe	10	Yes	ArtificialOrgans	2.111		11	No			Comercial	No		Bioengineering		May	2017		Double	HumanStudies	Yes	5	Yes	Yes, and the statement reports NO conflict of interest	Sample size calculation is not reported	No	Not applicable	Not applicable	Not applicable	Not applicable	Yes	Yes	No	No	No	Yes	Yes	Yes	Yes	Yes (exact)	Yes	Yes	Yes	No
16	10.1093/nar/gkw1192	A	2	Random	NorthAmerica	26		NucleicAcidsResearch	10.162		10	Yes	2770	7	Comercial	Yes	15	MolecularBiology		December	2016			InvitroStudies	No	2	No	Yes, and the statement reports NO conflict of interest	Sample size calculation is not reported	No	Yes	No	Yes	No	No	No	Yes	Yes	No	Yes	Yes	Yes	Yes	Yes (exact)	No	Yes	Yes	No	No
16	10.1093/nar/gkw1192	A - D	2	Random	NorthAmerica	26		NucleicAcidsResearch	10.162		10	Yes	2770	7	Comercial	Yes	15	MolecularBiology		December	2016			InvitroStudies	OK		DIFF	OK	DIFF	DIFF	OK	DIFF	OK	OK	OK	OK	OK	OK	OK	DIFF	OK	OK	OK	OK	DIFF	OK	OK	OK	OK
16	10.1093/nar/gkw1192	A - I	2	Random	NorthAmerica	26		NucleicAcidsResearch	10.162		10	Yes	2770	7	Comercial	Yes	15	MolecularBiology		December	2016			InvitroStudies	OK		DIFF	OK	OK	OK	OK	DIFF	OK	OK	DIFF	DIFF	OK	OK	OK	OK	OK	DIFF	DIFF	OK	OK	OK	DIFF	OK	DIFF
12	10.1093/mutage/gew056	B	2	Random	Europe	17		Mutagenesis	2.507		10	No			Comercial	No		PharmacologyAndToxicology		November	2016			InvitroStudies	Yes	5	Yes	Yes, and the statement reports NO conflict of interest	Sample size calculation is not reported	No	Partially	Not applicable	Yes	Yes	Yes	Yes	No	No	No	Yes	No	Yes	Yes	Yes (exact)	Yes	Yes	Partially	No	No
12	10.1093/mutage/gew056	B - C	2	Random	Europe	17		Mutagenesis	2.507		10	No			Comercial	No		PharmacologyAndToxicology		November	2016			InvitroStudies	OK		OK	OK	OK	DIFF	OK	OK	DIFF	OK	OK	OK	OK	OK	OK	OK	DIFF	OK	OK	DIFF	OK	OK	DIFF	DIFF	OK
12	10.1093/mutage/gew056	B - D	2	Random	Europe	17		Mutagenesis	2.507		10	No			Comercial	No		PharmacologyAndToxicology		November	2016			InvitroStudies	OK		OK	OK	DIFF	DIFF	DIFF	OK	OK	OK	OK	OK	OK	OK	OK	OK	DIFF	OK	OK	OK	OK	OK	OK	OK	OK
12	10.1093/mutage/gew056	C	2	Random	Europe	17		Mutagenesis	2.507		10	No			Comercial	No		PharmacologyAndToxicology		November	2016			InvitroStudies	Yes	5	Yes	Yes, and the statement reports NO conflict of interest	Sample size calculation is not reported	Automated/Not applicable	Partially	Not applicable	No	Yes	Yes	Yes	No	No	No	Yes	Yes	Yes	Yes	No	Yes	Yes	No	Partially	No
59	10.1016/j.cortex.2016.09.004	C	2	Random	Europe	9		Cortex	4.279		10	No			Comercial	No		Neuroscience		September	2016			HumanStudies	Yes	5	Yes	No statement is present	Sample size calculation is not reported	Automated/Not applicable	Yes	Not applicable	No	No	Yes	Yes	Yes	No	No	Yes	Yes	Yes	Yes	Yes (exact)	Yes	Yes	Yes	Yes
12	10.1093/mutage/gew056	C - D	2	Random	Europe	17		Mutagenesis	2.507		10	No			Comercial	No		PharmacologyAndToxicology		November	2016			InvitroStudies	OK		OK	OK	DIFF	OK	DIFF	OK	DIFF	OK	OK	OK	OK	OK	OK	OK	OK	OK	OK	DIFF	OK	OK	DIFF	DIFF	OK
59	10.1016/j.cortex.2016.09.004	C - J	2	Random	Europe	9		Cortex	4.279		10	No			Comercial	No		Neuroscience		September	2016			HumanStudies	OK		OK	OK	OK	OK	OK	OK	DIFF	DIFF	OK	OK	OK	OK	OK	OK	OK	OK	DIFF	OK	OK	DIFF	OK	OK
59	10.1016/j.cortex.2016.09.004	C - O	2	Random	Europe	9		Cortex	4.279		10	No			Comercial	No		Neuroscience		September	2016			HumanStudies	OK		OK	OK	OK	OK	DIFF	OK	DIFF	DIFF	OK	OK	OK	OK	OK	OK	OK	OK	OK	OK	OK	OK	OK	OK
12	10.1093/mutage/gew056	D	2	Random	Europe	17		Mutagenesis	2.507		10	No			Comercial	No		PharmacologyAndToxicology		November	2016			InvitroStudies	Yes	5	Yes	Yes, and the statement reports NO conflict of interest	Sample size calculation is reported, without parameters	Automated/Not applicable	Yes	Not applicable	Yes	Yes	Yes	Yes	No	No	No	Yes	Yes	Yes	Yes	Yes (exact)	Yes	Yes	Partially	No	No
16	10.1093/nar/gkw1192	D	2	Random	NorthAmerica	26		NucleicAcidsResearch	10.162		10	Yes	2770	7	Comercial	Yes	15	MolecularBiology		December	2016			InvitroStudies	No	3	Yes	Yes, and the statement reports NO conflict of interest	Sample size calculation is reported, without parameters	Automated/Not applicable	Yes	Not applicable	Yes	No	No	No	Yes	Yes	No	No	Yes	Yes	Yes	Yes (exact)	Yes	Yes	Yes	No	No
16	10.1093/nar/gkw1192	D - I	2	Random	NorthAmerica	26		NucleicAcidsResearch	10.162		10	Yes	2770	7	Comercial	Yes	15	MolecularBiology		December	2016			InvitroStudies	OK		OK	OK	DIFF	DIFF	OK	OK	OK	OK	DIFF	DIFF	OK	OK	OK	DIFF	OK	DIFF	DIFF	OK	DIFF	OK	DIFF	OK	DIFF
12	10.1093/mutage/gew056	FINAL	2	Random	Europe	17		Mutagenesis	2.507		10	No			Comercial	No		PharmacologyAndToxicology		November	2016			InvitroStudies	Yes	5	Yes	Yes, and the statement reports NO conflict of interest	Sample size calculation is not reported	Automated/Not applicable	Partially	Not applicable	Yes	Yes	Yes	Yes	No	No	No	Yes	Yes	Yes	Yes	Yes (exact)	Yes	Yes	Partially	No	No
16	10.1093/nar/gkw1192	FINAL	2	Random	NorthAmerica	26		NucleicAcidsResearch	10.162		10	Yes	2770	7	Comercial	Yes	15	MolecularBiology		December	2016			InvitroStudies	No	2.66667	Yes	Yes, and the statement reports NO conflict of interest	Sample size calculation is not reported	No	Yes	Not applicable	Yes	No	No	No	Yes	Yes	No	Yes	Yes	Yes	Yes	Yes (exact)	No	Yes	Yes	No	No
59	10.1016/j.cortex.2016.09.004	FINAL	2	Random	Europe	9		Cortex	4.279		10	No			Comercial	No		Neuroscience		September	2016			HumanStudies	Yes	4.66667	Yes	No statement is present	Sample size calculation is not reported	Automated/Not applicable	Yes	Not applicable	Not applicable	Not applicable	Yes	Yes	Yes	No	No	Yes	Yes	Yes	Yes	Yes (exact)	Yes	Yes	Yes	Yes
16	10.1093/nar/gkw1192	I	2	Random	NorthAmerica	26		NucleicAcidsResearch	10.162		10	Yes	2770	7	Comercial	Yes	15	MolecularBiology		December	2016			InvitroStudies	No	3	Yes	Yes, and the statement reports NO conflict of interest	Sample size calculation is not reported	No	Yes	Not applicable	Yes	No	Yes	Yes	Yes	Yes	No	Yes	Yes	No	No	Yes (exact)	No	Yes	No	No	Yes
59	10.1016/j.cortex.2016.09.004	J	2	Random	Europe	9		Cortex	4.279		10	No			Comercial	No		Neuroscience		September	2016			HumanStudies	Yes	5	Yes	No statement is present	Sample size calculation is not reported	Automated/Not applicable	Yes	Not applicable	Not applicable	Not applicable	Yes	Yes	Yes	No	No	Yes	Yes	Yes	No	Yes (exact)	Yes	No	Yes	Yes
59	10.1016/j.cortex.2016.09.004	J - O	2	Random	Europe	9		Cortex	4.279		10	No			Comercial	No		Neuroscience		September	2016			HumanStudies	OK		OK	OK	OK	OK	DIFF	OK	OK	OK	OK	OK	OK	OK	OK	OK	OK	OK	DIFF	OK	OK	DIFF	OK	OK
59	10.1016/j.cortex.2016.09.004	O	2	Random	Europe	9		Cortex	4.279		10	No			Comercial	No		Neuroscience		September	2016			HumanStudies	Yes	4	Yes	No statement is present	Sample size calculation is not reported	Automated/Not applicable	Not applicable	Not applicable	Not applicable	Not applicable	Yes	Yes	Yes	No	No	Yes	Yes	Yes	Yes	Yes (exact)	Yes	Yes	Yes	Yes
26	10.1039/c6fo00659k	A	2	Random	Asia	15		Food&Function	3.247		9	No			ScientificSociety	No		Physiology		August	2016		Single	HumanStudies	Yes	3	Yes	No statement is present	Sample size calculation is not reported	No	Not applicable	Not applicable	Not applicable	Not applicable	Yes	Yes	Yes	Yes	No	Yes	Yes	Not applicable	Yes	Yes (exact)	Yes	Yes	Yes	Yes
17	10.1111/febs.13784	A	2	Random	NorthAmerica	37		FEBSJournal	3.902		9	No			Comercial	No		CellBiology		June	2016			Animalstudies(vertebrates)	Yes	3	Yes	No statement is present	Sample size calculation is not reported	No	Not applicable	Not applicable	Not applicable	Not applicable	Yes	Yes	Yes	Yes	No	Yes	No	Not applicable	Yes	Yes (exact)	Yes	Yes	Yes	Yes
17	10.1111/febs.13784	A - J	2	Random	NorthAmerica	37		FEBSJournal	3.902		9	No			Comercial	No		CellBiology		June	2016			Animalstudies(vertebrates)	DIFF		OK	OK	OK	DIFF	OK	OK	OK	OK	OK	OK	DIFF	OK	OK	OK	DIFF	DIFF	OK	OK	OK	OK	OK	OK
26	10.1039/c6fo00659k	A - K	2	Random	Asia	15		Food&Function	3.247		9	No			ScientificSociety	No		Physiology		August	2016		Single	HumanStudies	OK		DIFF	OK	OK	DIFF	DIFF	OK	OK	OK	OK	OK	OK	OK	OK	OK	OK	OK	OK	DIFF	OK	OK	OK	DIFF
17	10.1111/febs.13784	A - K	2	Random	NorthAmerica	37		FEBSJournal	3.902		9	No			Comercial	No		CellBiology		June	2016			Animalstudies(vertebrates)	OK		OK	OK	OK	OK	OK	OK	OK	OK	OK	OK	OK	OK	OK	OK	DIFF	OK	OK	OK	OK	OK	OK	OK
26	10.1039/c6fo00659k	A - L	2	Random	Asia	15		Food&Function	3.247		9	No			ScientificSociety	No		Physiology		August	2016		Single	HumanStudies	OK		DIFF	OK	OK	OK	DIFF	OK	OK	OK	OK	OK	OK	OK	OK	OK	OK	OK	OK	OK	OK	OK	OK	DIFF
3248	10.1073/pnas.1607179113	B	2	Paired	NorthAmerica	16	Yes	PNAS	9.7		9	No			Comercial	Yes	20	Neuroscience		June	2016		Single/Open(NASMembers)	Animalstudies(invertebrates)	Yes	4	Yes	Yes, and the statement reports NO conflict of interest	Sample size calculation is not reported	No	Yes	Not applicable	No	No	No	Yes	No	No	No	Yes	Yes	Yes	Yes	Yes (exact)	Yes	No	No	No
40	10.1016/j.etap.2016.08.019	B	2	Random	Africa	28		EnvironmentalToxicologyandPharmacology	2.313		9	No			Comercial	No		PharmacologyAndToxicology		October	2016		Single	Animalstudies(vertebrates)	Yes	5	No	Yes, and the statement reports NO conflict of interest	Sample size calculation is not reported	No	Yes	Not applicable	Yes	No	Yes	Yes	Yes	Yes	No	Yes	Yes	Yes	Yes	Yes (exact)	Yes	Yes	Partially	Yes
40	10.1016/j.etap.2016.08.019	B - C	2	Random	Africa	28		EnvironmentalToxicologyandPharmacology	2.313		9	No			Comercial	No		PharmacologyAndToxicology		October	2016		Single	Animalstudies(vertebrates)	OK		OK	OK	OK	DIFF	OK	OK	OK	DIFF	OK	OK	OK	OK	OK	OK	OK	OK	OK	OK	OK	OK	OK	OK
40	10.1016/j.etap.2016.08.019	B - H	2	Random	Africa	28		EnvironmentalToxicologyandPharmacology	2.313		9	No			Comercial	No		PharmacologyAndToxicology		October	2016		Single	Animalstudies(vertebrates)	OK		OK	OK	OK	OK	OK	OK	OK	OK	OK	OK	OK	OK	OK	OK	OK	OK	OK	OK	DIFF	OK	OK	DIFF
3248	10.1073/pnas.1607179113	B - M	2	Paired	NorthAmerica	16	Yes	PNAS	9.7		9	No			Comercial	Yes	20	Neuroscience		June	2016		Single/Open(NASMembers)	Animalstudies(invertebrates)	OK		OK	OK	OK	OK	DIFF	OK	DIFF	OK	DIFF	DIFF	DIFF	OK	OK	OK	OK	DIFF	OK	OK	OK	DIFF	DIFF	OK
3248	10.1073/pnas.1607179113	B - O	2	Paired	NorthAmerica	16	Yes	PNAS	9.7		9	No			Comercial	Yes	20	Neuroscience		June	2016		Single/Open(NASMembers)	Animalstudies(invertebrates)	OK		OK	OK	OK	OK	DIFF	OK	DIFF	DIFF	DIFF	OK	DIFF	DIFF	DIFF	OK	DIFF	DIFF	OK	OK	OK	DIFF	DIFF	OK
40	10.1016/j.etap.2016.08.019	C	2	Random	Africa	28		EnvironmentalToxicologyandPharmacology	2.313		9	No			Comercial	No		PharmacologyAndToxicology		October	2016		Single	Animalstudies(vertebrates)	Yes	5	No	Yes, and the statement reports NO conflict of interest	Sample size calculation is not reported	Automated/Not applicable	Yes	Not applicable	Yes	Yes	Yes	Yes	Yes	Yes	No	Yes	Yes	Yes	Yes	Yes (exact)	Yes	Yes	Partially	Yes
40	10.1016/j.etap.2016.08.019	C - H	2	Random	Africa	28		EnvironmentalToxicologyandPharmacology	2.313		9	No			Comercial	No		PharmacologyAndToxicology		October	2016		Single	Animalstudies(vertebrates)	OK		OK	OK	OK	DIFF	OK	OK	OK	DIFF	OK	OK	OK	OK	OK	OK	OK	OK	OK	OK	DIFF	OK	OK	DIFF
17	10.1111/febs.13784	FINAL	2	Random	NorthAmerica	37		FEBSJournal	3.902		9	No			Comercial	No		CellBiology		June	2016			Animalstudies(vertebrates)	Yes	4	Yes	No statement is present	Sample size calculation is not reported	No	Not applicable	Not applicable	Not applicable	Not applicable	Yes	Yes	Yes	Yes	No	Yes	Yes	Not applicable	Yes	Yes (exact)	Yes	Yes	Yes	Yes
40	10.1016/j.etap.2016.08.019	FINAL	2	Random	Africa	28		EnvironmentalToxicologyandPharmacology	2.313		9	No			Comercial	No		PharmacologyAndToxicology		October	2016		Single	Animalstudies(vertebrates)	Yes	4.66667	No	Yes, and the statement reports NO conflict of interest	Sample size calculation is not reported	No	Yes	Not applicable	Yes	No	Yes	Yes	Yes	Yes	No	Yes	Yes	Yes	Yes	Yes (exact)	Yes	Yes	Partially	Yes
26	10.1039/c6fo00659k	FINAL	2	Random	Asia	15		Food&Function	3.247		9	No			ScientificSociety	No		Physiology		August	2016		Single	HumanStudies	Yes	4.33333	No	No statement is present	Sample size calculation is not reported	No	No	Not applicable	Not applicable	Not applicable	Yes	Yes	Yes	Yes	No	Yes	Yes	Not applicable	Yes	Yes (exact)	Yes	Yes	Yes	Partially
52	10.3892/mmr.2016.5566	FINAL	2	Random	Europe	9		MolecularMedicineReports	1.692		9	No			Comercial	No		MolecularBiology		July	2016		Single	HumanStudies	Yes	5	Yes	No statement is present	Sample size calculation is not reported	No	Not applicable	Not applicable	Not applicable	Not applicable	Yes	Yes	Yes	Yes	No	Yes	Yes	Not applicable	Yes	Yes (exact)	Yes	Yes	Yes	Yes
3248	10.1073/pnas.1607179113	FINAL	2	Paired	NorthAmerica	16	Yes	PNAS	9.7		9	No			Comercial	Yes	20	Neuroscience		June	2016		Single/Open(NASMembers)	Animalstudies(invertebrates)	Yes	4.66667	Yes	Yes, and the statement reports NO conflict of interest	Sample size calculation is not reported	No	Yes	Not applicable	No	No	Yes	Yes	Not applicable	No	No	Yes	Yes	Not applicable	Yes	Yes (exact)	Yes	Yes	Partially	No
52	10.3892/mmr.2016.5566	G	2	Random	Europe	9		MolecularMedicineReports	1.692		9	No			Comercial	No		MolecularBiology		July	2016		Single	HumanStudies	Yes	5	Yes	No statement is present	Sample size calculation is not reported	Automated/Not applicable	Not applicable	Not applicable	Not applicable	Not applicable	Yes	Yes	Yes	Yes	No	Yes	Yes	Not applicable	Yes	Yes (exact)	Yes	Yes	Yes	Yes
52	10.3892/mmr.2016.5566	G - H	2	Random	Europe	9		MolecularMedicineReports	1.692		9	No			Comercial	No		MolecularBiology		July	2016		Single	HumanStudies	OK		OK	OK	OK	DIFF	OK	OK	OK	OK	OK	OK	OK	OK	OK	OK	OK	OK	OK	OK	DIFF	OK	DIFF	OK
52	10.3892/mmr.2016.5566	G - M	2	Random	Europe	9		MolecularMedicineReports	1.692		9	No			Comercial	No		MolecularBiology		July	2016		Single	HumanStudies	OK		OK	OK	OK	DIFF	OK	OK	OK	OK	OK	OK	OK	OK	OK	OK	OK	OK	OK	OK	OK	OK	OK	OK
40	10.1016/j.etap.2016.08.019	H	2	Random	Africa	28		EnvironmentalToxicologyandPharmacology	2.313		9	No			Comercial	No		PharmacologyAndToxicology		October	2016		Single	Animalstudies(vertebrates)	Yes	4	No	Yes, and the statement reports NO conflict of interest	Sample size calculation is not reported	No	Yes	Not applicable	Yes	No	Yes	Yes	Yes	Yes	No	Yes	Yes	Yes	Yes	Yes (exact)	No	Yes	Partially	Partially
52	10.3892/mmr.2016.5566	H	2	Random	Europe	9		MolecularMedicineReports	1.692		9	No			Comercial	No		MolecularBiology		July	2016		Single	HumanStudies	Yes	5	Yes	No statement is present	Sample size calculation is not reported	No	Not applicable	Not applicable	Not applicable	Not applicable	Yes	Yes	Yes	Yes	No	Yes	Yes	Not applicable	Yes	Yes (exact)	No	Yes	Partially	Yes
52	10.3892/mmr.2016.5566	H - M	2	Random	Europe	9		MolecularMedicineReports	1.692		9	No			Comercial	No		MolecularBiology		July	2016		Single	HumanStudies	OK		OK	OK	OK	OK	OK	OK	OK	OK	OK	OK	OK	OK	OK	OK	OK	OK	OK	OK	DIFF	OK	DIFF	OK
17	10.1111/febs.13784	J	2	Random	NorthAmerica	37		FEBSJournal	3.902		9	No			Comercial	No		CellBiology		June	2016			Animalstudies(vertebrates)	No	4	Yes	No statement is present	Sample size calculation is not reported	Automated/Not applicable	Not applicable	Not applicable	Not applicable	Not applicable	Yes	Yes	No	Yes	No	Yes	Yes	Yes	Yes	Yes (exact)	Yes	Yes	Yes	Yes
17	10.1111/febs.13784	J - K	2	Random	NorthAmerica	37		FEBSJournal	3.902		9	No			Comercial	No		CellBiology		June	2016			Animalstudies(vertebrates)	DIFF		OK	OK	OK	DIFF	OK	OK	OK	OK	OK	OK	DIFF	OK	OK	OK	OK	DIFF	OK	OK	OK	OK	OK	OK
17	10.1111/febs.13784	K	2	Random	NorthAmerica	37		FEBSJournal	3.902		9	No			Comercial	No		CellBiology		June	2016			Animalstudies(vertebrates)	Yes	5	Yes	No statement is present	Sample size calculation is not reported	No	Not applicable	Not applicable	Not applicable	Not applicable	Yes	Yes	Yes	Yes	No	Yes	Yes	Not applicable	Yes	Yes (exact)	Yes	Yes	Yes	Yes
26	10.1039/c6fo00659k	K	2	Random	Asia	15		Food&Function	3.247		9	No			ScientificSociety	No		Physiology		August	2016		Single	HumanStudies	Yes	5	No	No statement is present	Sample size calculation is not reported	Automated/Not applicable	Yes	Not applicable	Not applicable	Not applicable	Yes	Yes	Yes	Yes	No	Yes	Yes	Not applicable	Yes	Partially	Yes	Yes	Yes	Partially
26	10.1039/c6fo00659k	K - L	2	Random	Asia	15		Food&Function	3.247		9	No			ScientificSociety	No		Physiology		August	2016		Single	HumanStudies	OK		OK	OK	OK	DIFF	DIFF	OK	OK	OK	OK	OK	OK	OK	OK	OK	OK	OK	OK	DIFF	OK	OK	OK	OK
26	10.1039/c6fo00659k	L	2	Random	Asia	15		Food&Function	3.247		9	No			ScientificSociety	No		Physiology		August	2016		Single	HumanStudies	Yes	5	No	No statement is present	Sample size calculation is not reported	No	Partially	Not applicable	Not applicable	Not applicable	Yes	Yes	Yes	Yes	No	Yes	Yes	Not applicable	Yes	Yes (exact)	Yes	Yes	Yes	Partially
52	10.3892/mmr.2016.5566	M	2	Random	Europe	9		MolecularMedicineReports	1.692		9	No			Comercial	No		MolecularBiology		July	2016		Single	HumanStudies	Yes	5	Yes	No statement is present	Sample size calculation is not reported	No	Not applicable	Not applicable	Not applicable	Not applicable	Yes	Yes	Yes	Yes	No	Yes	Yes	Not applicable	Yes	Yes (exact)	Yes	Yes	Yes	Yes
3248	10.1073/pnas.1607179113	M	2	Paired	NorthAmerica	16	Yes	PNAS	9.7		9	No			Comercial	Yes	20	Neuroscience		June	2016		Single/Open(NASMembers)	Animalstudies(invertebrates)	Yes	5	Yes	Yes, and the statement reports NO conflict of interest	Sample size calculation is not reported	No	No	Not applicable	Yes	No	Yes	No	Yes	No	No	Yes	Yes	Not applicable	Yes	Yes (exact)	Yes	Yes	Yes	No
3248	10.1073/pnas.1607179113	M - O	2	Paired	NorthAmerica	16	Yes	PNAS	9.7		9	No			Comercial	Yes	20	Neuroscience		June	2016		Single/Open(NASMembers)	Animalstudies(invertebrates)	OK		OK	OK	OK	OK	DIFF	OK	DIFF	DIFF	OK	DIFF	DIFF	DIFF	DIFF	OK	DIFF	OK	OK	OK	OK	OK	DIFF	OK
3248	10.1073/pnas.1607179113	O	2	Paired	NorthAmerica	16	Yes	PNAS	9.7		9	No			Comercial	Yes	20	Neuroscience		June	2016		Single/Open(NASMembers)	Animalstudies(invertebrates)	Yes	5	Yes	Yes, and the statement reports NO conflict of interest	Sample size calculation is not reported	No	Not applicable	Not applicable	Not applicable	Not applicable	Yes	Yes	Not applicable	Not applicable	Not applicable	Yes	Not applicable	Not applicable	Yes	Yes (exact)	Yes	Yes	Partially	No
655	10.1523/ENEURO.0244-17.2017	C	2	Paired	NorthAmerica	17	Yes	eNeuro			8	Yes	2925	16	ScientificSociety	No		Neuroscience		January	2018		Double	HumanStudies	Yes	5	Yes	Yes, and the statement reports NO conflict of interest	Sample size calculation is not reported	Automated/Not applicable	Not applicable	Not applicable	Not applicable	Not applicable	Yes	Yes	Yes	No	Yes (in figures)	Yes	Yes	Not applicable	Yes	Yes (exact)	Yes	Yes	Yes	Partially
1386	10.1091/mbc.E16-10-0695	C	2	Paired	NorthAmerica	23	Yes	MolecularBiologyoftheCell	3.512		8	No			ScientificSociety	Yes	6	CellBiology		April	2017			InvitroStudies	No	5	Yes	No statement is present	Sample size calculation is not reported	Automated/Not applicable	Yes	Not applicable	Yes	Yes	Yes	Yes	No	Yes	No	Yes	Yes	Yes	Yes	Yes (exact)	Yes	Yes	Partially	Yes	Yes
1386	10.1091/mbc.E16-10-0695	C - D	2	Paired	NorthAmerica	23	Yes	MolecularBiologyoftheCell	3.512		8	No			ScientificSociety	Yes	6	CellBiology		April	2017			InvitroStudies	OK		OK	OK	OK	DIFF	DIFF	OK	OK	OK	OK	OK	OK	OK	DIFF	OK	OK	OK	DIFF	DIFF	OK	OK	DIFF	OK	OK
1386	10.1091/mbc.E16-10-0695	C - M	2	Paired	NorthAmerica	23	Yes	MolecularBiologyoftheCell	3.512		8	No			ScientificSociety	Yes	6	CellBiology		April	2017			InvitroStudies	OK		OK	OK	OK	DIFF	OK	OK	OK	DIFF	OK	OK	OK	OK	OK	OK	OK	OK	OK	OK	OK	OK	DIFF	OK	OK
655	10.1523/ENEURO.0244-17.2017	C - N	2	Paired	NorthAmerica	17	Yes	eNeuro			8	Yes	2925	16	ScientificSociety	No		Neuroscience		January	2018		Double	HumanStudies	OK		OK	OK	OK	DIFF	OK	OK	OK	OK	OK	OK	OK	OK	OK	OK	OK	OK	OK	DIFF	OK	OK	OK	DIFF
655	10.1523/ENEURO.0244-17.2017	C - Q	2	Paired	NorthAmerica	17	Yes	eNeuro			8	Yes	2925	16	ScientificSociety	No		Neuroscience		January	2018		Double	HumanStudies	OK		OK	OK	OK	DIFF	OK	OK	OK	OK	OK	OK	OK	OK	OK	OK	OK	OK	OK	OK	OK	OK	OK	DIFF
1386	10.1091/mbc.E16-10-0695	D	2	Paired	NorthAmerica	23	Yes	MolecularBiologyoftheCell	3.512		8	No			ScientificSociety	Yes	6	CellBiology		April	2017			InvitroStudies	No	4	Yes	No statement is present	Sample size calculation is not reported	No	Partially	Not applicable	Yes	Yes	Yes	Yes	No	Yes	Yes (in raw data)	Yes	Yes	Yes	No	No	Yes	Yes	Yes	Yes	Yes
1386	10.1091/mbc.E16-10-0695	D - M	2	Paired	NorthAmerica	23	Yes	MolecularBiologyoftheCell	3.512		8	No			ScientificSociety	Yes	6	CellBiology		April	2017			InvitroStudies	OK		OK	OK	OK	OK	DIFF	OK	OK	DIFF	OK	OK	OK	OK	DIFF	OK	OK	OK	DIFF	DIFF	OK	OK	OK	OK	OK
57	10.1177/0898264316635565	E	2	Random	NorthAmerica	6		JournalofAgingandHealth	2.168		8	No			Comercial	No		Epidemiology		March	2016		Double	HumanStudies	Yes	5	Yes	Yes, and the statement reports NO conflict of interest	Sample size calculation is not reported	Automated/Not applicable	Not applicable	Not applicable	Not applicable	Not applicable	Yes	Yes	Not applicable	Not applicable	No	Yes	Yes	Not applicable	Yes	Yes (exact)	Yes	Yes	Partially	Yes
57	10.1177/0898264316635565	E - H	2	Random	NorthAmerica	6		JournalofAgingandHealth	2.168		8	No			Comercial	No		Epidemiology		March	2016		Double	HumanStudies	OK		OK	OK	OK	OK	OK	OK	OK	OK	OK	OK	OK	OK	OK	OK	DIFF	DIFF	OK	OK	OK	OK	OK	OK
57	10.1177/0898264316635565	E - O	2	Random	NorthAmerica	6		JournalofAgingandHealth	2.168		8	No			Comercial	No		Epidemiology		March	2016		Double	HumanStudies	OK		OK	OK	OK	OK	OK	OK	OK	OK	OK	DIFF	DIFF	DIFF	OK	OK	OK	DIFF	OK	OK	OK	OK	DIFF	OK
57	10.1177/0898264316635565	FINAL	2	Random	NorthAmerica	6		JournalofAgingandHealth	2.168		8	No			Comercial	No		Epidemiology		March	2016		Double	HumanStudies	Yes	4.66667	Yes	Yes, and the statement reports NO conflict of interest	Sample size calculation is not reported	Automated/Not applicable	Not applicable	Not applicable	Not applicable	Not applicable	Yes	Yes	Not applicable	Not applicable	No	Yes	Yes	Yes	Yes	Yes (exact)	Yes	Yes	Partially	Yes
655	10.1523/ENEURO.0244-17.2017	FINAL	2	Paired	NorthAmerica	17	Yes	eNeuro			8	Yes	2925	16	ScientificSociety	No		Neuroscience		January	2018		Double	HumanStudies	Yes	4.66667	Yes	Yes, and the statement reports NO conflict of interest	Sample size calculation is not reported	No	Not applicable	Not applicable	Not applicable	Not applicable	Yes	Yes	Yes	No	Yes (in figures)	Yes	Yes	Not applicable	Yes	Yes (exact)	Yes	Yes	Yes	Yes
1386	10.1091/mbc.E16-10-0695	FINAL	2	Paired	NorthAmerica	23	Yes	MolecularBiologyoftheCell	3.512		8	No			ScientificSociety	Yes	6	CellBiology		April	2017			InvitroStudies	No	4.66667	Yes	No statement is present	Sample size calculation is not reported	No	Yes	Not applicable	Yes	Yes	Yes	Yes	No	Yes	No	Yes	Yes	Yes	Yes	Yes (exact)	Yes	Yes	Yes	Yes	Yes
57	10.1177/0898264316635565	H	2	Random	NorthAmerica	6		JournalofAgingandHealth	2.168		8	No			Comercial	No		Epidemiology		March	2016		Double	HumanStudies	Yes	5	Yes	Yes, and the statement reports NO conflict of interest	Sample size calculation is not reported	Automated/Not applicable	Not applicable	Not applicable	Not applicable	Not applicable	Yes	Yes	Not applicable	Not applicable	No	Yes	Not applicable	Yes	Yes	Yes (exact)	Yes	Yes	Partially	Yes
57	10.1177/0898264316635565	H - O	2	Random	NorthAmerica	6		JournalofAgingandHealth	2.168		8	No			Comercial	No		Epidemiology		March	2016		Double	HumanStudies	OK		OK	OK	OK	OK	OK	OK	OK	OK	OK	DIFF	DIFF	DIFF	OK	OK	DIFF	OK	OK	OK	OK	OK	DIFF	OK
1386	10.1091/mbc.E16-10-0695	M	2	Paired	NorthAmerica	23	Yes	MolecularBiologyoftheCell	3.512		8	No			ScientificSociety	Yes	6	CellBiology		April	2017			InvitroStudies	No	5	Yes	No statement is present	Sample size calculation is not reported	No	Yes	Not applicable	Yes	No	Yes	Yes	No	Yes	No	Yes	Yes	Yes	Yes	Yes (exact)	Yes	Yes	Yes	Yes	Yes
655	10.1523/ENEURO.0244-17.2017	N	2	Paired	NorthAmerica	17	Yes	eNeuro			8	Yes	2925	16	ScientificSociety	No		Neuroscience		January	2018		Double	HumanStudies	Yes	4	Yes	Yes, and the statement reports NO conflict of interest	Sample size calculation is not reported	No	Not applicable	Not applicable	Not applicable	Not applicable	Yes	Yes	Yes	No	Yes (in figures)	Yes	Yes	Not applicable	Yes	No	Yes	Yes	Yes	Yes
655	10.1523/ENEURO.0244-17.2017	N - Q	2	Paired	NorthAmerica	17	Yes	eNeuro			8	Yes	2925	16	ScientificSociety	No		Neuroscience		January	2018		Double	HumanStudies	OK		OK	OK	OK	OK	OK	OK	OK	OK	OK	OK	OK	OK	OK	OK	OK	OK	OK	DIFF	OK	OK	OK	OK
57	10.1177/0898264316635565	O	2	Random	NorthAmerica	6		JournalofAgingandHealth	2.168		8	No			Comercial	No		Epidemiology		March	2016		Double	HumanStudies	Yes	4	Yes	Yes, and the statement reports NO conflict of interest	Sample size calculation is not reported	Automated/Not applicable	Not applicable	Not applicable	Not applicable	Not applicable	Yes	Not applicable	Yes	No	No	Yes	Yes	Yes	Yes	Yes (exact)	Yes	Yes	Yes	Yes
655	10.1523/ENEURO.0244-17.2017	Q	2	Paired	NorthAmerica	17	Yes	eNeuro			8	Yes	2925	16	ScientificSociety	No		Neuroscience		January	2018		Double	HumanStudies	Yes	5	Yes	Yes, and the statement reports NO conflict of interest	Sample size calculation is not reported	No	Not applicable	Not applicable	Not applicable	Not applicable	Yes	Yes	Yes	No	Yes (in figures)	Yes	Yes	Not applicable	Yes	Yes (exact)	Yes	Yes	Yes	Yes
11	10.1155/2016/1526175	A	2	Random	NorthAmerica	2		CaseReportsinMedicine			7	Yes	575	13	Comercial	No		Epidemiology			2016		Single	HumanStudies	Yes	3	No	Yes, and the statement reports NO conflict of interest	Sample size calculation is not reported	No	Not applicable	Not applicable	Not applicable	Not applicable	Yes	No	No	No	No	Yes	No	Not applicable	Yes	No	Yes	Yes	Yes	Yes
61	10.1101/058883	A	1	Random	NorthAmerica	17	No			No	7					No		CellBiology		June	2016	2		InvitroStudies	Yes	4	Yes	No statement is present	Sample size calculation is not reported	No	Yes	Yes	Yes	Yes	Yes	No	No	No	No	Yes	Yes	No	Yes	No	No	Yes	No	No	Yes
2137	10.1038/srep37706	A	2	Paired	Europe	11	Yes	ScientificReports	4.259		7	Yes	1425	20	Comercial	Yes	8	Neuroscience		November	2016		Single	HumanStudies	No	4	Yes	Yes, and the statement reports NO conflict of interest	Sample size calculation is not reported	No	Not applicable	Not applicable	Not applicable	Not applicable	Yes	Yes	Yes	Yes	No	Yes	Yes	Not applicable	Yes	Yes (exact)	Yes	Yes	Yes	Yes
9	10.1007/s13238-016-0326-x	A	2	Random	Asia	25		Protein&Cell	5.374		7	Yes	0	13	Comercial	Yes	4	Immunology		November	2016			Animalstudies(vertebrates)	No	2	Yes	Yes, and the statement reports NO conflict of interest	Sample size calculation is not reported	No	No	No	Yes	No	Yes	No	Yes	Yes	No	Yes	Yes	Yes	No	No	Yes	Yes	Yes	No
9	10.1007/s13238-016-0326-x	A - B	2	Random	Asia	25		Protein&Cell	5.374		7	Yes	0	13	Comercial	Yes	4	Immunology		November	2016			Animalstudies(vertebrates)	OK		OK	OK	OK	OK	DIFF	DIFF	OK	OK	OK	OK	OK	OK	OK	OK	DIFF	OK	DIFF	DIFF	OK	OK	OK	DIFF
11	10.1155/2016/1526175	A - C	2	Random	NorthAmerica	2		CaseReportsinMedicine			7	Yes	575	13	Comercial	No		Epidemiology			2016		Single	HumanStudies	OK		OK	OK	OK	OK	OK	OK	OK	OK	OK	DIFF	DIFF	OK	OK	OK	DIFF	OK	OK	DIFF	OK	OK	OK	OK
11	10.1155/2016/1526175	A - F	2	Random	NorthAmerica	2		CaseReportsinMedicine			7	Yes	575	13	Comercial	No		Epidemiology			2016		Single	HumanStudies	OK		OK	OK	OK	DIFF	OK	OK	OK	OK	OK	OK	DIFF	DIFF	DIFF	OK	DIFF	OK	DIFF	OK	OK	OK	OK	OK
61	10.1101/058883	A - J	1	Random	NorthAmerica	17	No			No	7					No		CellBiology		June	2016	2		InvitroStudies	OK		OK	OK	OK	OK	OK	OK	OK	OK	OK	DIFF	OK	OK	OK	OK	OK	OK	DIFF	OK	OK	DIFF	OK	OK	OK
2137	10.1038/srep37706	A - L	2	Paired	Europe	11	Yes	ScientificReports	4.259		7	Yes	1425	20	Comercial	Yes	8	Neuroscience		November	2016		Single	HumanStudies	DIFF		OK	OK	OK	DIFF	OK	OK	OK	OK	OK	OK	OK	OK	OK	OK	DIFF	OK	DIFF	OK	OK	DIFF	OK	OK
61	10.1101/058883	A - M	1	Random	NorthAmerica	17	No			No	7					No		CellBiology		June	2016	2		InvitroStudies	OK		OK	OK	OK	OK	OK	OK	DIFF	DIFF	OK	DIFF	DIFF	OK	OK	OK	OK	OK	OK	OK	OK	OK	OK	OK	OK
2137	10.1038/srep37706	A - N	2	Paired	Europe	11	Yes	ScientificReports	4.259		7	Yes	1425	20	Comercial	Yes	8	Neuroscience		November	2016		Single	HumanStudies	OK		OK	OK	OK	OK	OK	OK	OK	OK	OK	OK	DIFF	OK	OK	OK	OK	OK	OK	OK	OK	OK	DIFF	OK
463	10.1002/1873-3468.12562	B	2	Paired	NorthAmerica	8	Yes	FEBSLetters	2.999		7	No			Comercial	Yes	19	Biochemistry		January	2017		Single	InvitroStudies	No	4	Yes	No statement is present	Sample size calculation is not reported	No	Yes	Not applicable	Not applicable	Not applicable	Yes	Yes	No	Yes	Yes (in raw data)	Yes	Yes	Not applicable	Yes	Yes (range)	Yes	Yes	Yes	Yes	Yes
3749	10.1111/jeb.12972	B	2	Paired	Asia	7	Yes	JournalofEvolutionaryBiology	2.792		7	No			Comercial	Yes	5	EvolutionaryBiology		August	2016		Single	InvitroStudies	Yes	3	Yes	Yes, and the statement reports NO conflict of interest	Sample size calculation is not reported	No	No	Not applicable	Not applicable	Not applicable	Yes	Yes	Yes	Yes	No	Yes	Yes	Yes	Yes	Yes (exact)	Yes	Yes	Yes	Partially	No
9	10.1007/s13238-016-0326-x	B	2	Random	Asia	25		Protein&Cell	5.374		7	Yes	0	13	Comercial	Yes	4	Immunology		November	2016			Animalstudies(vertebrates)	No	3	Yes	Yes, and the statement reports NO conflict of interest	Sample size calculation is not reported	No	Yes	Not applicable	Yes	No	Yes	No	Yes	Yes	No	Yes	No	Yes	Yes	Yes (exact)	Yes	Yes	Yes	Partially
463	10.1002/1873-3468.12562	B - D	2	Paired	NorthAmerica	8	Yes	FEBSLetters	2.999		7	No			Comercial	Yes	19	Biochemistry		January	2017		Single	InvitroStudies	OK		OK	OK	OK	OK	OK	OK	DIFF	DIFF	OK	OK	DIFF	OK	OK	OK	OK	OK	OK	OK	OK	OK	OK	OK	OK
9	10.1007/s13238-016-0326-x	B - F	2	Random	Asia	25		Protein&Cell	5.374		7	Yes	0	13	Comercial	Yes	4	Immunology		November	2016			Animalstudies(vertebrates)	OK		DIFF	OK	OK	OK	OK	DIFF	OK	DIFF	OK	DIFF	OK	OK	OK	OK	DIFF	OK	OK	DIFF	OK	OK	OK	DIFF
463	10.1002/1873-3468.12562	B - F	2	Paired	NorthAmerica	8	Yes	FEBSLetters	2.999		7	No			Comercial	Yes	19	Biochemistry		January	2017		Single	InvitroStudies	OK		OK	OK	OK	OK	DIFF	DIFF	OK	OK	OK	DIFF	DIFF	OK	DIFF	OK	OK	DIFF	OK	DIFF	OK	OK	OK	DIFF	OK
3749	10.1111/jeb.12972	B - N	2	Paired	Asia	7	Yes	JournalofEvolutionaryBiology	2.792		7	No			Comercial	Yes	5	EvolutionaryBiology		August	2016		Single	InvitroStudies	OK		OK	OK	OK	OK	OK	OK	DIFF	DIFF	OK	OK	OK	OK	OK	OK	OK	OK	OK	OK	OK	OK	DIFF	DIFF	DIFF
3749	10.1111/jeb.12972	B - O	2	Paired	Asia	7	Yes	JournalofEvolutionaryBiology	2.792		7	No			Comercial	Yes	5	EvolutionaryBiology		August	2016		Single	InvitroStudies	OK		OK	OK	OK	DIFF	OK	OK	DIFF	DIFF	OK	OK	OK	OK	OK	OK	OK	OK	OK	OK	OK	OK	DIFF	OK	DIFF
11	10.1155/2016/1526175	C	2	Random	NorthAmerica	2		CaseReportsinMedicine			7	Yes	575	13	Comercial	No		Epidemiology			2016		Single	HumanStudies	Yes	4	No	Yes, and the statement reports NO conflict of interest	Sample size calculation is not reported	No	Not applicable	Not applicable	Not applicable	Not applicable	Yes	Not applicable	Not applicable	No	No	Yes	Yes	Not applicable	Yes	Yes (exact)	Yes	Yes	Yes	Yes
3737	10.7554/eLife.15204	C	2	Paired	NorthAmerica	65	Yes	eLife	7.725		7	Yes	2500	17	Nonprofit	No		CellBiology		May	2016		Single	Animalstudies(invertebrates)	Yes	4	Yes	Yes, and the statement reports NO conflict of interest	Sample size calculation is not reported	No	Yes	No	Not applicable	Not applicable	Yes	Yes	Yes	Yes	No	Yes	Yes	Yes	Yes	No	Yes	Yes	Yes	Partially
11	10.1155/2016/1526175	C - F	2	Random	NorthAmerica	2		CaseReportsinMedicine			7	Yes	575	13	Comercial	No		Epidemiology			2016		Single	HumanStudies	OK		OK	OK	OK	DIFF	OK	OK	OK	OK	OK	DIFF	OK	DIFF	DIFF	OK	DIFF	OK	DIFF	DIFF	OK	OK	OK	OK
3737	10.7554/eLife.15204	C - G	2	Paired	NorthAmerica	65	Yes	eLife	7.725		7	Yes	2500	17	Nonprofit	No		CellBiology		May	2016		Single	Animalstudies(invertebrates)	OK		OK	OK	OK	OK	OK	OK	DIFF	DIFF	OK	OK	OK	OK	OK	OK	OK	OK	OK	DIFF	OK	OK	OK	DIFF
3737	10.7554/eLife.15204	C - P	2	Paired	NorthAmerica	65	Yes	eLife	7.725		7	Yes	2500	17	Nonprofit	No		CellBiology		May	2016		Single	Animalstudies(invertebrates)	OK		OK	OK	OK	OK	DIFF	DIFF	OK	OK	OK	OK	OK	OK	OK	DIFF	OK	OK	OK	DIFF	OK	OK	OK	OK
7	10.1371/journal.pgen.1007032	D	2	Paired	NorthAmerica	43	Yes	PLOSGenetics	5.54		7	Yes	2250	26	Nonprofit	Yes	31	Genetics		October	2017		Single	Animalstudies(invertebrates)	Yes	5	Yes	Yes, and the statement reports NO conflict of interest	Sample size calculation is not reported	No	Not applicable	Not applicable	Not applicable	Not applicable	Yes	Yes	No	Yes	No	Yes	Yes	Yes	No	Partially	Yes	Yes	Yes	Yes
77	10.1021/acs.bioconjchem.6b00050	D	2	Random	NorthAmerica	22		BioconjugateChemistry	4.818		7	No			Comercial	Yes	12	Microbiology		March	2016		Single	InvitroStudies	Yes	4	Yes	No statement is present	Sample size calculation is not reported	No	Yes	Not applicable	Yes	Yes	Yes	Yes	No	Yes	No	Yes	Not applicable	Not applicable	Yes	No	No	Yes	Partially	Yes	Yes
463	10.1002/1873-3468.12562	D	2	Paired	NorthAmerica	8	Yes	FEBSLetters	2.999		7	No			Comercial	Yes	19	Biochemistry		January	2017		Single	InvitroStudies	No	4	Yes	No statement is present	Sample size calculation is not reported	No	Yes	Not applicable	No	Yes	Yes	Yes	Yes	Yes	Yes (in raw data)	Yes	Yes	Not applicable	Yes	Yes (range)	Yes	Yes	Yes	Yes	Yes
77	10.1021/acs.bioconjchem.6b00050	D - E	2	Random	NorthAmerica	22		BioconjugateChemistry	4.818		7	No			Comercial	Yes	12	Microbiology		March	2016		Single	InvitroStudies	OK		OK	OK	OK	OK	DIFF	OK	DIFF	OK	OK	OK	OK	OK	OK	OK	DIFF	OK	DIFF	DIFF	OK	OK	OK	OK	DIFF
463	10.1002/1873-3468.12562	D - F	2	Paired	NorthAmerica	8	Yes	FEBSLetters	2.999		7	No			Comercial	Yes	19	Biochemistry		January	2017		Single	InvitroStudies	OK		OK	OK	OK	OK	DIFF	DIFF	DIFF	DIFF	OK	DIFF	OK	OK	DIFF	OK	OK	DIFF	OK	DIFF	OK	OK	OK	DIFF	OK
77	10.1021/acs.bioconjchem.6b00050	D - L	2	Random	NorthAmerica	22		BioconjugateChemistry	4.818		7	No			Comercial	Yes	12	Microbiology		March	2016		Single	InvitroStudies	OK		OK	DIFF	OK	OK	OK	OK	DIFF	OK	OK	OK	DIFF	OK	OK	OK	DIFF	OK	DIFF	DIFF	OK	OK	DIFF	DIFF	DIFF
77	10.1021/acs.bioconjchem.6b00050	E	2	Random	NorthAmerica	22		BioconjugateChemistry	4.818		7	No			Comercial	Yes	12	Microbiology		March	2016		Single	InvitroStudies	Yes	4	Yes	No statement is present	Sample size calculation is not reported	No	Partially	Not applicable	No	Yes	Yes	Yes	No	Yes	No	Yes	No	Not applicable	No	Yes (exact)	No	Yes	Partially	Yes	No
77	10.1021/acs.bioconjchem.6b00050	E - L	2	Random	NorthAmerica	22		BioconjugateChemistry	4.818		7	No			Comercial	Yes	12	Microbiology		March	2016		Single	InvitroStudies	OK		OK	DIFF	OK	OK	DIFF	OK	OK	OK	OK	OK	DIFF	OK	OK	OK	DIFF	OK	OK	OK	OK	OK	DIFF	DIFF	DIFF
9	10.1007/s13238-016-0326-x	F	2	Random	Asia	25		Protein&Cell	5.374		7	Yes	0	13	Comercial	Yes	4	Immunology		November	2016			Animalstudies(vertebrates)	No	2	No	Yes, and the statement reports NO conflict of interest	Sample size calculation is not reported	No	Yes	Yes	Yes	Yes	Yes	Yes	Yes	Yes	No	Yes	Not applicable	Yes	Yes	No	Yes	Yes	Yes	Yes
11	10.1155/2016/1526175	F	2	Random	NorthAmerica	2		CaseReportsinMedicine			7	Yes	575	13	Comercial	No		Epidemiology			2016		Single	HumanStudies	Yes	2	No	Yes, and the statement reports NO conflict of interest	Sample size calculation is not reported	Automated/Not applicable	Not applicable	Not applicable	Not applicable	Not applicable	Yes	No	Not applicable	Not applicable	Yes (in figures)	Yes	Not applicable	Not applicable	Not applicable	No	Yes	Yes	Yes	Yes
72	10.1128/JVI.00423-16	F	2	Random	NorthAmerica	17		JournalofVirology	4.663		7	No			ScientificSociety	No		Microbiology		June	2016		Single	InvitroStudies	No	3	Yes	No statement is present	Sample size calculation is not reported	No	Not applicable	Yes	Not applicable	Not applicable	Yes	No	No	Yes	Yes (in figures)	Yes	Yes	Yes	Yes	No	Yes	Yes	Yes	Partially	Yes
73	10.1111/ane.12559	F	2	Random	Europe	4		ActaNeurologicaScandinavica	3.087		7	No			Comercial	No		ClinicalTrials		January	2016		Single	HumanStudies	Yes	5	No	Yes, and the statement reports NO conflict of interest	Sample size calculation is not reported	No	Yes	Not applicable	Yes	No	Yes	Yes	Yes	Yes	Yes (in figures)	Yes	Yes	Yes	Yes	Yes (exact)	Yes	Yes	Yes	Yes
463	10.1002/1873-3468.12562	F	2	Paired	NorthAmerica	8	Yes	FEBSLetters	2.999		7	No			Comercial	Yes	19	Biochemistry		January	2017		Single	InvitroStudies	No	3	Yes	No statement is present	Sample size calculation is not reported	No	Not applicable	No	Not applicable	Not applicable	Yes	No	Yes	Yes	Yes (both)	Yes	Yes	No	Yes	Partially	Yes	Yes	Yes	No	Yes
73	10.1111/ane.12559	F - L	2	Random	Europe	4		ActaNeurologicaScandinavica	3.087		7	No			Comercial	No		ClinicalTrials		January	2016		Single	HumanStudies	OK		DIFF	OK	OK	OK	OK	OK	OK	DIFF	OK	OK	OK	OK	DIFF	OK	OK	OK	OK	OK	OK	OK	OK	OK
72	10.1128/JVI.00423-16	F - N	2	Random	NorthAmerica	17		JournalofVirology	4.663		7	No			ScientificSociety	No		Microbiology		June	2016		Single	InvitroStudies	OK		OK	OK	OK	DIFF	DIFF	DIFF	OK	OK	OK	DIFF	DIFF	OK	DIFF	OK	DIFF	OK	OK	DIFF	OK	OK	OK	OK	OK
72	10.1128/JVI.00423-16	F - O	2	Random	NorthAmerica	17		JournalofVirology	4.663		7	No			ScientificSociety	No		Microbiology		June	2016		Single	InvitroStudies	OK		OK	OK	OK	DIFF	DIFF	OK	DIFF	DIFF	OK	DIFF	OK	DIFF	DIFF	OK	OK	OK	OK	DIFF	OK	OK	DIFF	OK	OK
73	10.1111/ane.12559	F - O	2	Random	Europe	4		ActaNeurologicaScandinavica	3.087		7	No			Comercial	No		ClinicalTrials		January	2016		Single	HumanStudies	OK		OK	OK	DIFF	OK	OK	OK	OK	DIFF	OK	OK	OK	OK	DIFF	OK	OK	OK	OK	OK	OK	OK	OK	OK
9	10.1007/s13238-016-0326-x	FINAL	2	Random	Asia	25		Protein&Cell	5.374		7	Yes	0	13	Comercial	Yes	4	Immunology		November	2016			Animalstudies(vertebrates)	No	2.33333	Yes	Yes, and the statement reports NO conflict of interest	Sample size calculation is not reported	No	Yes	Not applicable	Yes	No	Yes	No	Yes	Yes	No	Yes	No	Yes	Yes	No	Yes	Yes	Yes	Partially
7	10.1371/journal.pgen.1007032	FINAL	2	Paired	NorthAmerica	43	Yes	PLOSGenetics	5.54		7	Yes	2250	26	Nonprofit	Yes	31	Genetics		October	2017		Single	Animalstudies(invertebrates)	Yes	5	Yes	Yes, and the statement reports NO conflict of interest	Sample size calculation is not reported	No	Not applicable	Not applicable	Not applicable	Not applicable	Yes	Yes	Yes	Yes	No	Yes	Yes	Yes	Yes	Yes (exact)	Yes	Yes	Yes	Yes
11	10.1155/2016/1526175	FINAL	2	Random	NorthAmerica	2		CaseReportsinMedicine			7	Yes	575	13	Comercial	No		Epidemiology			2016		Single	HumanStudies	Yes	3	No	Yes, and the statement reports NO conflict of interest	Sample size calculation is not reported	No	Not applicable	Not applicable	Not applicable	Not applicable	Yes	No	Not applicable	No	No	Yes	Not applicable	Not applicable	Yes	No	Yes	Yes	Yes	Yes
50	10.1007/s10571-015-0295-2	FINAL	2	Random	Asia	23		CellularandMolecularNeurobiology	2.939		7	No			Comercial	No		Neuroscience		February	2016			Animalstudies(vertebrates)	Yes	5	Yes	Yes, and the statement reports NO conflict of interest	Sample size calculation is not reported	Yes (blinded)	Not applicable	Not applicable	Not applicable	Not applicable	Yes	Yes	Yes	Yes	No	Yes	Yes	Yes	Yes	Yes (exact)	Yes	Yes	Partially	No
61	10.1101/058883	FINAL	1	Random	NorthAmerica	17	No			No	7					No		CellBiology		June	2016	2		InvitroStudies	Yes	4.33333	Yes	No statement is present	Sample size calculation is not reported	No	Yes	Yes	Yes	Yes	Yes	Yes	No	No	No	Yes	Yes	No	Yes	No	No	Yes	No	No	Yes
72	10.1128/JVI.00423-16	FINAL	2	Random	NorthAmerica	17		JournalofVirology	4.663		7	No			ScientificSociety	No		Microbiology		June	2016		Single	InvitroStudies	No	3.33333	Yes	No statement is present	Sample size calculation is not reported	Automated/Not applicable	Yes	Yes	Not applicable	Not applicable	Yes	Yes	No	Yes	No	Yes	Yes	Yes	Yes	Yes (exact)	Yes	Yes	Yes	Partially	Yes
73	10.1111/ane.12559	FINAL	2	Random	Europe	4		ActaNeurologicaScandinavica	3.087		7	No			Comercial	No		ClinicalTrials		January	2016		Single	HumanStudies	Yes	5	No	Yes, and the statement reports NO conflict of interest	Sample size calculation is not reported	No	Yes	Not applicable	Yes	Not applicable	Yes	Yes	Yes	Yes	No	Yes	Yes	Yes	Yes	Yes (exact)	Yes	Yes	Yes	Yes
77	10.1021/acs.bioconjchem.6b00050	FINAL	2	Random	NorthAmerica	22		BioconjugateChemistry	4.818		7	No			Comercial	Yes	12	Microbiology		March	2016		Single	InvitroStudies	Yes	4	Yes	No statement is present	Sample size calculation is not reported	No	Yes	Not applicable	No	Yes	Yes	Yes	No	Yes	No	Yes	Yes	Not applicable	No	Yes (exact)	No	Yes	Partially	Yes	No
463	10.1002/1873-3468.12562	FINAL	2	Paired	NorthAmerica	8	Yes	FEBSLetters	2.999		7	No			Comercial	Yes	19	Biochemistry		January	2017		Single	InvitroStudies	No	3.66667	Yes	No statement is present	Sample size calculation is not reported	No	Yes	Not applicable	Not applicable	Not applicable	Yes	Yes	Yes	Yes	Yes (in raw data)	Yes	Yes	Not applicable	Yes	Yes (range)	Yes	Yes	Yes	Yes	Yes
2137	10.1038/srep37706	FINAL	2	Paired	Europe	11	Yes	ScientificReports	4.259		7	Yes	1425	20	Comercial	Yes	8	Neuroscience		November	2016		Single	HumanStudies	No	3.33333	Yes	Yes, and the statement reports NO conflict of interest	Sample size calculation is not reported	No	Not applicable	Not applicable	Not applicable	Not applicable	Yes	Yes	Yes	Yes	No	Yes	Yes	Not applicable	Yes	Yes (exact)	Yes	Yes	Yes	Yes
3737	10.7554/eLife.15204	FINAL	2	Paired	NorthAmerica	65	Yes	eLife	7.725		7	Yes	2500	17	Nonprofit	No		CellBiology		May	2016		Single	Animalstudies(invertebrates)	Yes	4.33333	Yes	Yes, and the statement reports NO conflict of interest	Sample size calculation is not reported	No	Yes	No	Not applicable	Not applicable	Yes	Yes	Yes	Yes	No	Yes	Yes	Yes	Yes	Yes (exact)	Yes	Yes	Yes	Partially
3749	10.1111/jeb.12972	FINAL	2	Paired	Asia	7	Yes	JournalofEvolutionaryBiology	2.792		7	No			Comercial	Yes	5	EvolutionaryBiology		August	2016		Single	InvitroStudies	Yes	4	Yes	Yes, and the statement reports NO conflict of interest	Sample size calculation is not reported	No	No	Not applicable	Yes	Yes	Yes	Yes	Yes	Yes	No	Yes	Yes	Yes	Yes	Yes (exact)	Yes	Yes	Partially	Partially	Yes
7	10.1371/journal.pgen.1007032	G	2	Paired	NorthAmerica	43	Yes	PLOSGenetics	5.54		7	Yes	2250	26	Nonprofit	Yes	31	Genetics		October	2017		Single	Animalstudies(invertebrates)	Yes	5	Yes	Yes, and the statement reports NO conflict of interest	Sample size calculation is not reported	No	Not applicable	Not applicable	Not applicable	Not applicable	Yes	Yes	Yes	Yes	No	Yes	Yes	Yes	Yes	Yes (exact)	Yes	Yes	Yes	Yes
3737	10.7554/eLife.15204	G	2	Paired	NorthAmerica	65	Yes	eLife	7.725		7	Yes	2500	17	Nonprofit	No		CellBiology		May	2016		Single	Animalstudies(invertebrates)	Yes	4	Yes	Yes, and the statement reports NO conflict of interest	Sample size calculation is not reported	No	Yes	No	Yes	No	Yes	Yes	Yes	Yes	No	Yes	Yes	Yes	Yes	Yes (range)	Yes	Yes	Yes	Yes
3737	10.7554/eLife.15204	G - P	2	Paired	NorthAmerica	65	Yes	eLife	7.725		7	Yes	2500	17	Nonprofit	No		CellBiology		May	2016		Single	Animalstudies(invertebrates)	OK		OK	OK	OK	OK	DIFF	DIFF	DIFF	DIFF	OK	OK	OK	OK	OK	DIFF	OK	OK	OK	DIFF	OK	OK	OK	DIFF
61	10.1101/058883	J	1	Random	NorthAmerica	17	No			No	7					No		CellBiology		June	2016	2		InvitroStudies	Yes	5	Yes	No statement is present	Sample size calculation is not reported	No	Yes	Yes	Yes	Yes	Yes	Yes	No	No	No	Yes	Yes	No	No	No	No	No	No	No	Yes
61	10.1101/058883	J - M	1	Random	NorthAmerica	17	No			No	7					No		CellBiology		June	2016	2		InvitroStudies	OK		OK	OK	OK	OK	OK	OK	DIFF	DIFF	OK	OK	DIFF	OK	OK	OK	OK	OK	DIFF	OK	OK	DIFF	OK	OK	OK
7	10.1371/journal.pgen.1007032	K	2	Paired	NorthAmerica	43	Yes	PLOSGenetics	5.54		7	Yes	2250	26	Nonprofit	Yes	31	Genetics		October	2017		Single	Animalstudies(invertebrates)	Yes	5	Yes	Yes, and the statement reports NO conflict of interest	Sample size calculation is not reported	No	Not applicable	Not applicable	Not applicable	Not applicable	Yes	Yes	Yes	Yes	No	Yes	Yes	Yes	Yes	Yes (exact)	Yes	Yes	Yes	Yes
50	10.1007/s10571-015-0295-2	L	2	Random	Asia	23		CellularandMolecularNeurobiology	2.939		7	No			Comercial	No		Neuroscience		February	2016			Animalstudies(vertebrates)	Yes	5	Yes	Yes, and the statement reports NO conflict of interest	Sample size calculation is not reported	Yes (blinded)	Not applicable	Not applicable	Not applicable	Not applicable	Yes	Yes	Yes	Yes	No	Yes	Yes	Yes	Yes	Yes (exact)	Yes	Yes	Partially	No
73	10.1111/ane.12559	L	2	Random	Europe	4		ActaNeurologicaScandinavica	3.087		7	No			Comercial	No		ClinicalTrials		January	2016		Single	HumanStudies	Yes	5	Yes	Yes, and the statement reports NO conflict of interest	Sample size calculation is not reported	No	Yes	Not applicable	Yes	Not applicable	Yes	Yes	Yes	Yes	No	Yes	Yes	Yes	Yes	Yes (exact)	Yes	Yes	Yes	Yes
77	10.1021/acs.bioconjchem.6b00050	L	2	Random	NorthAmerica	22		BioconjugateChemistry	4.818		7	No			Comercial	Yes	12	Microbiology		March	2016		Single	InvitroStudies	Yes	4	Yes	Yes, and the statement reports NO conflict of interest	Sample size calculation is not reported	No	Yes	Not applicable	No	Yes	Yes	Yes	Yes	Yes	No	Yes	Yes	Not applicable	No	Yes (exact)	No	Yes	Yes	No	Partially
2137	10.1038/srep37706	L	2	Paired	Europe	11	Yes	ScientificReports	4.259		7	Yes	1425	20	Comercial	Yes	8	Neuroscience		November	2016		Single	HumanStudies	Yes	3	Yes	Yes, and the statement reports NO conflict of interest	Sample size calculation is not reported	Automated/Not applicable	Not applicable	Not applicable	Not applicable	Not applicable	Yes	Yes	Yes	Yes	No	Yes	Not applicable	Not applicable	No	Yes (exact)	Yes	No	Yes	Yes
50	10.1007/s10571-015-0295-2	L - M	2	Random	Asia	23		CellularandMolecularNeurobiology	2.939		7	No			Comercial	No		Neuroscience		February	2016			Animalstudies(vertebrates)	OK		OK	OK	OK	OK	DIFF	DIFF	DIFF	DIFF	OK	OK	OK	OK	OK	OK	OK	OK	OK	OK	OK	OK	DIFF	DIFF
2137	10.1038/srep37706	L - N	2	Paired	Europe	11	Yes	ScientificReports	4.259		7	Yes	1425	20	Comercial	Yes	8	Neuroscience		November	2016		Single	HumanStudies	DIFF		OK	OK	OK	DIFF	OK	OK	OK	OK	OK	OK	DIFF	OK	OK	OK	DIFF	OK	DIFF	OK	OK	DIFF	DIFF	OK
50	10.1007/s10571-015-0295-2	L - O	2	Random	Asia	23		CellularandMolecularNeurobiology	2.939		7	No			Comercial	No		Neuroscience		February	2016			Animalstudies(vertebrates)	OK		OK	OK	OK	OK	OK	OK	OK	OK	OK	OK	OK	OK	OK	OK	OK	OK	OK	OK	OK	OK	OK	OK
73	10.1111/ane.12559	L - O	2	Random	Europe	4		ActaNeurologicaScandinavica	3.087		7	No			Comercial	No		ClinicalTrials		January	2016		Single	HumanStudies	OK		DIFF	OK	DIFF	OK	OK	OK	OK	OK	OK	OK	OK	OK	OK	OK	OK	OK	OK	OK	OK	OK	OK	OK
50	10.1007/s10571-015-0295-2	M	2	Random	Asia	23		CellularandMolecularNeurobiology	2.939		7	No			Comercial	No		Neuroscience		February	2016			Animalstudies(vertebrates)	Yes	5	Yes	Yes, and the statement reports NO conflict of interest	Sample size calculation is not reported	Yes (blinded)	Yes	No	Yes	No	Yes	Yes	Yes	Yes	No	Yes	Yes	Yes	Yes	Yes (exact)	Yes	Yes	Yes	Yes
61	10.1101/058883	M	1	Random	NorthAmerica	17	No			No	7					No		CellBiology		June	2016	2		InvitroStudies	Yes	4	Yes	No statement is present	Sample size calculation is not reported	No	Yes	Yes	Not applicable	Not applicable	Yes	Yes	Yes	No	No	Yes	Yes	No	Yes	No	No	Yes	No	No	Yes
50	10.1007/s10571-015-0295-2	M - O	2	Random	Asia	23		CellularandMolecularNeurobiology	2.939		7	No			Comercial	No		Neuroscience		February	2016			Animalstudies(vertebrates)	OK		OK	OK	OK	OK	DIFF	DIFF	DIFF	DIFF	OK	OK	OK	OK	OK	OK	OK	OK	OK	OK	OK	OK	DIFF	DIFF
72	10.1128/JVI.00423-16	N	2	Random	NorthAmerica	17		JournalofVirology	4.663		7	No			ScientificSociety	No		Microbiology		June	2016		Single	InvitroStudies	No	3	Yes	No statement is present	Sample size calculation is not reported	Automated/Not applicable	Yes	No	Not applicable	Not applicable	Yes	Yes	Yes	Yes	No	Yes	No	Yes	Yes	Yes (exact)	Yes	Yes	Yes	Partially	Yes
2137	10.1038/srep37706	N	2	Paired	Europe	11	Yes	ScientificReports	4.259		7	Yes	1425	20	Comercial	Yes	8	Neuroscience		November	2016		Single	HumanStudies	No	3	Yes	Yes, and the statement reports NO conflict of interest	Sample size calculation is not reported	No	Not applicable	Not applicable	Not applicable	Not applicable	Yes	Yes	No	Yes	No	Yes	Yes	Not applicable	Yes	Yes (exact)	Yes	Yes	Partially	Yes
3749	10.1111/jeb.12972	N	2	Paired	Asia	7	Yes	JournalofEvolutionaryBiology	2.792		7	No			Comercial	Yes	5	EvolutionaryBiology		August	2016		Single	InvitroStudies	Yes	4	Yes	Yes, and the statement reports NO conflict of interest	Sample size calculation is not reported	No	No	Not applicable	Yes	Yes	Yes	Yes	Yes	Yes	No	Yes	Yes	Yes	Yes	Yes (exact)	Yes	Yes	Partially	No	Yes
72	10.1128/JVI.00423-16	N - O	2	Random	NorthAmerica	17		JournalofVirology	4.663		7	No			ScientificSociety	No		Microbiology		June	2016		Single	InvitroStudies	OK		OK	OK	OK	OK	OK	DIFF	DIFF	DIFF	OK	OK	DIFF	DIFF	OK	OK	DIFF	OK	OK	OK	OK	OK	DIFF	OK	OK
3749	10.1111/jeb.12972	N - O	2	Paired	Asia	7	Yes	JournalofEvolutionaryBiology	2.792		7	No			Comercial	Yes	5	EvolutionaryBiology		August	2016		Single	InvitroStudies	OK		OK	OK	OK	DIFF	OK	OK	OK	OK	OK	OK	OK	OK	OK	OK	OK	OK	OK	OK	OK	OK	OK	DIFF	OK
50	10.1007/s10571-015-0295-2	O	2	Random	Asia	23		CellularandMolecularNeurobiology	2.939		7	No			Comercial	No		Neuroscience		February	2016			Animalstudies(vertebrates)	Yes	5	Yes	Yes, and the statement reports NO conflict of interest	Sample size calculation is not reported	Yes (blinded)	Not applicable	Not applicable	Not applicable	Not applicable	Yes	Yes	Yes	Yes	No	Yes	Yes	Yes	Yes	Yes (exact)	Yes	Yes	Partially	No
72	10.1128/JVI.00423-16	O	2	Random	NorthAmerica	17		JournalofVirology	4.663		7	No			ScientificSociety	No		Microbiology		June	2016		Single	InvitroStudies	No	4	Yes	No statement is present	Sample size calculation is not reported	Automated/Not applicable	Yes	Yes	Yes	No	Yes	Yes	No	No	No	Yes	Yes	Yes	Yes	Yes (exact)	Yes	Yes	Partially	Partially	Yes
73	10.1111/ane.12559	O	2	Random	Europe	4		ActaNeurologicaScandinavica	3.087		7	No			Comercial	No		ClinicalTrials		January	2016		Single	HumanStudies	Yes	5	No	Yes, and the statement reports NO conflict of interest	Sample size calculation is reported, with parameters	No	Yes	Not applicable	Yes	Not applicable	Yes	Yes	Yes	Yes	No	Yes	Yes	Yes	Yes	Yes (exact)	Yes	Yes	Yes	Yes
3749	10.1111/jeb.12972	O	2	Paired	Asia	7	Yes	JournalofEvolutionaryBiology	2.792		7	No			Comercial	Yes	5	EvolutionaryBiology		August	2016		Single	InvitroStudies	Yes	5	Yes	Yes, and the statement reports NO conflict of interest	Sample size calculation is not reported	Automated/Not applicable	No	Not applicable	Yes	Yes	Yes	Yes	Yes	Yes	No	Yes	Yes	Yes	Yes	Yes (exact)	Yes	Yes	Partially	Partially	Yes
3737	10.7554/eLife.15204	P	2	Paired	NorthAmerica	65	Yes	eLife	7.725		7	Yes	2500	17	Nonprofit	No		CellBiology		May	2016		Single	Animalstudies(invertebrates)	Yes	5	Yes	Yes, and the statement reports NO conflict of interest	Sample size calculation is not reported	No	Not applicable	Not applicable	Not applicable	Not applicable	Yes	Yes	Yes	Yes	No	No	Yes	Yes	Yes	Partially	Yes	Yes	Yes	Partially
3762	10.1371/journal.pone.0156293	A	2	Paired	NorthAmerica	19	Yes	PLOSONE	2.806		6	Yes	1495	24	Nonprofit	Yes	60	Immunology		May	2016		Single	HumanStudies	Yes	5	Yes	Yes, and the statement reports NO conflict of interest	Sample size calculation is not reported	No	Yes	Yes	Yes	Yes	Yes	No	Yes	Yes	Yes (in figures)	Yes	Yes	Not applicable	Yes	No	Yes	Yes	Yes	No
44	10.1007/s10585-016-9797-7	A	2	Random	Europe	41		Clinical&ExperimentalMetastasis	3.144		6	No			Comercial	No		CancerBiology		May	2016			Animalstudies(vertebrates)	Yes	4	Yes	No statement is present	Sample size calculation is not reported	Yes (blinded)	Not applicable	Not applicable	Not applicable	Not applicable	Yes	No	Yes	Yes	No	Yes	Yes	Yes	Yes	Yes (exact)	Yes	Yes	No	No
3762	10.1371/journal.pone.0156293	A - D	2	Paired	NorthAmerica	19	Yes	PLOSONE	2.806		6	Yes	1495	24	Nonprofit	Yes	60	Immunology		May	2016		Single	HumanStudies	OK		OK	OK	DIFF	OK	OK	OK	OK	OK	OK	DIFF	OK	OK	OK	OK	OK	OK	OK	DIFF	OK	OK	OK	DIFF
9	10.1007/s13238-016-0326-x	A - F	2	Random	Asia	25		Protein&Cell	5.374		6	Yes	0	13	Comercial	Yes	4	Immunology		November	2016			Animalstudies(vertebrates)	OK		DIFF	OK	OK	OK	DIFF	DIFF	OK	DIFF	OK	DIFF	OK	OK	OK	OK	DIFF	OK	DIFF	OK	OK	OK	OK	DIFF
3762	10.1371/journal.pone.0156293	A - G	2	Paired	NorthAmerica	19	Yes	PLOSONE	2.806		6	Yes	1495	24	Nonprofit	Yes	60	Immunology		May	2016		Single	HumanStudies	OK		OK	OK	OK	OK	OK	OK	DIFF	DIFF	OK	DIFF	OK	OK	OK	OK	OK	OK	OK	DIFF	OK	OK	OK	DIFF
44	10.1007/s10585-016-9797-7	A - J	2	Random	Europe	41		Clinical&ExperimentalMetastasis	3.144		6	No			Comercial	No		CancerBiology		May	2016			Animalstudies(vertebrates)	OK		OK	OK	OK	DIFF	DIFF	OK	OK	OK	OK	OK	DIFF	DIFF	OK	OK	OK	DIFF	OK	OK	DIFF	OK	OK	OK
44	10.1007/s10585-016-9797-7	A - N	2	Random	Europe	41		Clinical&ExperimentalMetastasis	3.144		6	No			Comercial	No		CancerBiology		May	2016			Animalstudies(vertebrates)	OK		OK	OK	OK	DIFF	DIFF	DIFF	OK	OK	OK	DIFF	DIFF	DIFF	OK	OK	OK	DIFF	OK	OK	DIFF	OK	OK	OK
863	10.1016/j.celrep.2016.12.080	B	2	Paired	Europe	27	Yes	CellReports	8.032		6	Yes	5200	31	Comercial	Yes	20	Neuroscience		January	2017			Animalstudies(vertebrates)	Yes	4	Yes	No statement is present	Sample size calculation is not reported	No	Not applicable	Not applicable	Not applicable	Not applicable	Yes	Yes	Yes	Yes	No	Yes	Yes	Yes	Yes	Yes (exact)	Yes	Yes	Yes	No
863	10.1016/j.celrep.2016.12.080	B - M	2	Paired	Europe	27	Yes	CellReports	8.032		6	Yes	5200	31	Comercial	Yes	20	Neuroscience		January	2017			Animalstudies(vertebrates)	OK		OK	OK	OK	OK	DIFF	OK	DIFF	DIFF	OK	OK	OK	OK	DIFF	OK	OK	OK	OK	OK	OK	OK	OK	DIFF
863	10.1016/j.celrep.2016.12.080	B - O	2	Paired	Europe	27	Yes	CellReports	8.032		6	Yes	5200	31	Comercial	Yes	20	Neuroscience		January	2017			Animalstudies(vertebrates)	OK		OK	OK	OK	DIFF	OK	OK	OK	OK	OK	OK	OK	OK	DIFF	OK	OK	OK	OK	OK	OK	OK	OK	DIFF
2866	10.1093/cercor/bhx027	C	2	Paired	Europe	19	Yes	CerebralCortex	6.308		6	No			Comercial	Yes	1	Neuroscience		February	2017			HumanStudies	Yes	5	Yes	Yes, and the statement reports NO conflict of interest	Sample size calculation is not reported	Automated/Not applicable	Not applicable	Not applicable	Not applicable	Not applicable	Yes	No	Yes	Yes	No	Yes	No	Not applicable	Yes	Yes (exact)	Yes	Yes	Yes	Yes
2866	10.1093/cercor/bhx027	C - J	2	Paired	Europe	19	Yes	CerebralCortex	6.308		6	No			Comercial	Yes	1	Neuroscience		February	2017			HumanStudies	OK		OK	OK	OK	OK	OK	OK	OK	OK	OK	DIFF	OK	OK	OK	OK	DIFF	OK	OK	OK	OK	OK	OK	OK
2866	10.1093/cercor/bhx027	C - Q	2	Paired	Europe	19	Yes	CerebralCortex	6.308		6	No			Comercial	Yes	1	Neuroscience		February	2017			HumanStudies	OK		OK	OK	OK	DIFF	OK	OK	OK	OK	OK	DIFF	OK	OK	OK	OK	DIFF	OK	OK	OK	OK	OK	OK	OK
28	10.1111/nmo.12816	D	2	Random	Europe	45		NeurogastroenterologyandMotility	3.617		6	No			Comercial	Yes	8	Physiology		March	2016		Single	Animalstudies(vertebrates)	Yes	5	Yes	Yes, and the statement reports NO conflict of interest	Sample size calculation is reported, without parameters	Yes (blinded)	No	Not applicable	No	No	Yes	Yes	No	Yes	No	Yes	Yes	Yes	Yes	Yes (exact)	Yes	Yes	Yes	No
3762	10.1371/journal.pone.0156293	D	2	Paired	NorthAmerica	19	Yes	PLOSONE	2.806		6	Yes	1495	24	Nonprofit	Yes	60	Immunology		May	2016		Single	HumanStudies	Yes	4	Yes	Yes, and the statement reports NO conflict of interest	Sample size calculation is reported, with parameters	No	Yes	Yes	Yes	Yes	Yes	Yes	Yes	Yes	Yes (in figures)	Yes	Yes	Not applicable	Yes	Yes (exact)	Yes	Yes	Yes	Yes
28	10.1111/nmo.12816	D - G	2	Random	Europe	45		NeurogastroenterologyandMotility	3.617		6	No			Comercial	Yes	8	Physiology		March	2016		Single	Animalstudies(vertebrates)	OK		OK	OK	DIFF	OK	DIFF	OK	DIFF	DIFF	OK	OK	DIFF	OK	OK	OK	DIFF	OK	OK	OK	OK	OK	OK	DIFF
3762	10.1371/journal.pone.0156293	D - G	2	Paired	NorthAmerica	19	Yes	PLOSONE	2.806		6	Yes	1495	24	Nonprofit	Yes	60	Immunology		May	2016		Single	HumanStudies	OK		OK	OK	DIFF	OK	OK	OK	DIFF	DIFF	OK	OK	OK	OK	OK	OK	OK	OK	OK	OK	OK	OK	OK	OK
28	10.1111/nmo.12816	D - K	2	Random	Europe	45		NeurogastroenterologyandMotility	3.617		6	No			Comercial	Yes	8	Physiology		March	2016		Single	Animalstudies(vertebrates)	OK		OK	OK	DIFF	OK	DIFF	DIFF	DIFF	DIFF	OK	OK	OK	OK	OK	OK	DIFF	OK	OK	OK	OK	OK	OK	OK
37	10.1152/ajpheart.00316.2016	F	2	Random	Europe	28		AmericanJournalofPhysiology-HeartandCirculatoryPhysiology	3.348		6	No			ScientificSociety	No		Physiology		September	2016		Single	InvitroStudies	Yes	5	No	Yes, and the statement reports NO conflict of interest	Sample size calculation is not reported	No	Yes	Not applicable	Yes	No	Yes	No	Yes	Yes	Yes (in figures)	Yes	Yes	Yes	Yes	Yes (exact)	Yes	Yes	Yes	Yes	Yes
37	10.1152/ajpheart.00316.2016	F - G	2	Random	Europe	28		AmericanJournalofPhysiology-HeartandCirculatoryPhysiology	3.348		6	No			ScientificSociety	No		Physiology		September	2016		Single	InvitroStudies	OK		DIFF	OK	OK	OK	OK	DIFF	OK	OK	OK	DIFF	OK	OK	DIFF	OK	OK	OK	DIFF	OK	OK	OK	OK	OK	DIFF
37	10.1152/ajpheart.00316.2016	F - H	2	Random	Europe	28		AmericanJournalofPhysiology-HeartandCirculatoryPhysiology	3.348		6	No			ScientificSociety	No		Physiology		September	2016		Single	InvitroStudies	OK		DIFF	OK	OK	OK	OK	OK	OK	OK	OK	DIFF	OK	OK	DIFF	OK	OK	OK	DIFF	OK	OK	OK	DIFF	DIFF	OK
28	10.1111/nmo.12816	FINAL	2	Random	Europe	45		NeurogastroenterologyandMotility	3.617		6	No			Comercial	Yes	8	Physiology		March	2016		Single	Animalstudies(vertebrates)	Yes	5	Yes	Yes, and the statement reports NO conflict of interest	Sample size calculation is not reported	Yes (blinded)	Not applicable	Not applicable	Not applicable	Not applicable	Yes	Yes	No	Yes	No	Yes	Yes	Yes	Yes	Yes (exact)	Yes	Yes	Yes	No
33	10.1111/ajt.14103	FINAL	2	Random	NorthAmerica	29		AmericanJournalofTransplantation	6.165		6	No			Comercial	Yes	7	PharmacologyAndToxicology		November	2016		Single	Animalstudies(vertebrates)	Yes	4.33333	Yes	Yes, and the statement reports NO conflict of interest	Sample size calculation is not reported	No	Yes	Not applicable	Yes	Yes	Yes	Yes	Yes	Yes	Yes (in figures)	Yes	No	Yes	Yes	Yes (range)	Yes	Yes	Yes	No
44	10.1007/s10585-016-9797-7	FINAL	2	Random	Europe	41		Clinical&ExperimentalMetastasis	3.144		6	No			Comercial	No		CancerBiology		May	2016			Animalstudies(vertebrates)	Yes	4.33333	Yes	No statement is present	Sample size calculation is not reported	No	Yes	Not applicable	Not applicable	Not applicable	Yes	No	No	No	No	Yes	Yes	Not applicable	Yes	Yes (exact)	No	Yes	No	No
37	10.1152/ajpheart.00316.2016	FINAL	2	Random	Europe	28		AmericanJournalofPhysiology-HeartandCirculatoryPhysiology	3.348		6	No			ScientificSociety	No		Physiology		September	2016		Single	InvitroStudies	Yes	5	Yes	Yes, and the statement reports NO conflict of interest	Sample size calculation is not reported	No	Yes	Not applicable	Yes	No	Yes	Yes	Yes	Yes	No	Yes	Yes	Yes	No	Yes (exact)	Yes	Yes	Yes	Yes	Yes
67	10.1177/0194599816651245	FINAL	2	Random	NorthAmerica	11		OtologyandNeurotology	2.024		6	No			Comercial	No		Pathology		May	2016			HumanStudies	Yes	4.66667	Yes	Yes, and the statement reports NO conflict of interest	Sample size calculation is not reported	No	Not applicable	Not applicable	Not applicable	Not applicable	Yes	No	Yes	Yes	No	Yes	Yes	Yes	Yes	Yes (exact)	Yes	Yes	Yes	Yes
2866	10.1093/cercor/bhx027	FINAL	2	Paired	Europe	19	Yes	CerebralCortex	6.308		6	No			Comercial	Yes	1	Neuroscience		February	2017			HumanStudies	Yes	4.66667	Yes	Yes, and the statement reports NO conflict of interest	Sample size calculation is not reported	Automated/Not applicable	Not applicable	Not applicable	Not applicable	Not applicable	Yes	Yes	Yes	Yes	No	Yes	No	Not applicable	Yes	Yes (exact)	Yes	Yes	Yes	Yes
3762	10.1371/journal.pone.0156293	FINAL	2	Paired	NorthAmerica	19	Yes	PLOSONE	2.806		6	Yes	1495	24	Nonprofit	Yes	60	Immunology		May	2016		Single	HumanStudies	Yes	4.66667	Yes	Yes, and the statement reports NO conflict of interest	Sample size calculation is not reported	No	Yes	Yes	Yes	Yes	Yes	Yes	Yes	Yes	Yes (in figures)	Yes	Yes	Not applicable	Yes	Yes (exact)	Yes	Yes	Yes	Yes
863	10.1016/j.celrep.2016.12.080	FINAL	2	Paired	Europe	27	Yes	CellReports	8.032		6	Yes	5200	31	Comercial	Yes	20	Neuroscience		January	2017			Animalstudies(vertebrates)	Yes	4.33333	Yes	No statement is present	Sample size calculation is not reported	No	Not applicable	Not applicable	Not applicable	Not applicable	Yes	Yes	Yes	Yes	Yes (in figures)	Yes	Yes	Yes	Yes	Yes (exact)	Yes	Yes	Yes	Partially
28	10.1111/nmo.12816	G	2	Random	Europe	45		NeurogastroenterologyandMotility	3.617		6	No			Comercial	Yes	8	Physiology		March	2016		Single	Animalstudies(vertebrates)	Yes	5	Yes	Yes, and the statement reports NO conflict of interest	Sample size calculation is not reported	Yes (blinded)	Not applicable	Not applicable	Not applicable	Not applicable	Yes	Yes	Yes	Yes	No	Yes	Not applicable	Yes	Yes	Yes (exact)	Yes	Yes	Yes	Yes
37	10.1152/ajpheart.00316.2016	G	2	Random	Europe	28		AmericanJournalofPhysiology-HeartandCirculatoryPhysiology	3.348		6	No			ScientificSociety	No		Physiology		September	2016		Single	InvitroStudies	Yes	5	Yes	Yes, and the statement reports NO conflict of interest	Sample size calculation is not reported	No	Yes	Yes	Yes	No	Yes	Yes	Yes	Yes	No	Yes	Yes	Yes	No	Yes (exact)	Yes	Yes	Yes	Yes	Not applicable
67	10.1177/0194599816651245	G	2	Random	NorthAmerica	11		OtologyandNeurotology	2.024		6	No			Comercial	No		Pathology		May	2016			HumanStudies	Yes	5	Yes	Yes, and the statement reports NO conflict of interest	Sample size calculation is not reported	No	Not applicable	Not applicable	Not applicable	Not applicable	Yes	Yes	Yes	Yes	No	Yes	Yes	Yes	Yes	Yes (exact)	Yes	Yes	Yes	Yes
3762	10.1371/journal.pone.0156293	G	2	Paired	NorthAmerica	19	Yes	PLOSONE	2.806		6	Yes	1495	24	Nonprofit	Yes	60	Immunology		May	2016		Single	HumanStudies	Yes	5	Yes	Yes, and the statement reports NO conflict of interest	Sample size calculation is not reported	No	Yes	Yes	Not applicable	Not applicable	Yes	Yes	Yes	Yes	Yes (in figures)	Yes	Yes	Not applicable	Yes	Yes (exact)	Yes	Yes	Yes	Yes
37	10.1152/ajpheart.00316.2016	G - H	2	Random	Europe	28		AmericanJournalofPhysiology-HeartandCirculatoryPhysiology	3.348		6	No			ScientificSociety	No		Physiology		September	2016		Single	InvitroStudies	OK		OK	OK	OK	OK	OK	DIFF	OK	OK	OK	OK	OK	OK	OK	OK	OK	OK	OK	OK	OK	OK	DIFF	DIFF	DIFF
28	10.1111/nmo.12816	G - K	2	Random	Europe	45		NeurogastroenterologyandMotility	3.617		6	No			Comercial	Yes	8	Physiology		March	2016		Single	Animalstudies(vertebrates)	OK		OK	OK	OK	OK	OK	DIFF	OK	OK	OK	OK	DIFF	OK	OK	OK	DIFF	OK	OK	OK	OK	OK	OK	DIFF
67	10.1177/0194599816651245	G - L	2	Random	NorthAmerica	11		OtologyandNeurotology	2.024		6	No			Comercial	No		Pathology		May	2016			HumanStudies	OK		OK	OK	OK	OK	OK	OK	OK	OK	OK	DIFF	OK	OK	OK	OK	DIFF	OK	OK	OK	OK	OK	OK	DIFF
67	10.1177/0194599816651245	G - O	2	Random	NorthAmerica	11		OtologyandNeurotology	2.024		6	No			Comercial	No		Pathology		May	2016			HumanStudies	OK		OK	OK	OK	OK	OK	OK	OK	OK	OK	DIFF	OK	OK	OK	OK	OK	OK	OK	OK	OK	OK	OK	OK
Test 2	10.1007/s11356-016-7881-9	Gold Standard	2	Test	Europe	9		EnvironmentalScienceandPollutionResearch	2.741		6	No			Comercial	No		PharmacologyAndToxicology		October	2016			Animalstudies(invertebrates)	Yes		Yes	Yes, and the statement reports NO conflict of interest	Sample size calculation is not reported	Automated/Not applicable	Yes	Not applicable	Yes	No	Yes	Yes	Yes	Yes	No	Yes	Yes	Yes	Yes	Yes (exact)	Yes	Yes	Partially	Partially
33	10.1111/ajt.14103	H	2	Random	NorthAmerica	29		AmericanJournalofTransplantation	6.165		6	No			Comercial	Yes	7	PharmacologyAndToxicology		November	2016		Single	Animalstudies(vertebrates)	Yes	4	Yes	Yes, and the statement reports NO conflict of interest	Sample size calculation is not reported	No	Yes	Not applicable	Yes	No	Yes	Yes	Yes	Yes	Yes (in figures)	Yes	No	Yes	No	No	Yes	Yes	Partially	Yes
37	10.1152/ajpheart.00316.2016	H	2	Random	Europe	28		AmericanJournalofPhysiology-HeartandCirculatoryPhysiology	3.348		6	No			ScientificSociety	No		Physiology		September	2016		Single	InvitroStudies	Yes	5	Yes	Yes, and the statement reports NO conflict of interest	Sample size calculation is not reported	No	Yes	Not applicable	Yes	No	Yes	Yes	Yes	Yes	No	Yes	Yes	Yes	No	Yes (exact)	Yes	Yes	Partially	Partially	Yes
33	10.1111/ajt.14103	H - I	2	Random	NorthAmerica	29		AmericanJournalofTransplantation	6.165		6	No			Comercial	Yes	7	PharmacologyAndToxicology		November	2016		Single	Animalstudies(vertebrates)	OK		OK	OK	OK	OK	OK	OK	DIFF	DIFF	DIFF	OK	OK	OK	OK	OK	OK	OK	DIFF	DIFF	DIFF	OK	DIFF	DIFF
33	10.1111/ajt.14103	H - J	2	Random	NorthAmerica	29		AmericanJournalofTransplantation	6.165		6	No			Comercial	Yes	7	PharmacologyAndToxicology		November	2016		Single	Animalstudies(vertebrates)	OK		OK	OK	OK	OK	OK	OK	OK	DIFF	OK	OK	DIFF	OK	OK	OK	DIFF	OK	DIFF	DIFF	OK	OK	DIFF	DIFF
33	10.1111/ajt.14103	I	2	Random	NorthAmerica	29		AmericanJournalofTransplantation	6.165		6	No			Comercial	Yes	7	PharmacologyAndToxicology		November	2016		Single	Animalstudies(vertebrates)	Yes	4	Yes	Yes, and the statement reports NO conflict of interest	Sample size calculation is not reported	No	Yes	Not applicable	Partially	Yes	No	Yes	Yes	Yes	Yes (in figures)	Yes	No	Yes	Yes	Yes (range)	No	Yes	Yes	Partially
33	10.1111/ajt.14103	I - J	2	Random	NorthAmerica	29		AmericanJournalofTransplantation	6.165		6	No			Comercial	Yes	7	PharmacologyAndToxicology		November	2016		Single	Animalstudies(vertebrates)	OK		OK	OK	OK	OK	OK	OK	DIFF	OK	DIFF	OK	DIFF	OK	OK	OK	DIFF	OK	OK	OK	DIFF	OK	DIFF	DIFF
33	10.1111/ajt.14103	J	2	Random	NorthAmerica	29		AmericanJournalofTransplantation	6.165		6	No			Comercial	Yes	7	PharmacologyAndToxicology		November	2016		Single	Animalstudies(vertebrates)	Yes	5	Yes	Yes, and the statement reports NO conflict of interest	Sample size calculation is not reported	No	Yes	Not applicable	Yes	Yes	Yes	Yes	No	Yes	Yes (in figures)	Yes	Yes	Yes	Yes	Yes (range)	Yes	Yes	No	No
44	10.1007/s10585-016-9797-7	J	2	Random	Europe	41		Clinical&ExperimentalMetastasis	3.144		6	No			Comercial	No		CancerBiology		May	2016			Animalstudies(vertebrates)	Yes	5	Yes	No statement is present	Sample size calculation is not reported	No	Yes	Not applicable	Not applicable	Not applicable	Yes	No	No	No	No	Yes	Yes	Not applicable	Yes	Yes (exact)	No	Yes	No	No
2866	10.1093/cercor/bhx027	J	2	Paired	Europe	19	Yes	CerebralCortex	6.308		6	No			Comercial	Yes	1	Neuroscience		February	2017			HumanStudies	Yes	5	Yes	Yes, and the statement reports NO conflict of interest	Sample size calculation is not reported	Automated/Not applicable	Not applicable	Not applicable	Not applicable	Not applicable	Yes	Yes	Yes	Yes	No	Yes	Not applicable	Not applicable	Yes	Yes (exact)	Yes	Yes	Yes	Yes
44	10.1007/s10585-016-9797-7	J - N	2	Random	Europe	41		Clinical&ExperimentalMetastasis	3.144		6	No			Comercial	No		CancerBiology		May	2016			Animalstudies(vertebrates)	OK		OK	OK	OK	OK	OK	DIFF	OK	OK	OK	DIFF	OK	OK	OK	OK	OK	OK	OK	OK	OK	OK	OK	OK
2866	10.1093/cercor/bhx027	J - Q	2	Paired	Europe	19	Yes	CerebralCortex	6.308		6	No			Comercial	Yes	1	Neuroscience		February	2017			HumanStudies	OK		OK	OK	OK	DIFF	OK	OK	OK	OK	OK	OK	OK	OK	OK	OK	DIFF	OK	OK	OK	OK	OK	OK	OK
28	10.1111/nmo.12816	K	2	Random	Europe	45		NeurogastroenterologyandMotility	3.617		6	No			Comercial	Yes	8	Physiology		March	2016		Single	Animalstudies(vertebrates)	Yes	5	Yes	Yes, and the statement reports NO conflict of interest	Sample size calculation is not reported	Yes (blinded)	Not applicable	No	Not applicable	Not applicable	Yes	Yes	No	Yes	No	Yes	No	Yes	Yes	Yes (exact)	Yes	Yes	Yes	No
67	10.1177/0194599816651245	L	2	Random	NorthAmerica	11		OtologyandNeurotology	2.024		6	No			Comercial	No		Pathology		May	2016			HumanStudies	Yes	4	Yes	Yes, and the statement reports NO conflict of interest	Sample size calculation is not reported	No	Not applicable	Not applicable	Not applicable	Not applicable	Yes	No	Yes	Yes	No	Yes	Not applicable	Yes	Yes	Yes (exact)	Yes	Yes	Yes	No
67	10.1177/0194599816651245	L - O	2	Random	NorthAmerica	11		OtologyandNeurotology	2.024		6	No			Comercial	No		Pathology		May	2016			HumanStudies	OK		OK	OK	OK	OK	OK	OK	OK	OK	OK	DIFF	OK	OK	OK	OK	DIFF	OK	OK	OK	OK	OK	OK	DIFF
863	10.1016/j.celrep.2016.12.080	M	2	Paired	Europe	27	Yes	CellReports	8.032		6	Yes	5200	31	Comercial	Yes	20	Neuroscience		January	2017			Animalstudies(vertebrates)	Yes	5	Yes	No statement is present	Sample size calculation is not reported	No	No	Not applicable	Yes	No	Yes	Yes	Yes	Yes	Yes (in figures)	Yes	Yes	Yes	Yes	Yes (exact)	Yes	Yes	Yes	Partially
863	10.1016/j.celrep.2016.12.080	M - O	2	Paired	Europe	27	Yes	CellReports	8.032		6	Yes	5200	31	Comercial	Yes	20	Neuroscience		January	2017			Animalstudies(vertebrates)	OK		OK	OK	OK	DIFF	DIFF	OK	DIFF	DIFF	OK	OK	OK	OK	OK	OK	OK	OK	OK	OK	OK	OK	OK	OK
44	10.1007/s10585-016-9797-7	N	2	Random	Europe	41		Clinical&ExperimentalMetastasis	3.144		6	No			Comercial	No		CancerBiology		May	2016			Animalstudies(vertebrates)	Yes	4	Yes	No statement is present	Sample size calculation is not reported	No	Yes	Yes	Not applicable	Not applicable	Yes	Yes	No	No	No	Yes	Yes	Not applicable	Yes	Yes (exact)	No	Yes	No	No
863	10.1016/j.celrep.2016.12.080	O	2	Paired	Europe	27	Yes	CellReports	8.032		6	Yes	5200	31	Comercial	Yes	20	Neuroscience		January	2017			Animalstudies(vertebrates)	Yes	4	Yes	No statement is present	Sample size calculation is not reported	Automated/Not applicable	Not applicable	Not applicable	Not applicable	Not applicable	Yes	Yes	Yes	Yes	Yes (in figures)	Yes	Yes	Yes	Yes	Yes (exact)	Yes	Yes	Yes	Partially
67	10.1177/0194599816651245	O	2	Random	NorthAmerica	11		OtologyandNeurotology	2.024		6	No			Comercial	No		Pathology		May	2016			HumanStudies	Yes	5	Yes	Yes, and the statement reports NO conflict of interest	Sample size calculation is not reported	No	Not applicable	Not applicable	Not applicable	Not applicable	Yes	Not applicable	Yes	Yes	No	Yes	Yes	Yes	Yes	Yes (exact)	Yes	Yes	Yes	Yes
2866	10.1093/cercor/bhx027	Q	2	Paired	Europe	19	Yes	CerebralCortex	6.308		6	No			Comercial	Yes	1	Neuroscience		February	2017			HumanStudies	Yes	4	Yes	Yes, and the statement reports NO conflict of interest	Sample size calculation is not reported	No	Not applicable	Not applicable	Not applicable	Not applicable	Yes	Yes	Yes	Yes	No	Yes	Yes	Not applicable	Yes	Yes (exact)	Yes	Yes	Yes	Yes
1743	10.1038/srep37197	A	2	Paired	Australia/Oceania	22	Yes	ScientificReports	4.259		5	Yes	1425	20	Comercial	Yes	3	Microbiology		November	2016		Single	Animalstudies(vertebrates)	Yes	4	Yes	Yes, and the statement reports NO conflict of interest	Sample size calculation is not reported	No	Not applicable	No	Not applicable	Not applicable	Yes	No	Yes	No	No	Yes	Yes	Not applicable	Yes	Yes (exact)	Yes	Yes	Yes	No
1743	10.1038/srep37197	A - C	2	Paired	Australia/Oceania	22	Yes	ScientificReports	4.259		5	Yes	1425	20	Comercial	Yes	3	Microbiology		November	2016		Single	Animalstudies(vertebrates)	OK		OK	OK	OK	DIFF	OK	DIFF	OK	OK	OK	OK	DIFF	OK	OK	OK	OK	OK	OK	DIFF	OK	OK	DIFF	DIFF
1743	10.1038/srep37197	A - J	2	Paired	Australia/Oceania	22	Yes	ScientificReports	4.259		5	Yes	1425	20	Comercial	Yes	3	Microbiology		November	2016		Single	Animalstudies(vertebrates)	OK		OK	OK	DIFF	DIFF	DIFF	DIFF	OK	OK	OK	OK	OK	OK	OK	OK	OK	OK	OK	OK	OK	OK	DIFF	DIFF
19	10.1038/cddiscovery.2016.1	B	2	Random	NorthAmerica	13		CellDeathDiscovery			5	Yes	1365	9	Comercial	No		CellBiology		February	2016		Single	InvitroStudies	No	4	Yes	Yes, and the statement reports NO conflict of interest	Sample size calculation is not reported	Automated/Not applicable	Partially	Not applicable	Yes	No	Yes	No	Yes	Yes	No	Yes	No	Yes	No	Yes (range)	Yes	Yes	No	No	No
20	10.1016/j.theriogenology.2016.02.025	B	2	Random	Asia	14		Theriogenology	1.986		5	No			Comercial	Yes	9	DevelopmentalBiology		March	2016			InvitroStudies	Yes	5	Yes	No statement is present	Sample size calculation is not reported	Automated/Not applicable	Not applicable	Not applicable	Not applicable	Not applicable	Yes	Yes	Yes	Yes	No	Yes	Yes	No	No	Partially	Yes	No	No	No	Partially
3426	10.1093/hmg/ddw275	B	2	Paired	Europe	40	Yes	HumanMolecularGenetics	5.34		5	No			Comercial	Yes	17	Neuroscience		August	2016			Animalstudies(vertebrates)	Yes	5	Yes	Yes, and the statement reports NO conflict of interest	Sample size calculation is not reported	Yes (blinded)	Yes	No	Yes	Yes	Yes	Yes	Yes	Yes	Yes (in figures)	Yes	Yes	Yes	Yes	Yes (exact)	Yes	Yes	Yes	Yes
3426	10.1093/hmg/ddw275	B - D	2	Paired	Europe	40	Yes	HumanMolecularGenetics	5.34		5	No			Comercial	Yes	17	Neuroscience		August	2016			Animalstudies(vertebrates)	OK		OK	OK	OK	DIFF	OK	DIFF	OK	OK	OK	OK	OK	OK	DIFF	OK	OK	OK	OK	OK	OK	OK	DIFF	DIFF
19	10.1038/cddiscovery.2016.1	B - E	2	Random	NorthAmerica	13		CellDeathDiscovery			5	Yes	1365	9	Comercial	No		CellBiology		February	2016		Single	InvitroStudies	OK		OK	OK	OK	DIFF	DIFF	OK	OK	OK	OK	DIFF	OK	OK	OK	OK	DIFF	OK	DIFF	OK	OK	DIFF	DIFF	OK	OK
20	10.1016/j.theriogenology.2016.02.025	B - E	2	Random	Asia	14		Theriogenology	1.986		5	No			Comercial	Yes	9	DevelopmentalBiology		March	2016			InvitroStudies	OK		OK	OK	OK	DIFF	DIFF	OK	DIFF	DIFF	OK	OK	OK	OK	OK	OK	OK	OK	DIFF	DIFF	OK	OK	DIFF	OK	DIFF
20	10.1016/j.theriogenology.2016.02.025	B - G	2	Random	Asia	14		Theriogenology	1.986		5	No			Comercial	Yes	9	DevelopmentalBiology		March	2016			InvitroStudies	OK		OK	OK	OK	DIFF	DIFF	OK	OK	OK	OK	OK	OK	OK	OK	OK	DIFF	OK	OK	DIFF	OK	DIFF	DIFF	DIFF	DIFF
19	10.1038/cddiscovery.2016.1	B - K	2	Random	NorthAmerica	13		CellDeathDiscovery			5	Yes	1365	9	Comercial	No		CellBiology		February	2016		Single	InvitroStudies	DIFF		OK	OK	OK	DIFF	DIFF	OK	DIFF	DIFF	OK	DIFF	OK	OK	OK	OK	DIFF	OK	DIFF	DIFF	OK	DIFF	DIFF	OK	OK
3426	10.1093/hmg/ddw275	B - O	2	Paired	Europe	40	Yes	HumanMolecularGenetics	5.34		5	No			Comercial	Yes	17	Neuroscience		August	2016			Animalstudies(vertebrates)	OK		OK	OK	OK	DIFF	OK	DIFF	OK	OK	OK	OK	OK	OK	OK	OK	OK	OK	OK	OK	OK	OK	DIFF	DIFF
30	10.3389/fcimb.2016.00075	C	2	Random	Europe	4		FrontiersinCellularandInfectionMicrobiology	4.3		5	Yes	2950	14	Comercial	No		Microbiology		July	2016		Single/OpenOnPublication	HumanStudies	Yes	5	Yes	Yes, and the statement reports NO conflict of interest	Sample size calculation is not reported	No	Not applicable	Not applicable	Not applicable	Not applicable	Yes	No	No	No	No	Yes	Yes	Not applicable	Yes	Yes (exact)	Yes	No	No	No
49	10.2215/CJN.05060516	C	2	Random	NorthAmerica	7		ClinicalJournaloftheAmericanSocietyofNephrology	4.78		5	No			ScientificSociety	Yes	5	Pathology		December	2016			HumanStudies	Yes	4	Yes	No statement is present	Sample size calculation is not reported	Automated/Not applicable	Not applicable	Not applicable	Not applicable	Not applicable	Yes	Yes	Yes	Yes	No	Yes	Yes	Not applicable	Yes	Yes (exact)	No	Yes	Yes	Yes
1743	10.1038/srep37197	C	2	Paired	Australia/Oceania	22	Yes	ScientificReports	4.259		5	Yes	1425	20	Comercial	Yes	3	Microbiology		November	2016		Single	Animalstudies(vertebrates)	Yes	5	Yes	Yes, and the statement reports NO conflict of interest	Sample size calculation is not reported	Automated/Not applicable	Not applicable	Not applicable	Not applicable	Not applicable	Yes	No	No	No	No	Yes	Yes	Not applicable	Yes	Yes (range)	Yes	Yes	Partially	Partially
49	10.2215/CJN.05060516	C - H	2	Random	NorthAmerica	7		ClinicalJournaloftheAmericanSocietyofNephrology	4.78		5	No			ScientificSociety	Yes	5	Pathology		December	2016			HumanStudies	OK		OK	OK	OK	DIFF	OK	OK	OK	OK	OK	OK	OK	OK	OK	OK	OK	OK	OK	OK	OK	OK	DIFF	OK
30	10.3389/fcimb.2016.00075	C - J	2	Random	Europe	4		FrontiersinCellularandInfectionMicrobiology	4.3		5	Yes	2950	14	Comercial	No		Microbiology		July	2016		Single/OpenOnPublication	HumanStudies	OK		OK	OK	OK	DIFF	DIFF	OK	OK	OK	OK	OK	OK	DIFF	OK	OK	OK	OK	OK	OK	OK	DIFF	DIFF	DIFF
49	10.2215/CJN.05060516	C - J	2	Random	NorthAmerica	7		ClinicalJournaloftheAmericanSocietyofNephrology	4.78		5	No			ScientificSociety	Yes	5	Pathology		December	2016			HumanStudies	OK		OK	OK	OK	DIFF	OK	OK	OK	OK	OK	OK	OK	OK	OK	OK	OK	OK	OK	OK	OK	OK	OK	OK
1743	10.1038/srep37197	C - J	2	Paired	Australia/Oceania	22	Yes	ScientificReports	4.259		5	Yes	1425	20	Comercial	Yes	3	Microbiology		November	2016		Single	Animalstudies(vertebrates)	OK		OK	OK	DIFF	OK	DIFF	OK	OK	OK	OK	OK	DIFF	OK	OK	OK	OK	OK	OK	DIFF	OK	OK	OK	OK
30	10.3389/fcimb.2016.00075	C - K	2	Random	Europe	4		FrontiersinCellularandInfectionMicrobiology	4.3		5	Yes	2950	14	Comercial	No		Microbiology		July	2016		Single/OpenOnPublication	HumanStudies	OK		DIFF	OK	OK	DIFF	DIFF	OK	DIFF	DIFF	OK	OK	OK	OK	OK	OK	OK	OK	OK	OK	OK	DIFF	DIFF	DIFF
45	10.1016/j.archoralbio.2016.01.017	D	2	Random	LatinAmerica	4		ArchivesofOralBiology	1.748		5	No			Comercial	No		PharmacologyAndToxicology		January	2016		Single	InvitroStudies	Yes	5	Yes	Yes, and the statement reports NO conflict of interest	Sample size calculation is reported, without parameters	Automated/Not applicable	Yes	Not applicable	Yes	Yes	Yes	Yes	No	Yes	No	Yes	Yes	Yes	Yes	Yes (exact)	Yes	Yes	Partially	Partially	No
164	10.1016/j.ydbio.2017.08.029	D	2	Paired	Europe	48	Yes	DevelopmentalBiology	3.262		5	No			Comercial	Yes	25	DevelopmentalBiology		November	2017		Single	Animalstudies(vertebrates)	Yes	4	Yes	Yes, and the statement reports NO conflict of interest	Sample size calculation is not reported	No	Not applicable	Yes	Not applicable	Not applicable	Yes	Yes	Yes	Yes	No	Yes	Yes	Not applicable	Yes	Yes (exact)	Yes	Yes	Yes	Yes
3426	10.1093/hmg/ddw275	D	2	Paired	Europe	40	Yes	HumanMolecularGenetics	5.34		5	No			Comercial	Yes	17	Neuroscience		August	2016			Animalstudies(vertebrates)	Yes	4	Yes	Yes, and the statement reports NO conflict of interest	Sample size calculation is not reported	No	Yes	Yes	Yes	Yes	Yes	Yes	Yes	Yes	No	Yes	Yes	Yes	Yes	Yes (exact)	Yes	Yes	Partially	Partially
164	10.1016/j.ydbio.2017.08.029	D - G	2	Paired	Europe	48	Yes	DevelopmentalBiology	3.262		5	No			Comercial	Yes	25	DevelopmentalBiology		November	2017		Single	Animalstudies(vertebrates)	OK		OK	OK	OK	OK	DIFF	OK	DIFF	DIFF	OK	OK	OK	OK	DIFF	OK	OK	OK	OK	OK	OK	OK	OK	OK
45	10.1016/j.archoralbio.2016.01.017	D - H	2	Random	LatinAmerica	4		ArchivesofOralBiology	1.748		5	No			Comercial	No		PharmacologyAndToxicology		January	2016		Single	InvitroStudies	OK		OK	OK	DIFF	DIFF	OK	OK	OK	DIFF	OK	OK	OK	OK	OK	OK	DIFF	DIFF	OK	OK	OK	OK	OK	OK	OK
164	10.1016/j.ydbio.2017.08.029	D - L	2	Paired	Europe	48	Yes	DevelopmentalBiology	3.262		5	No			Comercial	Yes	25	DevelopmentalBiology		November	2017		Single	Animalstudies(vertebrates)	OK		OK	OK	OK	OK	OK	DIFF	OK	OK	OK	OK	OK	OK	OK	OK	OK	OK	OK	OK	OK	OK	OK	OK
45	10.1016/j.archoralbio.2016.01.017	D - M	2	Random	LatinAmerica	4		ArchivesofOralBiology	1.748		5	No			Comercial	No		PharmacologyAndToxicology		January	2016		Single	InvitroStudies	DIFF		OK	OK	DIFF	DIFF	OK	OK	OK	OK	OK	OK	OK	OK	OK	OK	OK	OK	OK	OK	OK	OK	DIFF	OK	OK
3426	10.1093/hmg/ddw275	D - O	2	Paired	Europe	40	Yes	HumanMolecularGenetics	5.34		5	No			Comercial	Yes	17	Neuroscience		August	2016			Animalstudies(vertebrates)	OK		OK	OK	OK	OK	OK	OK	OK	OK	OK	OK	OK	OK	DIFF	OK	OK	OK	OK	OK	OK	OK	OK	OK
29	10.1007/s10071-016-1036-8	E	2	Random	Europe	2		AnimalCognition	2.209		5	No			Comercial	No		AnimalBehaviorandCognition		September	2016			Animalstudies(vertebrates)	Yes	4	Yes	Yes, and the statement reports NO conflict of interest	Sample size calculation is not reported	No	Not applicable	Not applicable	Not applicable	Not applicable	Yes	Yes	Yes	No	No	Yes	Yes	Not applicable	Yes	Yes (exact)	Yes	Yes	Yes	Partially
19	10.1038/cddiscovery.2016.1	E	2	Random	NorthAmerica	13		CellDeathDiscovery			5	Yes	1365	9	Comercial	No		CellBiology		February	2016		Single	InvitroStudies	No	4	Yes	Yes, and the statement reports NO conflict of interest	Sample size calculation is not reported	No	Yes	Not applicable	Yes	No	Yes	Yes	Yes	Yes	No	Yes	Yes	Yes	Yes	Yes (range)	Yes	No	Partially	No	No
20	10.1016/j.theriogenology.2016.02.025	E	2	Random	Asia	14		Theriogenology	1.986		5	No			Comercial	Yes	9	DevelopmentalBiology		March	2016			InvitroStudies	Yes	4	Yes	No statement is present	Sample size calculation is not reported	No	Yes	Not applicable	Yes	Yes	Yes	Yes	Yes	Yes	No	Yes	Yes	No	Yes	Yes (exact)	Yes	No	Partially	No	Yes
134	10.3389/fnhum.2017.00229	E	2	Paired	Europe	7	Yes	FrontiersinHumanNeuroscience	2.871		5	Yes	2950	14	Comercial	Yes	1	Neuroscience		May	2017		Single/OpenOnPublication	HumanStudies	No	4	Yes	No statement is present	Sample size calculation is not reported	Automated/Not applicable	Not applicable	Not applicable	Not applicable	Not applicable	Yes	Yes	Yes	No	No	Yes	Yes	Not applicable	Yes	Yes (exact)	Yes	Yes	Yes	Yes
1993	10.1534/g3.116.037044	E	2	Paired	NorthAmerica	13	Yes	G3:Genes|Genomes|Genetics	2.742		5	Yes	1950	11	ScientificSociety	Yes	3	NA		January	2017		Single	InvitroStudies	Yes	3	Yes	No statement is present	Sample size calculation is not reported	Automated/Not applicable	Yes	Not applicable	Not applicable	Not applicable	Yes	Yes	Yes	Yes	No	Yes	No	Not applicable	Yes	Yes (exact)	Yes	No	Yes	Yes	No
20	10.1016/j.theriogenology.2016.02.025	E - G	2	Random	Asia	14		Theriogenology	1.986		5	No			Comercial	Yes	9	DevelopmentalBiology		March	2016			InvitroStudies	OK		OK	OK	OK	OK	OK	OK	DIFF	DIFF	OK	OK	OK	OK	OK	OK	DIFF	OK	DIFF	OK	OK	DIFF	DIFF	DIFF	OK
1993	10.1534/g3.116.037044	E - G	2	Paired	NorthAmerica	13	Yes	G3:Genes|Genomes|Genetics	2.742		5	Yes	1950	11	ScientificSociety	Yes	3	NA		January	2017		Single	InvitroStudies	OK		OK	OK	OK	DIFF	DIFF	OK	OK	OK	OK	OK	OK	OK	OK	OK	DIFF	OK	OK	DIFF	OK	DIFF	OK	OK	DIFF
29	10.1007/s10071-016-1036-8	E - H	2	Random	Europe	2		AnimalCognition	2.209		5	No			Comercial	No		AnimalBehaviorandCognition		September	2016			Animalstudies(vertebrates)	OK		OK	OK	OK	OK	OK	OK	OK	OK	OK	OK	OK	DIFF	OK	OK	OK	OK	DIFF	OK	OK	OK	OK	DIFF
134	10.3389/fnhum.2017.00229	E - I	2	Paired	Europe	7	Yes	FrontiersinHumanNeuroscience	2.871		5	Yes	2950	14	Comercial	Yes	1	Neuroscience		May	2017		Single/OpenOnPublication	HumanStudies	DIFF		OK	DIFF	OK	OK	OK	OK	OK	OK	OK	OK	OK	OK	DIFF	OK	OK	OK	OK	OK	OK	DIFF	OK	OK
29	10.1007/s10071-016-1036-8	E - K	2	Random	Europe	2		AnimalCognition	2.209		5	No			Comercial	No		AnimalBehaviorandCognition		September	2016			Animalstudies(vertebrates)	OK		OK	OK	OK	OK	OK	OK	OK	OK	OK	OK	OK	DIFF	OK	OK	OK	OK	OK	OK	OK	OK	OK	DIFF
19	10.1038/cddiscovery.2016.1	E - K	2	Random	NorthAmerica	13		CellDeathDiscovery			5	Yes	1365	9	Comercial	No		CellBiology		February	2016		Single	InvitroStudies	DIFF		OK	OK	OK	OK	DIFF	OK	DIFF	DIFF	OK	OK	OK	OK	OK	OK	OK	OK	OK	DIFF	OK	OK	DIFF	OK	OK
1993	10.1534/g3.116.037044	E - N	2	Paired	NorthAmerica	13	Yes	G3:Genes|Genomes|Genetics	2.742		5	Yes	1950	11	ScientificSociety	Yes	3	NA		January	2017		Single	InvitroStudies	OK		OK	OK	OK	DIFF	DIFF	OK	OK	OK	OK	OK	OK	OK	OK	OK	DIFF	OK	OK	OK	OK	DIFF	OK	OK	OK
75	10.1016/j.biopha.2016.07.044	F	2	Random	Asia	24		Biomedicine&Pharmacotherapy	2.759		5	No			Comercial	No		Bioinformatics		July	2016		Single	InvitroStudies	Yes	4	Yes	Yes, and the statement reports NO conflict of interest	Sample size calculation is not reported	No	Yes	Not applicable	Yes	Yes	Yes	No	Yes	Yes	Yes (in figures)	Yes	Yes	Yes	Yes	Partially	Yes	Yes	Partially	No	No
75	10.1016/j.biopha.2016.07.044	F - H	2	Random	Asia	24		Biomedicine&Pharmacotherapy	2.759		5	No			Comercial	No		Bioinformatics		July	2016		Single	InvitroStudies	OK		OK	OK	OK	OK	OK	OK	OK	OK	OK	DIFF	OK	OK	DIFF	OK	DIFF	OK	DIFF	DIFF	OK	OK	DIFF	OK	OK
75	10.1016/j.biopha.2016.07.044	F - M	2	Random	Asia	24		Biomedicine&Pharmacotherapy	2.759		5	No			Comercial	No		Bioinformatics		July	2016		Single	InvitroStudies	OK		OK	OK	OK	OK	OK	OK	OK	OK	OK	DIFF	OK	OK	DIFF	OK	OK	OK	OK	DIFF	OK	OK	DIFF	OK	OK
18	10.1177/1744806916647376	FINAL	2	Random	Asia	19		MolecularPain	3.533		5	Yes	2500	11	Comercial	No		Neuroscience		May	2016		Single	Animalstudies(vertebrates)	Yes	5	Yes	Yes, and the statement reports NO conflict of interest	Sample size calculation is not reported	Yes (blinded)	Not applicable	Not applicable	Not applicable	Not applicable	Yes	Yes	Yes	Yes	No	Yes	Yes	Yes	Yes	Yes (exact)	Yes	Yes	Yes	Yes
29	10.1007/s10071-016-1036-8	FINAL	2	Random	Europe	2		AnimalCognition	2.209		5	No			Comercial	No		AnimalBehaviorandCognition		September	2016			Animalstudies(vertebrates)	Yes	4	Yes	Yes, and the statement reports NO conflict of interest	Sample size calculation is not reported	No	Not applicable	Not applicable	Not applicable	Not applicable	Yes	Yes	Yes	Yes	No	Yes	Yes	Not applicable	Yes	Yes (exact)	Yes	Yes	Yes	No
19	10.1038/cddiscovery.2016.1	FINAL	2	Random	NorthAmerica	13		CellDeathDiscovery			5	Yes	1365	9	Comercial	No		CellBiology		February	2016		Single	InvitroStudies	No	4.33333	Yes	Yes, and the statement reports NO conflict of interest	Sample size calculation is not reported	No	Yes	Not applicable	Yes	No	Yes	Yes	Yes	Yes	No	Yes	Yes	Yes	Yes	Yes (range)	Yes	No	Partially	No	No
20	10.1016/j.theriogenology.2016.02.025	FINAL	2	Random	Asia	14		Theriogenology	1.986		5	No			Comercial	Yes	9	DevelopmentalBiology		March	2016			InvitroStudies	Yes	4.33333	Yes	No statement is present	Sample size calculation is not reported	No	Yes	Not applicable	Not applicable	Not applicable	Yes	Yes	Yes	Yes	No	Yes	Yes	No	No	Yes (exact)	Yes	No	Partially	No	Yes
30	10.3389/fcimb.2016.00075	FINAL	2	Random	Europe	4		FrontiersinCellularandInfectionMicrobiology	4.3		5	Yes	2950	14	Comercial	No		Microbiology		July	2016		Single/OpenOnPublication	HumanStudies	Yes	5	Yes	Yes, and the statement reports NO conflict of interest	Sample size calculation is not reported	Automated/Not applicable	Not applicable	Not applicable	Not applicable	Not applicable	Yes	No	No	No	No	Yes	Yes	Not applicable	Yes	Yes (exact)	Yes	Yes	Yes	Yes
32	10.1111/dme.13063	FINAL	2	Random	Europe	7		DiabeticMedicine	3.054		5	No			Comercial	No		Epidemiology		January	2016		Single	HumanStudies	Yes	5	Yes	Yes, and the statement reports NO conflict of interest	Sample size calculation is not reported	Automated/Not applicable	Not applicable	Not applicable	Not applicable	Not applicable	Yes	Not applicable	Yes	Yes	Not applicable	Yes	Yes	Not applicable	Yes	Yes (exact)	No	Yes	Yes	Yes
45	10.1016/j.archoralbio.2016.01.017	FINAL	2	Random	LatinAmerica	4		ArchivesofOralBiology	1.748		5	No			Comercial	No		PharmacologyAndToxicology		January	2016		Single	InvitroStudies	Yes	4.33333	Yes	Yes, and the statement reports NO conflict of interest	Sample size calculation is not reported	No	Yes	Not applicable	Yes	Yes	Yes	Yes	No	Yes	No	Yes	Yes	Yes	Yes	Yes (exact)	Yes	Yes	Partially	Partially	No
49	10.2215/CJN.05060516	FINAL	2	Random	NorthAmerica	7		ClinicalJournaloftheAmericanSocietyofNephrology	4.78		5	No			ScientificSociety	Yes	5	Pathology		December	2016			HumanStudies	Yes	4	Yes	No statement is present	Sample size calculation is not reported	No	Not applicable	Not applicable	Not applicable	Not applicable	Yes	Yes	Yes	Yes	No	Yes	Yes	Not applicable	Yes	Yes (exact)	No	Yes	Yes	Yes
75	10.1016/j.biopha.2016.07.044	FINAL	2	Random	Asia	24		Biomedicine&Pharmacotherapy	2.759		5	No			Comercial	No		Bioinformatics		July	2016		Single	InvitroStudies	Yes	4.33333	Yes	Yes, and the statement reports NO conflict of interest	Sample size calculation is not reported	No	Yes	Not applicable	Yes	Yes	Yes	Yes	Yes	Yes	No	Yes	Yes	Yes	Yes	Partially	Yes	Yes	Partially	No	No
134	10.3389/fnhum.2017.00229	FINAL	2	Paired	Europe	7	Yes	FrontiersinHumanNeuroscience	2.871		5	Yes	2950	14	Comercial	Yes	1	Neuroscience		May	2017		Single/OpenOnPublication	HumanStudies	No	3.33333	Yes	Yes, and the statement reports NO conflict of interest	Sample size calculation is not reported	Automated/Not applicable	Not applicable	Not applicable	Not applicable	Not applicable	Yes	Yes	Yes	No	No	Yes	Yes	Not applicable	Yes	Yes (exact)	Yes	No	Yes	Yes
1993	10.1534/g3.116.037044	FINAL	2	Paired	NorthAmerica	13	Yes	G3:Genes|Genomes|Genetics	2.742		5	Yes	1950	11	ScientificSociety	Yes	3	NA		January	2017		Single	InvitroStudies	Yes	3	Yes	No statement is present	Sample size calculation is not reported	No	Not applicable	Not applicable	Not applicable	Not applicable	Yes	Yes	Yes	Yes	No	Yes	Yes	Not applicable	Yes	Yes (exact)	Yes	Yes	Yes	Yes	No
164	10.1016/j.ydbio.2017.08.029	FINAL	2	Paired	Europe	48	Yes	DevelopmentalBiology	3.262		5	No			Comercial	Yes	25	DevelopmentalBiology		November	2017		Single	Animalstudies(vertebrates)	Yes	4	Yes	Yes, and the statement reports NO conflict of interest	Sample size calculation is not reported	No	Not applicable	Yes	Not applicable	Not applicable	Yes	Yes	Yes	Yes	No	Yes	Yes	Not applicable	Yes	Yes (exact)	Yes	Yes	Yes	Yes
1743	10.1038/srep37197	FINAL	2	Paired	Australia/Oceania	22	Yes	ScientificReports	4.259		5	Yes	1425	20	Comercial	Yes	3	Microbiology		November	2016		Single	Animalstudies(vertebrates)	Yes	4.66667	Yes	Yes, and the statement reports NO conflict of interest	Sample size calculation is not reported	Automated/Not applicable	Not applicable	Not applicable	Not applicable	Not applicable	Yes	No	Yes	No	No	Yes	Yes	Not applicable	Yes	Yes (exact)	Yes	Yes	Partially	Partially
3426	10.1093/hmg/ddw275	FINAL	2	Paired	Europe	40	Yes	HumanMolecularGenetics	5.34		5	No			Comercial	Yes	17	Neuroscience		August	2016			Animalstudies(vertebrates)	Yes	4.66667	Yes	Yes, and the statement reports NO conflict of interest	Sample size calculation is not reported	No	Yes	Yes	Yes	Yes	Yes	Yes	Yes	Yes	Yes (in figures)	Yes	Yes	Yes	Yes	Yes (exact)	Yes	Yes	Partially	Partially
20	10.1016/j.theriogenology.2016.02.025	G	2	Random	Asia	14		Theriogenology	1.986		5	No			Comercial	Yes	9	DevelopmentalBiology		March	2016			InvitroStudies	Yes	4	Yes	No statement is present	Sample size calculation is not reported	No	Yes	Not applicable	Not applicable	Not applicable	Yes	Yes	Yes	Yes	No	Yes	Not applicable	No	No	Yes (exact)	Yes	Yes	Yes	Yes	Yes
134	10.3389/fnhum.2017.00229	G	2	Paired	Europe	7	Yes	FrontiersinHumanNeuroscience	2.871		5	Yes	2950	14	Comercial	Yes	1	Neuroscience		May	2017		Single/OpenOnPublication	HumanStudies	No	3	Yes	Yes, and the statement reports NO conflict of interest	Sample size calculation is not reported	No	Not applicable	Not applicable	Not applicable	Not applicable	Yes	Yes	Yes	No	No	Yes	Yes	Not applicable	Yes	No	Yes	No	Yes	Yes
1993	10.1534/g3.116.037044	G	2	Paired	NorthAmerica	13	Yes	G3:Genes|Genomes|Genetics	2.742		5	Yes	1950	11	ScientificSociety	Yes	3	NA		January	2017		Single	InvitroStudies	Yes	4	Yes	No statement is present	Sample size calculation is not reported	No	Partially	Not applicable	Not applicable	Not applicable	Yes	Yes	Yes	Yes	No	Yes	Yes	Not applicable	Yes	Yes (range)	Yes	Yes	Yes	Yes	Yes
164	10.1016/j.ydbio.2017.08.029	G	2	Paired	Europe	48	Yes	DevelopmentalBiology	3.262		5	No			Comercial	Yes	25	DevelopmentalBiology		November	2017		Single	Animalstudies(vertebrates)	Yes	4	Yes	Yes, and the statement reports NO conflict of interest	Sample size calculation is not reported	No	Yes	Yes	Yes	Yes	Yes	Yes	Yes	Yes	Yes (in figures)	Yes	Yes	Not applicable	Yes	Yes (exact)	Yes	Yes	Yes	Yes
134	10.3389/fnhum.2017.00229	G - I	2	Paired	Europe	7	Yes	FrontiersinHumanNeuroscience	2.871		5	Yes	2950	14	Comercial	Yes	1	Neuroscience		May	2017		Single/OpenOnPublication	HumanStudies	DIFF		OK	OK	OK	DIFF	OK	OK	OK	OK	OK	OK	OK	OK	DIFF	OK	OK	OK	OK	DIFF	OK	OK	OK	OK
164	10.1016/j.ydbio.2017.08.029	G - L	2	Paired	Europe	48	Yes	DevelopmentalBiology	3.262		5	No			Comercial	Yes	25	DevelopmentalBiology		November	2017		Single	Animalstudies(vertebrates)	OK		OK	OK	OK	OK	DIFF	DIFF	DIFF	DIFF	OK	OK	OK	OK	DIFF	OK	OK	OK	OK	OK	OK	OK	OK	OK
1993	10.1534/g3.116.037044	G - N	2	Paired	NorthAmerica	13	Yes	G3:Genes|Genomes|Genetics	2.742		5	Yes	1950	11	ScientificSociety	Yes	3	NA		January	2017		Single	InvitroStudies	OK		OK	OK	OK	OK	DIFF	OK	OK	OK	OK	OK	OK	OK	OK	OK	OK	OK	OK	DIFF	OK	OK	OK	OK	DIFF
134	10.3389/fnhum.2017.00229	E - G	2	Paired	Europe	7	Yes	FrontiersinHumanNeuroscience	2.871		5	Yes	2950	14	Comercial	Yes	1	Neuroscience		May	2017		Single/OpenOnPublication	HumanStudies	OK		OK	DIFF	OK	DIFF	OK	OK	OK	OK	OK	OK	OK	OK	OK	OK	OK	OK	OK	DIFF	OK	DIFF	OK	OK
18	10.1177/1744806916647376	H	2	Random	Asia	19		MolecularPain	3.533		5	Yes	2500	11	Comercial	No		Neuroscience		May	2016		Single	Animalstudies(vertebrates)	Yes	5	Yes	Yes, and the statement reports NO conflict of interest	Sample size calculation is not reported	No	Not applicable	Not applicable	Not applicable	Not applicable	Yes	Yes	Yes	Yes	No	Yes	Yes	Yes	Yes	Yes (exact)	Yes	Yes	Partially	Yes
29	10.1007/s10071-016-1036-8	H	2	Random	Europe	2		AnimalCognition	2.209		5	No			Comercial	No		AnimalBehaviorandCognition		September	2016			Animalstudies(vertebrates)	Yes	4	Yes	Yes, and the statement reports NO conflict of interest	Sample size calculation is not reported	No	Not applicable	Not applicable	Not applicable	Not applicable	Yes	Yes	Yes	Yes	No	Yes	Yes	Not applicable	No	Yes (exact)	Yes	Yes	Yes	No
45	10.1016/j.archoralbio.2016.01.017	H	2	Random	LatinAmerica	4		ArchivesofOralBiology	1.748		5	No			Comercial	No		PharmacologyAndToxicology		January	2016		Single	InvitroStudies	Yes	4	Yes	Yes, and the statement reports NO conflict of interest	Sample size calculation is not reported	No	Yes	Not applicable	Yes	No	Yes	Yes	No	Yes	No	Yes	No	No	Yes	Yes (exact)	Yes	Yes	Partially	Partially	No
49	10.2215/CJN.05060516	H	2	Random	NorthAmerica	7		ClinicalJournaloftheAmericanSocietyofNephrology	4.78		5	No			ScientificSociety	Yes	5	Pathology		December	2016			HumanStudies	Yes	4	Yes	No statement is present	Sample size calculation is not reported	No	Not applicable	Not applicable	Not applicable	Not applicable	Yes	Yes	Yes	Yes	No	Yes	Yes	Not applicable	Yes	Yes (exact)	No	Yes	Partially	Yes
75	10.1016/j.biopha.2016.07.044	H	2	Random	Asia	24		Biomedicine&Pharmacotherapy	2.759		5	No			Comercial	No		Bioinformatics		July	2016		Single	InvitroStudies	Yes	4	Yes	Yes, and the statement reports NO conflict of interest	Sample size calculation is not reported	No	Yes	Not applicable	Yes	Yes	Yes	Yes	Yes	Yes	No	Yes	Not applicable	Yes	No	No	Yes	Yes	No	No	No
18	10.1177/1744806916647376	H - I	2	Random	Asia	19		MolecularPain	3.533		5	Yes	2500	11	Comercial	No		Neuroscience		May	2016		Single	Animalstudies(vertebrates)	OK		OK	OK	OK	DIFF	DIFF	OK	DIFF	OK	OK	OK	OK	OK	OK	OK	OK	OK	OK	OK	OK	OK	DIFF	OK
49	10.2215/CJN.05060516	H - J	2	Random	NorthAmerica	7		ClinicalJournaloftheAmericanSocietyofNephrology	4.78		5	No			ScientificSociety	Yes	5	Pathology		December	2016			HumanStudies	OK		OK	OK	OK	OK	OK	OK	OK	OK	OK	OK	OK	OK	OK	OK	OK	OK	OK	OK	OK	OK	DIFF	OK
18	10.1177/1744806916647376	H - K	2	Random	Asia	19		MolecularPain	3.533		5	Yes	2500	11	Comercial	No		Neuroscience		May	2016		Single	Animalstudies(vertebrates)	OK		OK	OK	OK	DIFF	OK	OK	OK	OK	OK	OK	OK	OK	OK	OK	OK	OK	OK	OK	OK	OK	DIFF	OK
29	10.1007/s10071-016-1036-8	H - K	2	Random	Europe	2		AnimalCognition	2.209		5	No			Comercial	No		AnimalBehaviorandCognition		September	2016			Animalstudies(vertebrates)	OK		OK	OK	OK	OK	OK	OK	OK	OK	OK	OK	OK	OK	OK	OK	OK	OK	DIFF	OK	OK	OK	OK	OK
45	10.1016/j.archoralbio.2016.01.017	H - M	2	Random	LatinAmerica	4		ArchivesofOralBiology	1.748		5	No			Comercial	No		PharmacologyAndToxicology		January	2016		Single	InvitroStudies	DIFF		OK	OK	OK	OK	OK	OK	OK	DIFF	OK	OK	OK	OK	OK	OK	DIFF	DIFF	OK	OK	OK	OK	DIFF	OK	OK
75	10.1016/j.biopha.2016.07.044	H - M	2	Random	Asia	24		Biomedicine&Pharmacotherapy	2.759		5	No			Comercial	No		Bioinformatics		July	2016		Single	InvitroStudies	OK		OK	OK	OK	OK	OK	OK	OK	OK	OK	OK	OK	OK	OK	OK	DIFF	OK	DIFF	DIFF	OK	OK	DIFF	OK	OK
18	10.1177/1744806916647376	I	2	Random	Asia	19		MolecularPain	3.533		5	Yes	2500	11	Comercial	No		Neuroscience		May	2016		Single	Animalstudies(vertebrates)	Yes	5	Yes	Yes, and the statement reports NO conflict of interest	Sample size calculation is not reported	Yes (blinded)	No	Not applicable	Yes	Not applicable	Yes	Yes	Yes	Yes	No	Yes	Yes	Yes	Yes	Yes (exact)	Yes	Yes	Yes	Yes
134	10.3389/fnhum.2017.00229	I	2	Paired	Europe	7	Yes	FrontiersinHumanNeuroscience	2.871		5	Yes	2950	14	Comercial	Yes	1	Neuroscience		May	2017		Single/OpenOnPublication	HumanStudies	Yes	3	Yes	Yes, and the statement reports NO conflict of interest	Sample size calculation is not reported	Automated/Not applicable	Not applicable	Not applicable	Not applicable	Not applicable	Yes	Yes	Yes	No	Not applicable	Yes	Yes	Not applicable	Yes	Yes (exact)	Yes	No	Yes	Yes
18	10.1177/1744806916647376	I - K	2	Random	Asia	19		MolecularPain	3.533		5	Yes	2500	11	Comercial	No		Neuroscience		May	2016		Single	Animalstudies(vertebrates)	OK		OK	OK	OK	OK	DIFF	OK	DIFF	OK	OK	OK	OK	OK	OK	OK	OK	OK	OK	OK	OK	OK	OK	OK
30	10.3389/fcimb.2016.00075	J	2	Random	Europe	4		FrontiersinCellularandInfectionMicrobiology	4.3		5	Yes	2950	14	Comercial	No		Microbiology		July	2016		Single/OpenOnPublication	HumanStudies	Yes	5	Yes	Yes, and the statement reports NO conflict of interest	Sample size calculation is not reported	Automated/Not applicable	No	Not applicable	Not applicable	Not applicable	Yes	No	No	Not applicable	No	Yes	Yes	Not applicable	Yes	Yes (exact)	Yes	Yes	Yes	Yes
49	10.2215/CJN.05060516	J	2	Random	NorthAmerica	7		ClinicalJournaloftheAmericanSocietyofNephrology	4.78		5	No			ScientificSociety	Yes	5	Pathology		December	2016			HumanStudies	Yes	4	Yes	No statement is present	Sample size calculation is not reported	No	Not applicable	Not applicable	Not applicable	Not applicable	Yes	Yes	Yes	Yes	No	Yes	Yes	Not applicable	Yes	Yes (exact)	No	Yes	Yes	Yes
1743	10.1038/srep37197	J	2	Paired	Australia/Oceania	22	Yes	ScientificReports	4.259		5	Yes	1425	20	Comercial	Yes	3	Microbiology		November	2016		Single	Animalstudies(vertebrates)	Yes	5	Yes	Yes, and the statement reports NO conflict of interest	Sample size calculation is reported, with parameters	Automated/Not applicable	Yes	Not applicable	Not applicable	Not applicable	Yes	No	Yes	No	No	Yes	Yes	Not applicable	Yes	Yes (exact)	Yes	Yes	Partially	Partially
30	10.3389/fcimb.2016.00075	J - K	2	Random	Europe	4		FrontiersinCellularandInfectionMicrobiology	4.3		5	Yes	2950	14	Comercial	No		Microbiology		July	2016		Single/OpenOnPublication	HumanStudies	OK		DIFF	OK	OK	OK	DIFF	OK	DIFF	DIFF	OK	OK	OK	DIFF	OK	OK	OK	OK	OK	OK	OK	OK	OK	OK
18	10.1177/1744806916647376	K	2	Random	Asia	19		MolecularPain	3.533		5	Yes	2500	11	Comercial	No		Neuroscience		May	2016		Single	Animalstudies(vertebrates)	Yes	5	Yes	Yes, and the statement reports NO conflict of interest	Sample size calculation is not reported	Yes (blinded)	Not applicable	Not applicable	Not applicable	Not applicable	Yes	Yes	Yes	Yes	No	Yes	Yes	Yes	Yes	Yes (exact)	Yes	Yes	Yes	Yes
29	10.1007/s10071-016-1036-8	K	2	Random	Europe	2		AnimalCognition	2.209		5	No			Comercial	No		AnimalBehaviorandCognition		September	2016			Animalstudies(vertebrates)	Yes	4	Yes	Yes, and the statement reports NO conflict of interest	Sample size calculation is not reported	No	Not applicable	Not applicable	Not applicable	Not applicable	Yes	Yes	Yes	Yes	No	Yes	Yes	Not applicable	Yes	Yes (exact)	Yes	Yes	Yes	No
19	10.1038/cddiscovery.2016.1	K	2	Random	NorthAmerica	13		CellDeathDiscovery			5	Yes	1365	9	Comercial	No		CellBiology		February	2016		Single	InvitroStudies	Yes	5	Yes	Yes, and the statement reports NO conflict of interest	Sample size calculation is not reported	No	Not applicable	Not applicable	Not applicable	Not applicable	Yes	Yes	Yes	Yes	No	Yes	Yes	Yes	Yes	Partially	Yes	No	Yes	No	No
30	10.3389/fcimb.2016.00075	K	2	Random	Europe	4		FrontiersinCellularandInfectionMicrobiology	4.3		5	Yes	2950	14	Comercial	No		Microbiology		July	2016		Single/OpenOnPublication	HumanStudies	Yes	5	No	Yes, and the statement reports NO conflict of interest	Sample size calculation is not reported	Automated/Not applicable	Yes	Not applicable	No	No	Yes	No	No	No	No	Yes	Yes	Not applicable	Yes	Yes (exact)	Yes	Yes	Yes	Yes
164	10.1016/j.ydbio.2017.08.029	L	2	Paired	Europe	48	Yes	DevelopmentalBiology	3.262		5	No			Comercial	Yes	25	DevelopmentalBiology		November	2017		Single	Animalstudies(vertebrates)	Yes	4	Yes	Yes, and the statement reports NO conflict of interest	Sample size calculation is not reported	No	Not applicable	Not applicable	Not applicable	Not applicable	Yes	Yes	Yes	Yes	No	Yes	Yes	Not applicable	Yes	Yes (exact)	Yes	Yes	Yes	Yes
32	10.1111/dme.13063	L	2	Random	Europe	7		DiabeticMedicine	3.054		5	No			Comercial	No		Epidemiology		January	2016		Single	HumanStudies	Yes	5	Yes	Yes, and the statement reports NO conflict of interest	Sample size calculation is not reported	Automated/Not applicable	Not applicable	Not applicable	Not applicable	Not applicable	Yes	Not applicable	Yes	Yes	Not applicable	Yes	Not applicable	Not applicable	Yes	Yes (exact)	No	Yes	Yes	Yes
32	10.1111/dme.13063	L - M	2	Random	Europe	7		DiabeticMedicine	3.054		5	No			Comercial	No		Epidemiology		January	2016		Single	HumanStudies	OK		OK	OK	OK	OK	OK	OK	OK	OK	OK	OK	OK	OK	DIFF	OK	DIFF	OK	OK	OK	DIFF	OK	OK	OK
32	10.1111/dme.13063	L - N	2	Random	Europe	7		DiabeticMedicine	3.054		5	No			Comercial	No		Epidemiology		January	2016		Single	HumanStudies	OK		OK	OK	OK	DIFF	OK	OK	OK	OK	OK	OK	OK	OK	OK	OK	DIFF	OK	OK	OK	OK	OK	DIFF	OK
32	10.1111/dme.13063	M	2	Random	Europe	7		DiabeticMedicine	3.054		5	No			Comercial	No		Epidemiology		January	2016		Single	HumanStudies	Yes	5	Yes	Yes, and the statement reports NO conflict of interest	Sample size calculation is not reported	Automated/Not applicable	Not applicable	Not applicable	Not applicable	Not applicable	Yes	Not applicable	Yes	Yes	No	Yes	Yes	Not applicable	Yes	Yes (exact)	Yes	Yes	Yes	Yes
45	10.1016/j.archoralbio.2016.01.017	M	2	Random	LatinAmerica	4		ArchivesofOralBiology	1.748		5	No			Comercial	No		PharmacologyAndToxicology		January	2016		Single	InvitroStudies	No	4	Yes	Yes, and the statement reports NO conflict of interest	Sample size calculation is not reported	No	Yes	Not applicable	Yes	Yes	Yes	Yes	No	Yes	No	Yes	Yes	Yes	Yes	Yes (exact)	Yes	Yes	Yes	Partially	No
75	10.1016/j.biopha.2016.07.044	M	2	Random	Asia	24		Biomedicine&Pharmacotherapy	2.759		5	No			Comercial	No		Bioinformatics		July	2016		Single	InvitroStudies	Yes	5	Yes	Yes, and the statement reports NO conflict of interest	Sample size calculation is not reported	No	Yes	Not applicable	Yes	Yes	Yes	Yes	Yes	Yes	No	Yes	Yes	Yes	Yes	Yes (range)	Yes	Yes	Yes	No	No
32	10.1111/dme.13063	M - N	2	Random	Europe	7		DiabeticMedicine	3.054		5	No			Comercial	No		Epidemiology		January	2016		Single	HumanStudies	OK		OK	OK	OK	DIFF	OK	OK	OK	OK	OK	OK	OK	OK	DIFF	OK	OK	OK	OK	OK	DIFF	OK	DIFF	OK
32	10.1111/dme.13063	N	2	Random	Europe	7		DiabeticMedicine	3.054		5	No			Comercial	No		Epidemiology		January	2016		Single	HumanStudies	Yes	5	Yes	Yes, and the statement reports NO conflict of interest	Sample size calculation is not reported	No	Not applicable	Not applicable	Not applicable	Not applicable	Yes	Not applicable	Yes	Yes	Not applicable	Yes	Yes	Not applicable	Yes	Yes (exact)	No	Yes	No	Yes
1993	10.1534/g3.116.037044	N	2	Paired	NorthAmerica	13	Yes	G3:Genes|Genomes|Genetics	2.742		5	Yes	1950	11	ScientificSociety	Yes	3	NA		January	2017		Single	InvitroStudies	Yes	2	Yes	No statement is present	Sample size calculation is not reported	No	Not applicable	Not applicable	Not applicable	Not applicable	Yes	Yes	Yes	Yes	No	Yes	Yes	Not applicable	Yes	Yes (exact)	Yes	Yes	Yes	Yes	No
3426	10.1093/hmg/ddw275	O	2	Paired	Europe	40	Yes	HumanMolecularGenetics	5.34		5	No			Comercial	Yes	17	Neuroscience		August	2016			Animalstudies(vertebrates)	Yes	5	Yes	Yes, and the statement reports NO conflict of interest	Sample size calculation is not reported	No	Yes	Yes	Yes	Yes	Yes	Yes	Yes	Yes	Yes (in figures)	Yes	Yes	Yes	Yes	Yes (exact)	Yes	Yes	Partially	Partially
1	10.3171/2016.5.PEDS16180	A	2	Random	NorthAmerica	6		JournalofNeurosurgery:Pediatrics	2.17		4	No			ScientificSociety	No		Epidemiology		December	2016			HumanStudies	Yes	5	No	Yes, and the statement reports a conflict of interest	Sample size calculation is not reported	No	Not applicable	Not applicable	Not applicable	Not applicable	Yes	No	Yes	Yes	No	Yes	Yes	Yes	Yes	Yes (exact)	Yes	Yes	Yes	Yes
6	10.1016/j.adolescence.2016.03.011	A	2	Random	NorthAmerica	6		JournalofAdolescence	1.795		4	No			Comercial	No		Other		April	2016		Double	HumanStudies	Yes	5	No	No statement is present	Sample size calculation is not reported	No	Not applicable	Not applicable	Not applicable	Not applicable	Yes	No	No	Not applicable	No	Yes	Yes	Not applicable	Yes	Yes (exact)	Yes	Yes	Yes	No
5	10.1002/0471142735.im1530s113	A	2	Random	NorthAmerica	29		CurrentProtocolsinImmunology			4	No			Comercial	No		Immunology		April	2016			Animalstudies(vertebrates)	Yes	3	Yes	Yes, and the statement reports NO conflict of interest	Sample size calculation is reported, without parameters	No	Yes	No	Yes	Yes	Yes	No	No	No	No	Yes	Yes	No	Yes	Yes (range)	No	No	No	No
1	10.3171/2016.5.PEDS16180	A - B	2	Random	NorthAmerica	6		JournalofNeurosurgery:Pediatrics	2.17		4	No			ScientificSociety	No		Epidemiology		December	2016			HumanStudies	OK		OK	OK	OK	DIFF	OK	OK	OK	OK	OK	DIFF	OK	OK	OK	OK	DIFF	OK	OK	OK	DIFF	DIFF	OK	OK
5	10.1002/0471142735.im1530s113	A - B	2	Random	NorthAmerica	29		CurrentProtocolsinImmunology			4	No			Comercial	No		Immunology		April	2016			Animalstudies(vertebrates)	OK		OK	DIFF	DIFF	DIFF	OK	DIFF	OK	OK	OK	DIFF	OK	OK	OK	OK	OK	OK	OK	DIFF	OK	OK	OK	OK
1	10.3171/2016.5.PEDS16180	A - C	2	Random	NorthAmerica	6		JournalofNeurosurgery:Pediatrics	2.17		4	No			ScientificSociety	No		Epidemiology		December	2016			HumanStudies	OK		OK	DIFF	OK	OK	OK	OK	OK	OK	OK	DIFF	OK	OK	OK	OK	OK	OK	OK	OK	DIFF	OK	OK	OK
6	10.1016/j.adolescence.2016.03.011	A - C	2	Random	NorthAmerica	6		JournalofAdolescence	1.795		4	No			Comercial	No		Other		April	2016		Double	HumanStudies	OK		OK	OK	OK	OK	OK	OK	OK	OK	OK	OK	OK	DIFF	OK	OK	DIFF	OK	OK	DIFF	OK	OK	OK	DIFF
5	10.1002/0471142735.im1530s113	A - D	2	Random	NorthAmerica	29		CurrentProtocolsinImmunology			4	No			Comercial	No		Immunology		April	2016			Animalstudies(vertebrates)	OK		OK	DIFF	DIFF	DIFF	OK	DIFF	OK	DIFF	OK	DIFF	OK	OK	OK	OK	OK	OK	OK	OK	OK	OK	OK	OK
6	10.1016/j.adolescence.2016.03.011	A - E	2	Random	NorthAmerica	6		JournalofAdolescence	1.795		4	No			Comercial	No		Other		April	2016		Double	HumanStudies	OK		OK	OK	OK	OK	OK	OK	OK	OK	OK	OK	DIFF	DIFF	OK	OK	OK	OK	OK	DIFF	OK	OK	OK	DIFF
5	10.1002/0471142735.im1530s113	B	2	Random	NorthAmerica	29		CurrentProtocolsinImmunology			4	No			Comercial	No		Immunology		April	2016			Animalstudies(vertebrates)	Yes	4	Yes	No statement is present	Sample size calculation is not reported	Automated/Not applicable	Yes	Yes	Yes	Yes	Yes	Yes	No	No	No	Yes	Yes	No	Yes	No	No	No	No	No
1	10.3171/2016.5.PEDS16180	B	2	Random	NorthAmerica	6		JournalofNeurosurgery:Pediatrics	2.17		4	No			ScientificSociety	No		Epidemiology		December	2016			HumanStudies	Yes	4	No	Yes, and the statement reports a conflict of interest	Sample size calculation is not reported	Automated/Not applicable	Not applicable	Not applicable	Not applicable	Not applicable	Yes	Not applicable	Yes	Yes	No	Yes	No	Yes	Yes	Yes (exact)	No	No	Yes	Yes
64	10.1038/srep21680	B	2	Random	Asia	12		ScientificReports	4.259		4	Yes	1425	20	Comercial	No		ClinicalTrials		February	2016		Single	HumanStudies	Yes	4	Yes	Yes, and the statement reports NO conflict of interest	Sample size calculation is reported, with parameters	No	Not applicable	Not applicable	Not applicable	Not applicable	Yes	Yes	Yes	Yes	No	Yes	No	Not applicable	Yes	Yes (exact)	Yes	No	Partially	No
1	10.3171/2016.5.PEDS16180	B - C	2	Random	NorthAmerica	6		JournalofNeurosurgery:Pediatrics	2.17		4	No			ScientificSociety	No		Epidemiology		December	2016			HumanStudies	OK		OK	DIFF	OK	DIFF	OK	OK	OK	OK	OK	OK	OK	OK	OK	OK	DIFF	OK	OK	OK	OK	DIFF	OK	OK
5	10.1002/0471142735.im1530s113	B - D	2	Random	NorthAmerica	29		CurrentProtocolsinImmunology			4	No			Comercial	No		Immunology		April	2016			Animalstudies(vertebrates)	OK		OK	OK	OK	OK	OK	OK	OK	DIFF	OK	OK	OK	OK	OK	OK	OK	OK	OK	DIFF	OK	OK	OK	OK
64	10.1038/srep21680	B - M	2	Random	Asia	12		ScientificReports	4.259		4	Yes	1425	20	Comercial	No		ClinicalTrials		February	2016		Single	HumanStudies	OK		OK	OK	DIFF	OK	DIFF	OK	OK	OK	OK	OK	OK	OK	OK	OK	DIFF	OK	OK	OK	OK	DIFF	DIFF	OK
64	10.1038/srep21680	B - O	2	Random	Asia	12		ScientificReports	4.259		4	Yes	1425	20	Comercial	No		ClinicalTrials		February	2016		Single	HumanStudies	OK		OK	OK	OK	DIFF	OK	OK	OK	OK	OK	OK	OK	OK	OK	OK	DIFF	OK	OK	OK	OK	DIFF	DIFF	OK
1	10.3171/2016.5.PEDS16180	C	2	Random	NorthAmerica	6		JournalofNeurosurgery:Pediatrics	2.17		4	No			ScientificSociety	No		Epidemiology		December	2016			HumanStudies	Yes	5	No	No statement is present	Sample size calculation is not reported	No	Not applicable	Not applicable	Not applicable	Not applicable	Yes	Not applicable	Yes	Yes	No	Yes	Yes	Yes	Yes	Yes (exact)	No	Yes	Yes	Yes
6	10.1016/j.adolescence.2016.03.011	C	2	Random	NorthAmerica	6		JournalofAdolescence	1.795		4	No			Comercial	No		Other		April	2016		Double	HumanStudies	Yes	5	No	No statement is present	Sample size calculation is not reported	No	Not applicable	Not applicable	Not applicable	Not applicable	Yes	No	No	No	No	Yes	No	Not applicable	Yes	No	Yes	Yes	Yes	Partially
6	10.1016/j.adolescence.2016.03.011	C - E	2	Random	NorthAmerica	6		JournalofAdolescence	1.795		4	No			Comercial	No		Other		April	2016		Double	HumanStudies	OK		OK	OK	OK	OK	OK	OK	OK	OK	OK	OK	DIFF	DIFF	OK	OK	DIFF	OK	OK	OK	OK	OK	OK	DIFF
5	10.1002/0471142735.im1530s113	D	2	Random	NorthAmerica	29		CurrentProtocolsinImmunology			4	No			Comercial	No		Immunology		April	2016			Animalstudies(vertebrates)	Yes	2	Yes	No statement is present	Sample size calculation is not reported	Automated/Not applicable	Yes	Yes	Yes	No	Yes	Yes	No	No	No	Yes	Yes	No	Yes	Yes (range)	No	No	No	No
62	10.3892/ol.2016.4910	D	2	Random	Asia	9		OncologyLetters	1.39		4	No			Comercial	No		CancerBiology		July	2016		Single	InvitroStudies	Yes	4	Yes	No statement is present	Sample size calculation is reported, without parameters	No	Yes	Not applicable	Yes	Yes	Yes	Yes	Yes	Yes	No	Yes	Yes	No	No	Yes (exact)	Yes	Yes	Yes	No	Yes
39	10.1007/s00335-016-9649-4	D	2	Random	Europe	2		MammalianGenome	2.509		4	No			Comercial	Yes	2	MolecularBiology		May	2016			Animalstudies(vertebrates)	Yes	4	No	Yes, and the statement reports NO conflict of interest	Sample size calculation is reported, without parameters	Automated/Not applicable	Not applicable	Not applicable	Not applicable	Not applicable	Yes	Yes	Yes	Yes	Yes (in figures)	Yes	Yes	Not applicable	Yes	Yes (exact)	Yes	Yes	Yes	Yes
39	10.1007/s00335-016-9649-4	D - E	2	Random	Europe	2		MammalianGenome	2.509		4	No			Comercial	Yes	2	MolecularBiology		May	2016			Animalstudies(vertebrates)	OK		OK	OK	DIFF	DIFF	OK	OK	OK	OK	OK	OK	OK	OK	DIFF	OK	OK	OK	OK	OK	OK	OK	OK	OK
39	10.1007/s00335-016-9649-4	D - E	2	Random	Europe	2		MammalianGenome	2.509		4	No			Comercial	Yes	2	MolecularBiology		May	2016			Animalstudies(vertebrates)	OK		OK	OK	DIFF	OK	OK	OK	OK	OK	DIFF	OK	OK	OK	DIFF	DIFF	OK	OK	OK	OK	OK	DIFF	OK	OK
62	10.3892/ol.2016.4910	D - I	2	Random	Asia	9		OncologyLetters	1.39		4	No			Comercial	No		CancerBiology		July	2016		Single	InvitroStudies	OK		OK	OK	DIFF	DIFF	OK	OK	OK	OK	OK	OK	OK	OK	OK	OK	DIFF	DIFF	DIFF	OK	DIFF	OK	OK	DIFF	OK
62	10.3892/ol.2016.4910	D - O	2	Random	Asia	9		OncologyLetters	1.39		4	No			Comercial	No		CancerBiology		July	2016		Single	InvitroStudies	OK		OK	OK	DIFF	OK	OK	OK	OK	DIFF	OK	OK	OK	OK	OK	OK	OK	DIFF	OK	OK	DIFF	OK	DIFF	OK	OK
6	10.1016/j.adolescence.2016.03.011	E	2	Random	NorthAmerica	6		JournalofAdolescence	1.795		4	No			Comercial	No		Other		April	2016		Double	HumanStudies	Yes	4	No	No statement is present	Sample size calculation is not reported	No	Not applicable	Not applicable	Not applicable	Not applicable	Yes	No	Yes	Yes	No	Yes	Yes	Not applicable	Yes	No	Yes	Yes	Yes	Yes
2574	10.1038/srep43573	E	2	Paired	Europe	10	Yes	ScientificReports	4.122		4	Yes	1425	20	Comercial	No		Neuroscience		March	2017		Single	HumanStudies	Yes	3	Yes	Yes, and the statement reports NO conflict of interest	Sample size calculation is not reported	Automated/Not applicable	Not applicable	Not applicable	Not applicable	Not applicable	Yes	Yes	Not applicable	Not applicable	No	Yes	Yes	Yes	No	Partially	Yes	Yes	Yes	Yes
39	10.1007/s00335-016-9649-4	E	2	Random	Europe	2		MammalianGenome	2.509		4	No			Comercial	Yes	2	MolecularBiology		May	2016			Animalstudies(vertebrates)	Yes	4	No	Yes, and the statement reports NO conflict of interest	Sample size calculation is not reported	No	Not applicable	Not applicable	Not applicable	Not applicable	Yes	Yes	Yes	Yes	Yes (in raw data)	Yes	Yes	Not applicable	Yes	Yes (exact)	Yes	Yes	Yes	Yes
39	10.1007/s00335-016-9649-4	E - I	2	Random	Europe	2		MammalianGenome	2.509		4	No			Comercial	Yes	2	MolecularBiology		May	2016			Animalstudies(vertebrates)	OK		OK	OK	OK	DIFF	OK	OK	OK	OK	DIFF	OK	OK	OK	OK	DIFF	OK	OK	OK	OK	OK	DIFF	OK	OK
2574	10.1038/srep43573	E - L	2	Paired	Europe	10	Yes	ScientificReports	4.122		4	Yes	1425	20	Comercial	No		Neuroscience		March	2017		Single	HumanStudies	OK		OK	OK	OK	OK	OK	OK	OK	OK	OK	OK	DIFF	DIFF	OK	OK	DIFF	DIFF	DIFF	DIFF	OK	OK	OK	DIFF
2574	10.1038/srep43573	E - M	2	Paired	Europe	10	Yes	ScientificReports	4.122		4	Yes	1425	20	Comercial	No		Neuroscience		March	2017		Single	HumanStudies	OK		OK	OK	OK	DIFF	OK	OK	OK	OK	OK	OK	DIFF	OK	OK	OK	OK	DIFF	DIFF	DIFF	OK	OK	OK	OK
25	10.1016/j.yrtph.2016.02.001	F	2	Random	Asia	9		RegulatoryToxicologyandPharmacology	2.221		4	No			Comercial	Yes	5	PharmacologyAndToxicology		February	2016		Single	Animalstudies(vertebrates)	Yes	4	No	Yes, and the statement reports NO conflict of interest	Sample size calculation is reported, without parameters	No	Yes	Not applicable	Yes	Yes	Yes	No	Yes	No	No	Yes	Yes	Not applicable	Yes	Yes (exact)	Yes	Yes	No	No
48	10.3233/JAD-151189	F	2	Random	Europe	30		JournalofAlzheimer’sDisease	3.731		4	No			Comercial	No		Neuroscience		August	2016		Single	Animalstudies(vertebrates)	Yes	3	Yes	No statement is present	Sample size calculation is not reported	No	Yes	Yes	Yes	Yes	Yes	Yes	Yes	Yes	No	Yes	Yes	Yes	Yes	No	Yes	Yes	No	Yes
48	10.3233/JAD-151189	F - G	2	Random	Europe	30		JournalofAlzheimer’sDisease	3.731		4	No			Comercial	No		Neuroscience		August	2016		Single	Animalstudies(vertebrates)	OK		OK	OK	OK	OK	OK	DIFF	OK	OK	OK	OK	OK	OK	OK	OK	DIFF	OK	DIFF	DIFF	OK	OK	DIFF	OK
25	10.1016/j.yrtph.2016.02.001	F - I	2	Random	Asia	9		RegulatoryToxicologyandPharmacology	2.221		4	No			Comercial	Yes	5	PharmacologyAndToxicology		February	2016		Single	Animalstudies(vertebrates)	OK		DIFF	OK	DIFF	OK	OK	OK	DIFF	DIFF	OK	DIFF	OK	DIFF	OK	OK	OK	OK	OK	OK	OK	OK	OK	OK
48	10.3233/JAD-151189	F - I	2	Random	Europe	30		JournalofAlzheimer’sDisease	3.731		4	No			Comercial	No		Neuroscience		August	2016		Single	Animalstudies(vertebrates)	OK		OK	OK	OK	OK	DIFF	DIFF	OK	DIFF	OK	DIFF	OK	OK	OK	OK	DIFF	OK	DIFF	DIFF	DIFF	OK	DIFF	DIFF
25	10.1016/j.yrtph.2016.02.001	F - J	2	Random	Asia	9		RegulatoryToxicologyandPharmacology	2.221		4	No			Comercial	Yes	5	PharmacologyAndToxicology		February	2016		Single	Animalstudies(vertebrates)	OK		DIFF	DIFF	DIFF	OK	OK	OK	DIFF	DIFF	OK	DIFF	OK	DIFF	OK	OK	OK	OK	OK	OK	OK	DIFF	OK	OK
5	10.1002/0471142735.im1530s113	FINAL	2	Random	NorthAmerica	29		CurrentProtocolsinImmunology			4	No			Comercial	No		Immunology		April	2016			Animalstudies(vertebrates)	Yes	3	Yes	No statement is present	Sample size calculation is not reported	Automated/Not applicable	Yes	Yes	Yes	Yes	Yes	Yes	No	No	No	Yes	Yes	No	Yes	Yes (range)	No	No	No	No
25	10.1016/j.yrtph.2016.02.001	FINAL	2	Random	Asia	9		RegulatoryToxicologyandPharmacology	2.221		4	No			Comercial	Yes	5	PharmacologyAndToxicology		February	2016		Single	Animalstudies(vertebrates)	Yes	4	Yes	Yes, and the statement reports NO conflict of interest	Sample size calculation is not reported	No	Yes	Not applicable	Not applicable	Not applicable	Yes	Yes	Yes	Yes	No	Yes	Yes	Not applicable	Yes	Yes (exact)	Yes	Yes	No	No
39	10.1007/s00335-016-9649-4	FINAL	2	Random	Europe	2		MammalianGenome	2.509		4	No			Comercial	Yes	2	MolecularBiology		May	2016			Animalstudies(vertebrates)	Yes	4	No	Yes, and the statement reports NO conflict of interest	Sample size calculation is not reported	Automated/Not applicable	Not applicable	Not applicable	Not applicable	Not applicable	Yes	Yes	Yes	Yes	Yes (in raw data)	Yes	Yes	Not applicable	Yes	Yes (exact)	Yes	Yes	Yes	Yes
1	10.3171/2016.5.PEDS16180	FINAL	2	Random	NorthAmerica	6		JournalofNeurosurgery:Pediatrics	2.17		4	No			ScientificSociety	No		Epidemiology		December	2016			HumanStudies	Yes	4.66667	No	Yes, and the statement reports a conflict of interest	Sample size calculation is not reported	No	Not applicable	Not applicable	Not applicable	Not applicable	Yes	Not applicable	Yes	Yes	No	Yes	Yes	Yes	Yes	Yes (exact)	No	Yes	Yes	Yes
6	10.1016/j.adolescence.2016.03.011	FINAL	2	Random	NorthAmerica	6		JournalofAdolescence	1.795		4	No			Comercial	No		Other		April	2016		Double	HumanStudies	Yes	4.66667	No	No statement is present	Sample size calculation is not reported	No	Not applicable	Not applicable	Not applicable	Not applicable	Yes	No	No	Yes	No	Yes	Yes	Not applicable	Yes	No	Yes	Yes	Yes	Partially
48	10.3233/JAD-151189	FINAL	2	Random	Europe	30		JournalofAlzheimer’sDisease	3.731		4	No			Comercial	No		Neuroscience		August	2016		Single	Animalstudies(vertebrates)	Yes	4	Yes	No statement is present	Sample size calculation is not reported	No	Yes	Not applicable	Yes	Yes	Yes	Yes	Yes	Yes	No	Yes	No	Yes	No	No	Yes	Yes	Yes	Yes
62	10.3892/ol.2016.4910	FINAL	2	Random	Asia	9		OncologyLetters	1.39		4	No			Comercial	No		CancerBiology		July	2016		Single	InvitroStudies	Yes	4	Yes	No statement is present	Sample size calculation is not reported	No	Yes	Not applicable	Yes	Yes	Yes	Yes	Yes	Yes	No	Yes	Yes	Yes	No	Yes (exact)	No	Yes	Yes	No	Yes
64	10.1038/srep21680	FINAL	2	Random	Asia	12		ScientificReports	4.259		4	Yes	1425	20	Comercial	No		ClinicalTrials		February	2016		Single	HumanStudies	Yes	4.66667	Yes	Yes, and the statement reports NO conflict of interest	Sample size calculation is reported, with parameters	No	Not applicable	Not applicable	Not applicable	Not applicable	Yes	Yes	Yes	Yes	No	Yes	Yes	Not applicable	Yes	Yes (exact)	Yes	Yes	Yes	No
480	10.1093/nar/gkx596	FINAL	2	Paired	NorthAmerica	22	Yes	NucleicAcidsResearch	11.561		4	Yes	2770	7	Comercial	Yes	50	Microbiology		July	2017			InvitroStudies	Yes	3.66667	Yes	Yes, and the statement reports NO conflict of interest	Sample size calculation is not reported	No	Yes	Not applicable	Not applicable	Not applicable	Yes	Yes	No	No	No	Yes	Yes	Yes	Yes	Yes (exact)	Yes	Yes	Yes	Yes	Partially
2574	10.1038/srep43573	FINAL	2	Paired	Europe	10	Yes	ScientificReports	4.122		4	Yes	1425	20	Comercial	No		Neuroscience		March	2017		Single	HumanStudies	Yes	4	Yes	Yes, and the statement reports NO conflict of interest	Sample size calculation is not reported	Automated/Not applicable	Not applicable	Not applicable	Not applicable	Not applicable	Yes	Yes	Yes	Not applicable	No	Yes	Yes	Not applicable	Yes	Yes (exact)	Yes	Yes	Yes	Yes
48	10.3233/JAD-151189	G	2	Random	Europe	30		JournalofAlzheimer’sDisease	3.731		4	No			Comercial	No		Neuroscience		August	2016		Single	Animalstudies(vertebrates)	Yes	5	Yes	No statement is present	Sample size calculation is not reported	No	Yes	No	Yes	Yes	Yes	Yes	Yes	Yes	No	Yes	No	Yes	No	Yes (exact)	Yes	Yes	Yes	Yes
480	10.1093/nar/gkx596	G	2	Paired	NorthAmerica	22	Yes	NucleicAcidsResearch	11.561		4	Yes	2770	7	Comercial	Yes	50	Microbiology		July	2017			InvitroStudies	No	2	Yes	Yes, and the statement reports NO conflict of interest	Sample size calculation is not reported	No	Partially	No	Not applicable	Not applicable	Yes	Yes	Yes	Yes	No	Yes	Yes	Yes	Yes	No	Yes	Yes	Yes	Yes	No
48	10.3233/JAD-151189	G - I	2	Random	Europe	30		JournalofAlzheimer’sDisease	3.731		4	No			Comercial	No		Neuroscience		August	2016		Single	Animalstudies(vertebrates)	OK		OK	OK	OK	OK	DIFF	DIFF	OK	DIFF	OK	DIFF	OK	OK	OK	OK	OK	OK	OK	DIFF	DIFF	OK	OK	DIFF
480	10.1093/nar/gkx596	G - P	2	Paired	NorthAmerica	22	Yes	NucleicAcidsResearch	11.561		4	Yes	2770	7	Comercial	Yes	50	Microbiology		July	2017			InvitroStudies	DIFF		OK	OK	OK	OK	DIFF	DIFF	OK	OK	OK	OK	DIFF	DIFF	OK	OK	OK	OK	OK	DIFF	OK	OK	OK	OK	DIFF
480	10.1093/nar/gkx596	G - Q	2	Paired	NorthAmerica	22	Yes	NucleicAcidsResearch	11.561		4	Yes	2770	7	Comercial	Yes	50	Microbiology		July	2017			InvitroStudies	DIFF		OK	OK	OK	OK	DIFF	DIFF	OK	OK	OK	OK	DIFF	DIFF	OK	OK	OK	OK	OK	DIFF	OK	OK	OK	OK	DIFF
Test 1	10.1101/071886	Gold Standard	1	Test	NorthAmerica	22	No			No	4					Yes	9	EvolutionaryBiology		August	2016	3		Animalstudies(invertebrates)	Yes		Yes	No statement is present	Sample size calculation is not reported	No	Not applicable	Not applicable	Not applicable	Not applicable	Yes	Yes	Yes	Yes	No	Yes	Yes	Not applicable	Yes	Yes (exact)	Yes	Yes	Yes	Yes
25	10.1016/j.yrtph.2016.02.001	I	2	Random	Asia	9		RegulatoryToxicologyandPharmacology	2.221		4	No			Comercial	Yes	5	PharmacologyAndToxicology		February	2016		Single	Animalstudies(vertebrates)	Yes	3	Yes	Yes, and the statement reports NO conflict of interest	Sample size calculation is not reported	No	Yes	Not applicable	Not applicable	Not applicable	Yes	Yes	Yes	Yes	No	Yes	Yes	Not applicable	Yes	Yes (exact)	Yes	Yes	No	No
39	10.1007/s00335-016-9649-4	I	2	Random	Europe	2		MammalianGenome	2.509		4	No			Comercial	Yes	2	MolecularBiology		May	2016			Animalstudies(vertebrates)	Yes	4	No	Yes, and the statement reports NO conflict of interest	Sample size calculation is not reported	Automated/Not applicable	Not applicable	Not applicable	Not applicable	Not applicable	No	Yes	Yes	Yes	Yes (in raw data)	No	Yes	Not applicable	Yes	Yes (exact)	Yes	No	Yes	Yes
48	10.3233/JAD-151189	I	2	Random	Europe	30		JournalofAlzheimer’sDisease	3.731		4	No			Comercial	No		Neuroscience		August	2016		Single	Animalstudies(vertebrates)	Yes	4	Yes	No statement is present	Sample size calculation is not reported	No	Partially	Not applicable	Yes	No	Yes	No	Yes	Yes	No	Yes	No	Yes	No	Partially	No	Yes	Yes	No
62	10.3892/ol.2016.4910	I	2	Random	Asia	9		OncologyLetters	1.39		4	No			Comercial	No		CancerBiology		July	2016		Single	InvitroStudies	Yes	3	Yes	No statement is present	Sample size calculation is not reported	Automated/Not applicable	Yes	Not applicable	Yes	Yes	Yes	Yes	Yes	Yes	No	Yes	No	Yes	Yes	Yes (exact)	No	Yes	Yes	Yes	Yes
25	10.1016/j.yrtph.2016.02.001	I - J	2	Random	Asia	9		RegulatoryToxicologyandPharmacology	2.221		4	No			Comercial	Yes	5	PharmacologyAndToxicology		February	2016		Single	Animalstudies(vertebrates)	OK		OK	DIFF	OK	OK	OK	OK	OK	OK	OK	OK	OK	OK	OK	OK	OK	OK	OK	OK	OK	DIFF	OK	OK
62	10.3892/ol.2016.4910	I - O	2	Random	Asia	9		OncologyLetters	1.39		4	No			Comercial	No		CancerBiology		July	2016		Single	InvitroStudies	OK		OK	OK	OK	DIFF	OK	OK	OK	DIFF	OK	OK	OK	OK	OK	OK	DIFF	OK	DIFF	OK	OK	OK	DIFF	DIFF	OK
25	10.1016/j.yrtph.2016.02.001	J	2	Random	Asia	9		RegulatoryToxicologyandPharmacology	2.221		4	No			Comercial	Yes	5	PharmacologyAndToxicology		February	2016		Single	Animalstudies(vertebrates)	Yes	5	Yes	Yes, and the statement reports a conflict of interest	Sample size calculation is not reported	No	Yes	Not applicable	Not applicable	Not applicable	Yes	Yes	Yes	Yes	No	Yes	Yes	Not applicable	Yes	Yes (exact)	Yes	No	No	No
2574	10.1038/srep43573	L	2	Paired	Europe	10	Yes	ScientificReports	4.122		4	Yes	1425	20	Comercial	No		Neuroscience		March	2017		Single	HumanStudies	Yes	4	Yes	Yes, and the statement reports NO conflict of interest	Sample size calculation is not reported	Automated/Not applicable	Not applicable	Not applicable	Not applicable	Not applicable	Yes	Yes	Yes	Yes	No	Yes	Not applicable	Not applicable	Yes	Yes (exact)	Yes	Yes	Yes	No
2574	10.1038/srep43573	L - M	2	Paired	Europe	10	Yes	ScientificReports	4.122		4	Yes	1425	20	Comercial	No		Neuroscience		March	2017		Single	HumanStudies	OK		OK	OK	OK	DIFF	OK	OK	OK	OK	OK	OK	OK	DIFF	OK	OK	DIFF	OK	OK	OK	OK	OK	OK	DIFF
64	10.1038/srep21680	M	2	Random	Asia	12		ScientificReports	4.259		4	Yes	1425	20	Comercial	No		ClinicalTrials		February	2016		Single	HumanStudies	Yes	5	Yes	Yes, and the statement reports NO conflict of interest	Sample size calculation is not reported	No	Yes	Not applicable	Not applicable	Not applicable	Yes	Yes	Yes	Yes	No	Yes	Yes	Not applicable	Yes	Yes (exact)	Yes	Yes	Yes	No
2574	10.1038/srep43573	M	2	Paired	Europe	10	Yes	ScientificReports	4.122		4	Yes	1425	20	Comercial	No		Neuroscience		March	2017		Single	HumanStudies	Yes	5	Yes	Yes, and the statement reports NO conflict of interest	Sample size calculation is not reported	No	Not applicable	Not applicable	Not applicable	Not applicable	Yes	Yes	Yes	Not applicable	No	Yes	Yes	Not applicable	Yes	Yes (exact)	Yes	Yes	Yes	Yes
64	10.1038/srep21680	M - O	2	Random	Asia	12		ScientificReports	4.259		4	Yes	1425	20	Comercial	No		ClinicalTrials		February	2016		Single	HumanStudies	OK		OK	OK	DIFF	DIFF	DIFF	OK	OK	OK	OK	OK	OK	OK	OK	OK	OK	OK	OK	OK	OK	OK	OK	OK
62	10.3892/ol.2016.4910	O	2	Random	Asia	9		OncologyLetters	1.39		4	No			Comercial	No		CancerBiology		July	2016		Single	InvitroStudies	Yes	5	Yes	No statement is present	Sample size calculation is not reported	No	Yes	Not applicable	Yes	No	Yes	Yes	Yes	Yes	No	Yes	Yes	Yes	No	Yes (exact)	No	Yes	Partially	No	Yes
64	10.1038/srep21680	O	2	Random	Asia	12		ScientificReports	4.259		4	Yes	1425	20	Comercial	No		ClinicalTrials		February	2016		Single	HumanStudies	Yes	5	Yes	Yes, and the statement reports NO conflict of interest	Sample size calculation is reported, with parameters	Automated/Not applicable	Not applicable	Not applicable	Not applicable	Not applicable	Yes	Yes	Yes	Yes	No	Yes	Yes	Not applicable	Yes	Yes (exact)	Yes	Yes	Yes	No
480	10.1093/nar/gkx596	P	2	Paired	NorthAmerica	22	Yes	NucleicAcidsResearch	11.561		4	Yes	2770	7	Comercial	Yes	50	Microbiology		July	2017			InvitroStudies	Yes	4	Yes	Yes, and the statement reports NO conflict of interest	Sample size calculation is not reported	No	Not applicable	Not applicable	Not applicable	Not applicable	Yes	Yes	No	No	No	Yes	Yes	Yes	Yes	Yes (exact)	Yes	Yes	Yes	Yes	Partially
480	10.1093/nar/gkx596	P - Q	2	Paired	NorthAmerica	22	Yes	NucleicAcidsResearch	11.561		4	Yes	2770	7	Comercial	Yes	50	Microbiology		July	2017			InvitroStudies	OK		OK	OK	OK	OK	DIFF	OK	OK	OK	OK	OK	OK	OK	OK	OK	OK	OK	OK	DIFF	OK	OK	OK	OK	DIFF
480	10.1093/nar/gkx596	Q	2	Paired	NorthAmerica	22	Yes	NucleicAcidsResearch	11.561		4	Yes	2770	7	Comercial	Yes	50	Microbiology		July	2017			InvitroStudies	Yes	5	Yes	Yes, and the statement reports NO conflict of interest	Sample size calculation is not reported	No	Yes	Not applicable	Not applicable	Not applicable	Yes	Yes	No	No	No	Yes	Yes	Yes	Yes	Yes (range)	Yes	Yes	Yes	Yes	Yes
7	10.1101/093690	A	1	Random	Oceania	18	Yes			No	3					No		Neuroscience		December	2016	2		HumanStudies	Yes	3	Yes	No statement is present	Sample size calculation is not reported	No	Not applicable	Not applicable	Not applicable	Not applicable	Yes	Yes	Yes	Yes	Yes (in figures)	Yes	Yes	Not applicable	Yes	Yes (range)	Yes	Yes	No	No
15	10.1097/IJG.0000000000000351	A	2	Random	Asia	6		JournalofGlaucoma	2.263		3	No			Comercial	No		Epidemiology		July	2016			HumanStudies	Yes	5	Yes	Yes, and the statement reports NO conflict of interest	Sample size calculation is reported, with parameters	No	Not applicable	Not applicable	Not applicable	Not applicable	Yes	No	Yes	Yes	No	Yes	Yes	Yes	Yes	Yes (exact)	Yes	Yes	Yes	Yes
1162	10.1101/082255	A	1	Paired	Asia	87	Yes			Yes	3					Yes	3	Neuroscience		October	2016	1		Animalstudies(invertebrates)	Yes	5	Yes	No statement is present	Sample size calculation is not reported	No	Not applicable	Not applicable	Not applicable	Not applicable	Yes	No	Yes	No	Yes (in figures)	Yes	Yes	Not applicable	Yes	Yes (exact)	Yes	Yes	Yes	No
4	10.1371/journal.pone.0152010	A	2	Random	NorthAmerica	22		PLOSONE	2.806		3	Yes	1495	24	Nonprofit	Yes	13	PharmacologyAndToxicology		March	2016		Single	Animalstudies(vertebrates)	Yes	4	Yes	Yes, and the statement reports NO conflict of interest	Sample size calculation is not reported	No	Yes	Not applicable	Yes	Yes	Yes	No	No	Yes	No	Yes	Yes	Yes	Yes	Yes (range)	Yes	Yes	Partially	No
11	10.1101/059758	A	1	Random	Europe	20	Yes			No	3					No		Neuroscience		June	2016	1		Animalstudies(vertebrates)	No	2	Yes	Yes, and the statement reports NO conflict of interest	Sample size calculation is not reported	No	No	Not applicable	Yes	Yes	Yes	Yes	Yes	Yes	No	Yes	Yes	Yes	Yes	Yes (exact)	Yes	Yes	Yes	Yes
7	10.1101/093690	A - B	1	Random	Oceania	18	Yes			No	3					No		Neuroscience		December	2016	2		HumanStudies	DIFF		OK	OK	DIFF	DIFF	OK	OK	OK	OK	OK	OK	OK	OK	OK	OK	OK	OK	OK	DIFF	OK	OK	DIFF	DIFF
15	10.1097/IJG.0000000000000351	A - B	2	Random	Asia	6		JournalofGlaucoma	2.263		3	No			Comercial	No		Epidemiology		July	2016			HumanStudies	DIFF		OK	OK	DIFF	OK	OK	OK	OK	OK	OK	DIFF	OK	OK	OK	OK	OK	OK	OK	OK	OK	OK	OK	OK
4	10.1371/journal.pone.0152010	A - C	2	Random	NorthAmerica	22		PLOSONE	2.806		3	Yes	1495	24	Nonprofit	Yes	13	PharmacologyAndToxicology		March	2016		Single	Animalstudies(vertebrates)	OK		DIFF	DIFF	OK	OK	OK	OK	OK	DIFF	OK	DIFF	OK	OK	OK	OK	OK	OK	OK	DIFF	OK	DIFF	OK	DIFF
11	10.1101/059758	A - C	1	Random	Europe	20	Yes			No	3					No		Neuroscience		June	2016	1		Animalstudies(vertebrates)	DIFF		DIFF	OK	OK	DIFF	OK	OK	OK	OK	OK	OK	OK	DIFF	OK	OK	OK	OK	OK	DIFF	OK	OK	OK	OK
4	10.1371/journal.pone.0152010	A - D	2	Random	NorthAmerica	22		PLOSONE	2.806		3	Yes	1495	24	Nonprofit	Yes	13	PharmacologyAndToxicology		March	2016		Single	Animalstudies(vertebrates)	OK		OK	OK	OK	OK	OK	OK	OK	OK	OK	DIFF	OK	OK	OK	OK	OK	OK	OK	OK	OK	OK	OK	OK
7	10.1101/093690	A - E	1	Random	Oceania	18	Yes			No	3					No		Neuroscience		December	2016	2		HumanStudies	DIFF		OK	OK	OK	OK	DIFF	OK	OK	OK	OK	OK	OK	OK	OK	OK	DIFF	OK	OK	DIFF	OK	OK	DIFF	DIFF
11	10.1101/059758	A - F	1	Random	Europe	20	Yes			No	3					No		Neuroscience		June	2016	1		Animalstudies(vertebrates)	DIFF		DIFF	DIFF	OK	OK	OK	OK	OK	OK	OK	OK	OK	DIFF	OK	OK	DIFF	OK	OK	OK	OK	OK	OK	OK
15	10.1097/IJG.0000000000000351	A - G	2	Random	Asia	6		JournalofGlaucoma	2.263		3	No			Comercial	No		Epidemiology		July	2016			HumanStudies	OK		OK	OK	OK	OK	OK	OK	OK	OK	OK	DIFF	OK	OK	DIFF	OK	DIFF	OK	OK	OK	OK	OK	OK	OK
1162	10.1101/082255	A - K	1	Paired	Asia	87	Yes			Yes	3					Yes	3	Neuroscience		October	2016	1		Animalstudies(invertebrates)	OK		OK	OK	OK	OK	OK	OK	OK	OK	DIFF	DIFF	DIFF	DIFF	OK	OK	OK	DIFF	OK	OK	OK	OK	OK	DIFF
1162	10.1101/082255	A - L	1	Paired	Asia	87	Yes			Yes	3					Yes	3	Neuroscience		October	2016	1		Animalstudies(invertebrates)	OK		OK	OK	OK	OK	OK	OK	OK	OK	OK	DIFF	OK	DIFF	OK	OK	OK	OK	OK	DIFF	OK	OK	DIFF	DIFF
7	10.1101/093690	B	1	Random	Oceania	18	Yes			No	3					No		Neuroscience		December	2016	2		HumanStudies	No	3	Yes	No statement is present	Sample size calculation is reported, without parameters	Yes (blinded)	Not applicable	Not applicable	Not applicable	Not applicable	Yes	Yes	Yes	Yes	Yes (in figures)	Yes	Yes	Not applicable	Yes	Yes (exact)	Yes	Yes	Yes	Yes
15	10.1097/IJG.0000000000000351	B	2	Random	Asia	6		JournalofGlaucoma	2.263		3	No			Comercial	No		Epidemiology		July	2016			HumanStudies	No	3	Yes	Yes, and the statement reports NO conflict of interest	Sample size calculation is reported, without parameters	No	Not applicable	Not applicable	Not applicable	Not applicable	Yes	Yes	Yes	Yes	No	Yes	Yes	Yes	Yes	Yes (exact)	Yes	Yes	Yes	Yes
36	10.1542/hpeds.2015-0112	B	2	Random	NorthAmerica	4		HospitalPediatrics			3	No			ScientificSociety	No		Epidemiology		August	2016		Double	HumanStudies	Yes	4	Yes	Yes, and the statement reports NO conflict of interest	Sample size calculation is not reported	Automated/Not applicable	Not applicable	Not applicable	Not applicable	Not applicable	Yes	Not applicable	Yes	Yes	No	Yes	Yes	Yes	Yes	Yes (exact)	Yes	Yes	Yes	Partially
40	10.1101/082693	B	1	Random	NorthAmerica	11	Yes			Yes	3					No		Neuroscience		October	2016	2		HumanStudies	Yes	3	No	No statement is present	Sample size calculation is reported, without parameters	No	Not applicable	Not applicable	Not applicable	Not applicable	Yes	Yes	Yes	Yes	No	Yes	Yes	Yes	Yes	Yes (exact)	Yes	Yes	Yes	Yes
1365	10.1016/j.nbd.2016.11.012	B	2	Paired	Europe	25	Yes	NeurobiologyofDisease	5.227		3	No			Comercial	Yes	7	Neuroscience		February	2017		Single	Animalstudies(invertebrates)	Yes	4	Yes	Yes, and the statement reports NO conflict of interest	Sample size calculation is not reported	No	Not applicable	Not applicable	Not applicable	Not applicable	No	Yes	No	Yes	No	Yes	Yes	Yes	Yes	Yes (range)	Yes	Yes	Yes	Yes
40	10.1101/082693	B - C	1	Random	NorthAmerica	11	Yes			Yes	3					No		Neuroscience		October	2016	2		HumanStudies	OK		OK	OK	DIFF	DIFF	OK	OK	OK	OK	OK	OK	OK	OK	OK	OK	OK	DIFF	OK	DIFF	OK	OK	OK	OK
36	10.1542/hpeds.2015-0112	B - D	2	Random	NorthAmerica	4		HospitalPediatrics			3	No			ScientificSociety	No		Epidemiology		August	2016		Double	HumanStudies	OK		OK	OK	DIFF	OK	OK	OK	OK	OK	OK	OK	OK	OK	OK	OK	OK	OK	OK	OK	OK	OK	DIFF	DIFF
7	10.1101/093690	B - E	1	Random	Oceania	18	Yes			No	3					No		Neuroscience		December	2016	2		HumanStudies	OK		OK	OK	DIFF	DIFF	DIFF	OK	OK	OK	OK	OK	OK	OK	OK	OK	DIFF	OK	OK	OK	OK	OK	OK	OK
15	10.1097/IJG.0000000000000351	B - G	2	Random	Asia	6		JournalofGlaucoma	2.263		3	No			Comercial	No		Epidemiology		July	2016			HumanStudies	DIFF		OK	OK	DIFF	OK	OK	OK	OK	OK	OK	OK	OK	OK	DIFF	OK	DIFF	OK	OK	OK	OK	OK	OK	OK
40	10.1101/082693	B - H	1	Random	NorthAmerica	11	Yes			Yes	3					No		Neuroscience		October	2016	2		HumanStudies	OK		OK	OK	DIFF	OK	OK	OK	OK	OK	OK	OK	DIFF	OK	OK	OK	OK	DIFF	DIFF	DIFF	OK	OK	OK	OK
36	10.1542/hpeds.2015-0112	B - K	2	Random	NorthAmerica	4		HospitalPediatrics			3	No			ScientificSociety	No		Epidemiology		August	2016		Double	HumanStudies	OK		OK	OK	OK	OK	OK	OK	OK	OK	OK	DIFF	DIFF	DIFF	DIFF	OK	OK	OK	OK	OK	OK	OK	OK	DIFF
1365	10.1016/j.nbd.2016.11.012	B - M	2	Paired	Europe	25	Yes	NeurobiologyofDisease	5.227		3	No			Comercial	Yes	7	Neuroscience		February	2017		Single	Animalstudies(invertebrates)	OK		OK	OK	OK	OK	DIFF	OK	OK	OK	DIFF	OK	OK	OK	OK	OK	OK	OK	OK	OK	DIFF	OK	OK	OK
1365	10.1016/j.nbd.2016.11.012	B - N	2	Paired	Europe	25	Yes	NeurobiologyofDisease	5.227		3	No			Comercial	Yes	7	Neuroscience		February	2017		Single	Animalstudies(invertebrates)	OK		OK	OK	OK	OK	OK	OK	OK	OK	DIFF	OK	OK	OK	OK	OK	OK	OK	OK	OK	OK	OK	OK	OK
4	10.1371/journal.pone.0152010	C	2	Random	NorthAmerica	22		PLOSONE	2.806		3	Yes	1495	24	Nonprofit	Yes	13	PharmacologyAndToxicology		March	2016		Single	Animalstudies(vertebrates)	Yes	4	No	No statement is present	Sample size calculation is not reported	No	Yes	Not applicable	Yes	Not applicable	Yes	Yes	No	Yes	No	Yes	Yes	Yes	Yes	No	Yes	No	Partially	Partially
11	10.1101/059758	C	1	Random	Europe	20	Yes			No	3					No		Neuroscience		June	2016	1		Animalstudies(vertebrates)	Yes	5	No	Yes, and the statement reports NO conflict of interest	Sample size calculation is not reported	Automated/Not applicable	No	Not applicable	Yes	Yes	Yes	Yes	Yes	No	No	Yes	Yes	Yes	Yes	No	Yes	Yes	Yes	Yes
40	10.1101/082693	C	1	Random	NorthAmerica	11	Yes			Yes	3					No		Neuroscience		October	2016	2		HumanStudies	Yes	5	No	No statement is present	Sample size calculation is not reported	Automated/Not applicable	Not applicable	Not applicable	Not applicable	Not applicable	Yes	Yes	Yes	Yes	No	Yes	Yes	Not applicable	Yes	No	Yes	Yes	Yes	Yes
1313	10.1093/cercor/bhx147	C	2	Paired	NorthAmerica	12	Yes	CerebralCortex	6.308		3	No			Comercial	Yes	14	Neuroscience		June	2017			HumanStudies	Yes	5	Yes	Yes, and the statement reports NO conflict of interest	Sample size calculation is not reported	Automated/Not applicable	Not applicable	Not applicable	Not applicable	Not applicable	Yes	Yes	Yes	Yes	No	Yes	Yes	Not applicable	Yes	No	Yes	Yes	Partially	Partially
2787	10.1371/journal.pone.0189067	C	2	Paired	Europe	8	Yes	PLOSONE	2.766		3	Yes	1495	24	Nonprofit	Yes	10	Neuroscience		December	2017		Single	HumanStudies	Yes	4	Yes	Yes, and the statement reports NO conflict of interest	Sample size calculation is not reported	Automated/Not applicable	Not applicable	Not applicable	Not applicable	Not applicable	Yes	Yes	Yes	Yes	No	Yes	Yes	Yes	Yes	Yes (exact)	Yes	Yes	Yes	Yes
4	10.1371/journal.pone.0152010	C - D	2	Random	NorthAmerica	22		PLOSONE	2.806		3	Yes	1495	24	Nonprofit	Yes	13	PharmacologyAndToxicology		March	2016		Single	Animalstudies(vertebrates)	OK		DIFF	DIFF	OK	OK	OK	OK	OK	DIFF	OK	OK	OK	OK	OK	OK	OK	OK	OK	DIFF	OK	DIFF	OK	DIFF
58	10.18632/oncotarget.7190	C - E	2	Random	Asia	27		Oncotarget	5.168		3	No			Comercial	Yes	3	PharmacologyAndToxicology		February	2016		Single	InvitroStudies	OK		OK	DIFF	OK	DIFF	OK	DIFF	OK	OK	OK	OK	OK	OK	OK	OK	OK	DIFF	OK	OK	DIFF	DIFF	OK	DIFF	OK
1313	10.1093/cercor/bhx147	C - E	2	Paired	NorthAmerica	12	Yes	CerebralCortex	6.308		3	No			Comercial	Yes	14	Neuroscience		June	2017			HumanStudies	DIFF		OK	OK	OK	DIFF	OK	OK	OK	OK	OK	OK	OK	OK	OK	OK	OK	OK	OK	DIFF	OK	OK	DIFF	DIFF
11	10.1101/059758	C - F	1	Random	Europe	20	Yes			No	3					No		Neuroscience		June	2016	1		Animalstudies(vertebrates)	OK		OK	DIFF	OK	DIFF	OK	OK	OK	OK	OK	OK	OK	OK	OK	OK	DIFF	OK	OK	DIFF	OK	OK	OK	OK
40	10.1101/082693	C - H	1	Random	NorthAmerica	11	Yes			Yes	3					No		Neuroscience		October	2016	2		HumanStudies	OK		OK	OK	OK	DIFF	OK	OK	OK	OK	OK	OK	DIFF	OK	OK	OK	OK	OK	DIFF	OK	OK	OK	OK	OK
2787	10.1371/journal.pone.0189067	C - J	2	Paired	Europe	8	Yes	PLOSONE	2.766		3	Yes	1495	24	Nonprofit	Yes	10	Neuroscience		December	2017		Single	HumanStudies	OK		OK	OK	DIFF	OK	DIFF	OK	OK	OK	OK	OK	OK	OK	OK	DIFF	OK	DIFF	OK	OK	OK	OK	OK	OK
2787	10.1371/journal.pone.0189067	C - M	2	Paired	Europe	8	Yes	PLOSONE	2.766		3	Yes	1495	24	Nonprofit	Yes	10	Neuroscience		December	2017		Single	HumanStudies	OK		OK	OK	OK	DIFF	OK	OK	OK	OK	OK	OK	DIFF	OK	OK	OK	OK	DIFF	OK	OK	OK	OK	OK	OK
1313	10.1093/cercor/bhx147	C - O	2	Paired	NorthAmerica	12	Yes	CerebralCortex	6.308		3	No			Comercial	Yes	14	Neuroscience		June	2017			HumanStudies	DIFF		OK	OK	OK	OK	OK	OK	OK	OK	OK	OK	OK	OK	OK	OK	OK	OK	OK	DIFF	OK	OK	DIFF	DIFF
4	10.1371/journal.pone.0152010	D	2	Random	NorthAmerica	22		PLOSONE	2.806		3	Yes	1495	24	Nonprofit	Yes	13	PharmacologyAndToxicology		March	2016		Single	Animalstudies(vertebrates)	Yes	4	Yes	Yes, and the statement reports NO conflict of interest	Sample size calculation is not reported	No	Yes	Not applicable	Yes	Yes	Yes	Yes	No	Yes	No	Yes	Yes	Yes	Yes	Yes (range)	Yes	Yes	Partially	No
14	10.2340/00015555-2266	D	2	Random	Europe	1		ActaDermato-Venereologica	3.653		3	Yes	1600	20	Nonprofit	Yes	3	Biochemistry			2016		Open	HumanStudies	No	1	No	No statement is present	Sample size calculation is reported, without parameters	No	Not applicable	Not applicable	Not applicable	Not applicable	Yes	Yes	Yes	Yes	No	Yes	Yes	Yes	Yes	No	Yes	Yes	Partially	Partially
28	10.1101/082263	D	1	Random	Europe	18	No			No	3					Yes	47	Bioinformatics		October	2016	2		HumanStudies	Yes	3	Yes	Yes, and the statement reports NO conflict of interest	Sample size calculation is reported, without parameters	Automated/Not applicable	Not applicable	Yes	Not applicable	Not applicable	No	Yes	No	No	Yes (in raw data)	No	No	No	Yes	No	No	Yes	No	No
36	10.1542/hpeds.2015-0112	D	2	Random	NorthAmerica	4		HospitalPediatrics			3	No			ScientificSociety	No		Epidemiology		August	2016		Double	HumanStudies	Yes	5	Yes	Yes, and the statement reports NO conflict of interest	Sample size calculation is reported, without parameters	Automated/Not applicable	Not applicable	Not applicable	Not applicable	Not applicable	Yes	Not applicable	Yes	Yes	No	Yes	Yes	Yes	Yes	Yes (exact)	Yes	Yes	Partially	Yes
1131	10.1101/082693	D	1	Paired	NorthAmerica	11	Yes			Yes	3					No		Neuroscience		October	2016	2		HumanStudies	Yes	5	No	No statement is present	Sample size calculation is reported, without parameters	No	Not applicable	Not applicable	Not applicable	Not applicable	Yes	Yes	No	Yes	No	Yes	Yes	Yes	Yes	Yes (range)	Yes	Yes	Yes	Yes
3328	10.1101/050930	D	1	Paired	NorthAmerica	33	No			Yes	3					Yes	9	Genetics		April	2016	1		Animalstudies(invertebrates)	Yes	4	Yes	No statement is present	Sample size calculation is not reported	Automated/Not applicable	Not applicable	Not applicable	Not applicable	Not applicable	Yes	Yes	Yes	Yes	Yes (in figures)	Yes	Yes	Not applicable	Yes	No	No	Yes	Yes	No
798	10.1152/jn.00340.2017	D	2	Paired	NorthAmerica	34	Yes	JournalofNeurophysiology	2.502		3	No			ScientificSociety	No		Neuroscience		July	2017		Single	Animalstudies(vertebrates)	Yes	4	Yes	Yes, and the statement reports NO conflict of interest	Sample size calculation is reported, without parameters	Automated/Not applicable	Yes	Not applicable	Not applicable	Not applicable	Yes	Yes	No	No	Yes (in figures)	Yes	No	Yes	Yes	Yes (exact)	Yes	Yes	Yes	Yes
14	10.2340/00015555-2266	D - E	2	Random	Europe	1		ActaDermato-Venereologica	3.653		3	Yes	1600	20	Nonprofit	Yes	3	Biochemistry			2016		Open	HumanStudies	DIFF		OK	OK	DIFF	OK	DIFF	OK	OK	OK	OK	DIFF	OK	OK	OK	OK	OK	OK	OK	DIFF	DIFF	OK	OK	OK
798	10.1152/jn.00340.2017	D - E	2	Paired	NorthAmerica	34	Yes	JournalofNeurophysiology	2.502		3	No			ScientificSociety	No		Neuroscience		July	2017		Single	Animalstudies(vertebrates)	OK		OK	OK	DIFF	DIFF	DIFF	OK	OK	OK	OK	OK	DIFF	DIFF	OK	OK	OK	OK	OK	OK	OK	OK	OK	OK
798	10.1152/jn.00340.2017	D - F	2	Paired	NorthAmerica	34	Yes	JournalofNeurophysiology	2.502		3	No			ScientificSociety	No		Neuroscience		July	2017		Single	Animalstudies(vertebrates)	OK		DIFF	OK	DIFF	DIFF	DIFF	OK	OK	OK	DIFF	OK	OK	DIFF	DIFF	OK	OK	OK	OK	OK	OK	OK	OK	DIFF
28	10.1101/082263	D - G	1	Random	Europe	18	No			No	3					Yes	47	Bioinformatics		October	2016	2		HumanStudies	OK		OK	OK	DIFF	DIFF	DIFF	DIFF	OK	OK	DIFF	OK	DIFF	DIFF	DIFF	DIFF	DIFF	OK	OK	OK	DIFF	OK	OK	DIFF
1131	10.1101/082693	D - G	1	Paired	NorthAmerica	11	Yes			Yes	3					No		Neuroscience		October	2016	2		HumanStudies	OK		OK	OK	DIFF	OK	OK	OK	OK	OK	OK	OK	OK	DIFF	OK	OK	OK	DIFF	OK	DIFF	OK	DIFF	OK	OK
3328	10.1101/050930	D - G	1	Paired	NorthAmerica	33	No			Yes	3					Yes	9	Genetics		April	2016	1		Animalstudies(invertebrates)	OK		OK	OK	OK	DIFF	OK	OK	OK	OK	OK	OK	DIFF	DIFF	OK	OK	OK	OK	OK	DIFF	OK	DIFF	DIFF	OK
14	10.2340/00015555-2266	D - H	2	Random	Europe	1		ActaDermato-Venereologica	3.653		3	Yes	1600	20	Nonprofit	Yes	3	Biochemistry			2016		Open	HumanStudies	OK		OK	OK	DIFF	OK	OK	OK	OK	OK	OK	OK	OK	OK	OK	OK	OK	OK	OK	OK	OK	OK	OK	DIFF
28	10.1101/082263	D - K	1	Random	Europe	18	No			No	3					Yes	47	Bioinformatics		October	2016	2		HumanStudies	OK		OK	OK	DIFF	OK	OK	DIFF	OK	OK	OK	DIFF	OK	OK	DIFF	DIFF	DIFF	OK	OK	OK	DIFF	OK	OK	OK
36	10.1542/hpeds.2015-0112	D - K	2	Random	NorthAmerica	4		HospitalPediatrics			3	No			ScientificSociety	No		Epidemiology		August	2016		Double	HumanStudies	OK		OK	OK	DIFF	OK	OK	OK	OK	OK	OK	DIFF	DIFF	DIFF	DIFF	OK	OK	OK	OK	OK	OK	OK	DIFF	OK
1131	10.1101/082693	D - M	1	Paired	NorthAmerica	11	Yes			Yes	3					No		Neuroscience		October	2016	2		HumanStudies	OK		OK	OK	DIFF	OK	OK	OK	OK	OK	OK	DIFF	DIFF	DIFF	OK	OK	OK	DIFF	OK	DIFF	OK	OK	OK	OK
3328	10.1101/050930	D - O	1	Paired	NorthAmerica	33	No			Yes	3					Yes	9	Genetics		April	2016	1		Animalstudies(invertebrates)	OK		OK	OK	OK	OK	OK	OK	OK	OK	OK	OK	OK	OK	OK	OK	OK	OK	OK	DIFF	OK	OK	OK	OK
7	10.1101/093690	E	1	Random	Oceania	18	Yes			No	3					No		Neuroscience		December	2016	2		HumanStudies	No	3	Yes	No statement is present	Sample size calculation is not reported	No	Yes	Not applicable	Not applicable	Not applicable	Yes	Yes	Yes	Yes	Yes (in figures)	Yes	No	Not applicable	Yes	Yes (exact)	Yes	Yes	Yes	Yes
14	10.2340/00015555-2266	E	2	Random	Europe	1		ActaDermato-Venereologica	3.653		3	Yes	1600	20	Nonprofit	Yes	3	Biochemistry			2016		Open	HumanStudies	Yes	1	No	No statement is present	Sample size calculation is not reported	No	Yes	Not applicable	Not applicable	Not applicable	Yes	No	Yes	Yes	No	Yes	Yes	Yes	Yes	Yes (exact)	No	Yes	Partially	Partially
58	10.18632/oncotarget.7190	E	2	Random	Asia	27		Oncotarget	5.168		3	No			Comercial	Yes	3	PharmacologyAndToxicology		February	2016		Single	InvitroStudies	Yes	3	Yes	Yes, and the statement reports a conflict of interest	Sample size calculation is not reported	Automated/Not applicable	Partially	Not applicable	Yes	No	Yes	Yes	Yes	Yes	No	Yes	Yes	Yes	No	Yes (exact)	Yes	Yes	No	Partially	Yes
1313	10.1093/cercor/bhx147	E	2	Paired	NorthAmerica	12	Yes	CerebralCortex	6.308		3	No			Comercial	Yes	14	Neuroscience		June	2017			HumanStudies	No	4	Yes	Yes, and the statement reports NO conflict of interest	Sample size calculation is not reported	No	Not applicable	Not applicable	Not applicable	Not applicable	Yes	Yes	Yes	Yes	No	Yes	Yes	Not applicable	Yes	Yes (exact)	Yes	Yes	Yes	Yes
798	10.1152/jn.00340.2017	E	2	Paired	NorthAmerica	34	Yes	JournalofNeurophysiology	2.502		3	No			ScientificSociety	No		Neuroscience		July	2017		Single	Animalstudies(vertebrates)	Yes	3	Yes	Yes, and the statement reports NO conflict of interest	Sample size calculation is not reported	No	No	Not applicable	Not applicable	Not applicable	Yes	Yes	Yes	Yes	Yes (in figures)	Yes	No	Yes	Yes	Yes (exact)	Yes	Yes	Yes	Yes
798	10.1152/jn.00340.2017	E - F	2	Paired	NorthAmerica	34	Yes	JournalofNeurophysiology	2.502		3	No			ScientificSociety	No		Neuroscience		July	2017		Single	Animalstudies(vertebrates)	OK		DIFF	OK	OK	OK	DIFF	OK	OK	OK	DIFF	OK	DIFF	OK	DIFF	OK	OK	OK	OK	OK	OK	OK	OK	DIFF
14	10.2340/00015555-2266	E - H	2	Random	Europe	1		ActaDermato-Venereologica	3.653		3	Yes	1600	20	Nonprofit	Yes	3	Biochemistry			2016		Open	HumanStudies	DIFF		OK	OK	OK	OK	DIFF	OK	OK	OK	OK	DIFF	OK	OK	OK	OK	OK	OK	OK	DIFF	DIFF	OK	OK	DIFF
58	10.18632/oncotarget.7190	E - N	2	Random	Asia	27		Oncotarget	5.168		3	No			Comercial	Yes	3	PharmacologyAndToxicology		February	2016		Single	InvitroStudies	DIFF		OK	DIFF	OK	DIFF	DIFF	OK	OK	OK	OK	OK	OK	OK	OK	OK	OK	OK	DIFF	OK	OK	OK	DIFF	OK	OK
1313	10.1093/cercor/bhx147	E - O	2	Paired	NorthAmerica	12	Yes	CerebralCortex	6.308		3	No			Comercial	Yes	14	Neuroscience		June	2017			HumanStudies	OK		OK	OK	OK	DIFF	OK	OK	OK	OK	OK	OK	OK	OK	OK	OK	OK	OK	OK	OK	OK	OK	OK	OK
11	10.1101/059758	F	1	Random	Europe	20	Yes			No	3					No		Neuroscience		June	2016	1		Animalstudies(vertebrates)	Yes	3	No	No statement is present	Sample size calculation is not reported	No	No	Not applicable	Yes	Yes	Yes	Yes	Yes	No	No	Yes	No	Yes	Yes	Yes (exact)	Yes	Yes	Yes	Yes
2126	10.1101/067900	F	1	Paired	Europe	23	Yes			Yes	3					Yes	23	SystemsBiology		August	2016	1		InvitroStudies	No	3	No	No statement is present	Sample size calculation is not reported	No	No	No	Yes	Yes	Yes	No	Yes	No	Yes (in figures)	Yes	Yes	Not applicable	Yes	Yes (exact)	Yes	Yes	Yes	No	No
798	10.1152/jn.00340.2017	F	2	Paired	NorthAmerica	34	Yes	JournalofNeurophysiology	2.502		3	No			ScientificSociety	No		Neuroscience		July	2017		Single	Animalstudies(vertebrates)	Yes	4	No	Yes, and the statement reports NO conflict of interest	Sample size calculation is not reported	No	Not applicable	Not applicable	Not applicable	Not applicable	No	Yes	No	Yes	Yes (both)	Yes	No	Yes	Yes	Yes (exact)	Yes	Yes	Yes	No
2126	10.1101/067900	F - L	1	Paired	Europe	23	Yes			Yes	3					Yes	23	SystemsBiology		August	2016	1		InvitroStudies	DIFF		DIFF	OK	OK	OK	DIFF	DIFF	OK	OK	OK	DIFF	OK	DIFF	DIFF	OK	DIFF	OK	DIFF	DIFF	DIFF	OK	OK	DIFF	OK
2126	10.1101/067900	F - O	1	Paired	Europe	23	Yes			Yes	3					Yes	23	SystemsBiology		August	2016	1		InvitroStudies	DIFF		DIFF	OK	OK	DIFF	DIFF	DIFF	OK	OK	OK	DIFF	OK	OK	DIFF	OK	OK	OK	DIFF	DIFF	OK	OK	DIFF	DIFF	DIFF
4	10.1371/journal.pone.0152010	FINAL	2	Random	NorthAmerica	22		PLOSONE	2.806		3	Yes	1495	24	Nonprofit	Yes	13	PharmacologyAndToxicology		March	2016		Single	Animalstudies(vertebrates)	Yes	4	Yes	Yes, and the statement reports NO conflict of interest	Sample size calculation is not reported	No	Yes	Not applicable	Yes	Yes	Yes	Yes	No	Yes	No	Yes	Yes	Yes	Yes	Yes (range)	Yes	Yes	Partially	No
11	10.1101/059758	FINAL	1	Random	Europe	20	Yes			No	3					No		Neuroscience		June	2016	1		Animalstudies(vertebrates)	Yes	3.33333	No	Yes, and the statement reports NO conflict of interest	Sample size calculation is not reported	No	No	Not applicable	Yes	Yes	Yes	Yes	Yes	No	No	Yes	Yes	Yes	Yes	Yes (exact)	Yes	Yes	Yes	Yes
7	10.1101/093690	FINAL	1	Random	Oceania	18	Yes			No	3					No		Neuroscience		December	2016	2		HumanStudies	No	3	Yes	No statement is present	Sample size calculation is not reported	No	Not applicable	Not applicable	Not applicable	Not applicable	Yes	Yes	Yes	Yes	Yes (in figures)	Yes	Yes	Not applicable	Yes	Yes (exact)	Yes	Yes	Yes	Yes
14	10.2340/00015555-2266	FINAL	2	Random	Europe	1		ActaDermato-Venereologica	3.653		3	Yes	1600	20	Nonprofit	Yes	3	Biochemistry			2016		Open	HumanStudies	No	1.33333	No	No statement is present	Sample size calculation is not reported	No	Not applicable	Not applicable	Not applicable	Not applicable	Yes	Yes	Yes	Yes	No	Yes	Yes	Yes	Yes	No	Yes	Yes	Partially	Partially
15	10.1097/IJG.0000000000000351	FINAL	2	Random	Asia	6		JournalofGlaucoma	2.263		3	No			Comercial	No		Epidemiology		July	2016			HumanStudies	Yes	4.33333	Yes	Yes, and the statement reports NO conflict of interest	Sample size calculation is reported, with parameters	No	Not applicable	Not applicable	Not applicable	Not applicable	Yes	Yes	Yes	Yes	No	Yes	Yes	Yes	Yes	Yes (exact)	Yes	Yes	Yes	Yes
22	10.1016/j.vaccine.2016.01.059	FINAL	2	Random	Oceania	4		Vaccine	3.235		3	No			Comercial	No		Epidemiology		February	2016		Single	HumanStudies	Yes	5	Yes	Yes, and the statement reports a conflict of interest	Sample size calculation is not reported	No	Not applicable	Not applicable	Not applicable	Not applicable	Yes	Yes	Yes	Yes	No	Yes	Yes	Not applicable	Yes	Yes (exact)	Yes	Yes	Yes	Yes
28	10.1101/082263	FINAL	1	Random	Europe	18	No			No	3					Yes	47	Bioinformatics		October	2016	2		HumanStudies	Yes	3.66667	Yes	Yes, and the statement reports NO conflict of interest	Sample size calculation is not reported	Automated/Not applicable	Not applicable	Not applicable	Not applicable	Not applicable	No	Yes	No	No	No	Yes	Yes	No	Yes	No	Yes	Yes	No	No
36	10.1542/hpeds.2015-0112	FINAL	2	Random	NorthAmerica	4		HospitalPediatrics			3	No			ScientificSociety	No		Epidemiology		August	2016		Double	HumanStudies	Yes	4.66667	Yes	Yes, and the statement reports NO conflict of interest	Sample size calculation is not reported	Automated/Not applicable	Not applicable	Not applicable	Not applicable	Not applicable	Yes	Not applicable	Yes	Yes	No	Yes	Yes	Yes	Yes	Yes (exact)	Yes	Yes	Yes	Yes
40	10.1101/082693	FINAL	1	Random	NorthAmerica	11	Yes			Yes	3					No		Neuroscience		October	2016	2		HumanStudies	Yes	3.66667	No	No statement is present	Sample size calculation is not reported	No	Not applicable	Not applicable	Not applicable	Not applicable	Yes	Yes	Yes	Yes	No	Yes	Yes	Not applicable	Yes	No	Yes	Yes	Yes	Yes
58	10.18632/oncotarget.7190	FINAL	2	Random	Asia	27		Oncotarget	5.168		3	No			Comercial	Yes	3	PharmacologyAndToxicology		February	2016		Single	InvitroStudies	Yes	3.66667	Yes	Yes, and the statement reports NO conflict of interest	Sample size calculation is not reported	No	Partially	Not applicable	Yes	No	Yes	Yes	Yes	Yes	No	Yes	Yes	Yes	No	Yes (exact)	Yes	Yes	No	Partially	Yes
69	10.4103/1735-9066.197682	FINAL	2	Random	Europe	15		IranianJournalofNursingandMidwiferyResearch			3	Yes	100	46	Comercial	No		ClinicalTrials			2016		Double	HumanStudies	Yes	4.66667	Yes	Yes, and the statement reports NO conflict of interest	Sample size calculation is not reported	No	Not applicable	Not applicable	Not applicable	Not applicable	Yes	Yes	Not applicable	Not applicable	No	Yes	Yes	Not applicable	Yes	Yes (exact)	Yes	Yes	Yes	Yes
1131	10.1101/082693	FINAL	1	Paired	NorthAmerica	11	Yes			Yes	3					No		Neuroscience		October	2016	2		HumanStudies	Yes	4	No	No statement is present	Sample size calculation is not reported	No	Not applicable	Not applicable	Not applicable	Not applicable	Yes	Yes	No	Yes	No	Yes	Yes	Not applicable	Yes	Yes (exact)	Yes	Yes	Yes	Yes
1162	10.1101/082255	FINAL	1	Paired	Asia	87	Yes			Yes	3					Yes	3	Neuroscience		October	2016	1		Animalstudies(invertebrates)	Yes	4	Yes	No statement is present	Sample size calculation is not reported	No	Not applicable	Not applicable	Not applicable	Not applicable	Yes	Yes	Yes	Yes	Yes (in figures)	Yes	Yes	Not applicable	Yes	Yes (exact)	Yes	Yes	Yes	Partially
1313	10.1093/cercor/bhx147	FINAL	2	Paired	NorthAmerica	12	Yes	CerebralCortex	6.308		3	No			Comercial	Yes	14	Neuroscience		June	2017			HumanStudies	No	4.66667	Yes	Yes, and the statement reports NO conflict of interest	Sample size calculation is not reported	Automated/Not applicable	Not applicable	Not applicable	Not applicable	Not applicable	Yes	Yes	Yes	Yes	No	Yes	Yes	Not applicable	Yes	Yes (exact)	Yes	Yes	Yes	Yes
1365	10.1016/j.nbd.2016.11.012	FINAL	2	Paired	Europe	25	Yes	NeurobiologyofDisease	5.227		3	No			Comercial	Yes	7	Neuroscience		February	2017		Single	Animalstudies(invertebrates)	Yes	4.33333	Yes	Yes, and the statement reports NO conflict of interest	Sample size calculation is not reported	No	Not applicable	Not applicable	Not applicable	Not applicable	Yes	Yes	No	Yes	No	Yes	Yes	Yes	Yes	Yes (range)	Yes	Yes	Yes	Yes
2126	10.1101/067900	FINAL	1	Paired	Europe	23	Yes			Yes	3					Yes	23	SystemsBiology		August	2016	1		InvitroStudies	Yes	4	Yes	No statement is present	Sample size calculation is not reported	No	Yes	Not applicable	Yes	Yes	Yes	Yes	Yes	No	No	Yes	Yes	Not applicable	No	No	Yes	Yes	Yes	Yes	No
2787	10.1371/journal.pone.0189067	FINAL	2	Paired	Europe	8	Yes	PLOSONE	2.766		3	Yes	1495	24	Nonprofit	Yes	10	Neuroscience		December	2017		Single	HumanStudies	Yes	4.33333	Yes	Yes, and the statement reports NO conflict of interest	Sample size calculation is not reported	Automated/Not applicable	Not applicable	Not applicable	Not applicable	Not applicable	Yes	Yes	Yes	Yes	No	Yes	Yes	Not applicable	Yes	Yes (exact)	Yes	Yes	Yes	Yes
3328	10.1101/050930	FINAL	1	Paired	NorthAmerica	33	No			Yes	3					Yes	9	Genetics		April	2016	1		Animalstudies(invertebrates)	Yes	4.33333	Yes	No statement is present	Sample size calculation is not reported	Automated/Not applicable	Not applicable	Not applicable	Not applicable	Not applicable	Yes	Yes	Yes	Yes	Yes (in figures)	Yes	Yes	Not applicable	Yes	Yes (exact)	No	Yes	Yes	No
128	10.1186/s12864-017-3840-1	FINAL	2	Paired	NorthAmerica	17	Yes	BMCGenomics	3.73		3	Yes	1677	17	Comercial	Yes	8	EvolutionaryBiology		June	2017		Single	Animalstudies(vertebrates)	Yes	4.66667	Yes	Yes, and the statement reports NO conflict of interest	Sample size calculation is not reported	Automated/Not applicable	Not applicable	Not applicable	Not applicable	Not applicable	Yes	Yes	No	No	Yes (in raw data)	Yes	Yes	Not applicable	Yes	Yes (exact)	Yes	Yes	Yes	Yes
798	10.1152/jn.00340.2017	FINAL	2	Paired	NorthAmerica	34	Yes	JournalofNeurophysiology	2.502		3	No			ScientificSociety	No		Neuroscience		July	2017		Single	Animalstudies(vertebrates)	Yes	3.66667	Yes	Yes, and the statement reports NO conflict of interest	Sample size calculation is not reported	No	Not applicable	Not applicable	Not applicable	Not applicable	Yes	Yes	No	Yes	Yes (in figures)	Yes	No	Yes	Yes	Yes (exact)	Yes	Yes	Yes	Yes
1281	10.1002/stem.2692	FINAL	2	Paired	Europe	15	Yes	StemCells	5.587		3	No			Comercial	Yes	8	SystemsBiology		August	2017		Single	Animalstudies(vertebrates)	Yes	5	Yes	Yes, and the statement reports NO conflict of interest	Sample size calculation is reported, without parameters	No	Not applicable	Not applicable	Not applicable	Not applicable	Yes	Yes	Yes	Yes	Yes (in figures)	Yes	Yes	Yes	Yes	Yes (exact)	Yes	Yes	Yes	No
15	10.1097/IJG.0000000000000351	G	2	Random	Asia	6		JournalofGlaucoma	2.263		3	No			Comercial	No		Epidemiology		July	2016			HumanStudies	Yes	5	Yes	Yes, and the statement reports NO conflict of interest	Sample size calculation is reported, with parameters	No	Not applicable	Not applicable	Not applicable	Not applicable	Yes	Yes	Yes	Yes	Yes (in figures)	Yes	No	Yes	Yes	Yes (exact)	Yes	Yes	Yes	Yes
22	10.1016/j.vaccine.2016.01.059	G	2	Random	Oceania	4		Vaccine	3.235		3	No			Comercial	No		Epidemiology		February	2016		Single	HumanStudies	Yes	5	Yes	Yes, and the statement reports a conflict of interest	Sample size calculation is reported, with parameters	No	Not applicable	Not applicable	Not applicable	Not applicable	Yes	Yes	Yes	Yes	No	Yes	Yes	Not applicable	Yes	Yes (exact)	Yes	Yes	Yes	Yes
28	10.1101/082263	G	1	Random	Europe	18	No			No	3					Yes	47	Bioinformatics		October	2016	2		HumanStudies	Yes	5	Yes	Yes, and the statement reports NO conflict of interest	Sample size calculation is not reported	No	No	Not applicable	Not applicable	Not applicable	Yes	Yes	Yes	Yes	Yes (in figures)	Yes	Yes	No	Yes	No	Yes	Yes	No	Partially
58	10.18632/oncotarget.7190	G	2	Random	Asia	27		Oncotarget	5.168		3	No			Comercial	Yes	3	PharmacologyAndToxicology		February	2016		Single	InvitroStudies	Yes	5	Yes	Yes, and the statement reports NO conflict of interest	Sample size calculation is not reported	No	Partially	No	Yes	No	Yes	Yes	Yes	Yes	No	Yes	Yes	Not applicable	No	Yes (exact)	No	No	No	No	Yes
1131	10.1101/082693	G	1	Paired	NorthAmerica	11	Yes			Yes	3					No		Neuroscience		October	2016	2		HumanStudies	Yes	3	No	No statement is present	Sample size calculation is not reported	No	Not applicable	Not applicable	Not applicable	Not applicable	Yes	Yes	No	No	No	Yes	Yes	Not applicable	Yes	Yes (exact)	Yes	No	Yes	Yes
3328	10.1101/050930	G	1	Paired	NorthAmerica	33	No			Yes	3					Yes	9	Genetics		April	2016	1		Animalstudies(invertebrates)	Yes	4	Yes	No statement is present	Sample size calculation is not reported	No	Not applicable	Not applicable	Not applicable	Not applicable	Yes	Yes	Not applicable	Not applicable	Yes (in figures)	Yes	Yes	Not applicable	Yes	Yes (exact)	No	No	No	No
1281	10.1002/stem.2692	G	2	Paired	Europe	15	Yes	StemCells	5.587		3	No			Comercial	Yes	8	SystemsBiology		August	2017		Single	Animalstudies(vertebrates)	Yes	5	Yes	Yes, and the statement reports NO conflict of interest	Sample size calculation is not reported	No	Not applicable	Not applicable	Not applicable	Not applicable	Yes	Yes	Yes	Yes	Yes (in figures)	Yes	Yes	Yes	Yes	Yes (exact)	Yes	Yes	Yes	Yes
1281	10.1002/stem.2692	G - J	2	Paired	Europe	15	Yes	StemCells	5.587		3	No			Comercial	Yes	8	SystemsBiology		August	2017		Single	Animalstudies(vertebrates)	OK		OK	DIFF	DIFF	OK	DIFF	OK	OK	OK	OK	OK	OK	OK	OK	OK	OK	OK	OK	OK	OK	OK	DIFF	DIFF
22	10.1016/j.vaccine.2016.01.059	G - K	2	Random	Oceania	4		Vaccine	3.235		3	No			Comercial	No		Epidemiology		February	2016		Single	HumanStudies	OK		OK	OK	DIFF	DIFF	OK	OK	OK	OK	OK	DIFF	OK	OK	OK	OK	DIFF	OK	OK	OK	OK	OK	OK	OK
28	10.1101/082263	G - K	1	Random	Europe	18	No			No	3					Yes	47	Bioinformatics		October	2016	2		HumanStudies	OK		OK	OK	OK	DIFF	DIFF	OK	OK	OK	DIFF	DIFF	DIFF	DIFF	DIFF	OK	OK	OK	OK	OK	OK	OK	OK	DIFF
1281	10.1002/stem.2692	G - K	2	Paired	Europe	15	Yes	StemCells	5.587		3	No			Comercial	Yes	8	SystemsBiology		August	2017		Single	Animalstudies(vertebrates)	OK		OK	OK	DIFF	OK	OK	OK	OK	OK	OK	OK	OK	OK	OK	OK	OK	OK	OK	OK	OK	OK	OK	DIFF
22	10.1016/j.vaccine.2016.01.059	G - M	2	Random	Oceania	4		Vaccine	3.235		3	No			Comercial	No		Epidemiology		February	2016		Single	HumanStudies	OK		OK	OK	DIFF	OK	OK	OK	OK	OK	OK	DIFF	OK	OK	OK	OK	OK	OK	OK	OK	OK	OK	OK	OK
1131	10.1101/082693	G - M	1	Paired	NorthAmerica	11	Yes			Yes	3					No		Neuroscience		October	2016	2		HumanStudies	OK		OK	OK	OK	OK	OK	OK	OK	OK	OK	DIFF	DIFF	DIFF	OK	OK	OK	OK	OK	OK	OK	DIFF	OK	OK
58	10.18632/oncotarget.7190	G - N	2	Random	Asia	27		Oncotarget	5.168		3	No			Comercial	Yes	3	PharmacologyAndToxicology		February	2016		Single	InvitroStudies	DIFF		OK	OK	OK	OK	DIFF	DIFF	OK	OK	OK	OK	OK	OK	OK	OK	OK	DIFF	DIFF	OK	DIFF	DIFF	DIFF	DIFF	OK
3328	10.1101/050930	G - O	1	Paired	NorthAmerica	33	No			Yes	3					Yes	9	Genetics		April	2016	1		Animalstudies(invertebrates)	OK		OK	OK	OK	DIFF	OK	OK	OK	OK	OK	OK	DIFF	DIFF	OK	OK	OK	OK	OK	OK	OK	DIFF	DIFF	OK
14	10.2340/00015555-2266	H	2	Random	Europe	1		ActaDermato-Venereologica	3.653		3	Yes	1600	20	Nonprofit	Yes	3	Biochemistry			2016		Open	HumanStudies	No	2	No	No statement is present	Sample size calculation is not reported	No	Not applicable	Not applicable	Not applicable	Not applicable	Yes	Yes	Yes	Yes	No	Yes	Yes	Yes	Yes	No	Yes	Yes	Partially	Yes
40	10.1101/082693	H	1	Random	NorthAmerica	11	Yes			Yes	3					No		Neuroscience		October	2016	2		HumanStudies	Yes	3	No	No statement is present	Sample size calculation is not reported	No	Not applicable	Not applicable	Not applicable	Not applicable	Yes	Yes	No	Yes	No	Yes	Yes	Not applicable	No	No	Yes	Yes	Yes	Yes
69	10.4103/1735-9066.197682	I	2	Random	Europe	15		IranianJournalofNursingandMidwiferyResearch			3	Yes	100	46	Comercial	No		ClinicalTrials			2016		Double	HumanStudies	Yes	5	Yes	Yes, and the statement reports NO conflict of interest	Sample size calculation is not reported	Automated/Not applicable	Not applicable	Not applicable	Not applicable	Not applicable	Yes	Yes	Not applicable	Not applicable	Not applicable	Yes	Yes	Not applicable	Yes	Yes (exact)	No	Yes	Yes	Yes
69	10.4103/1735-9066.197682	I - M	2	Random	Europe	15		IranianJournalofNursingandMidwiferyResearch			3	Yes	100	46	Comercial	No		ClinicalTrials			2016		Double	HumanStudies	OK		OK	OK	OK	DIFF	OK	OK	OK	OK	OK	OK	DIFF	DIFF	DIFF	OK	OK	OK	OK	OK	DIFF	OK	OK	OK
69	10.4103/1735-9066.197682	I - N	2	Random	Europe	15		IranianJournalofNursingandMidwiferyResearch			3	Yes	100	46	Comercial	No		ClinicalTrials			2016		Double	HumanStudies	OK		OK	OK	OK	DIFF	OK	OK	OK	OK	OK	OK	OK	OK	DIFF	OK	DIFF	OK	OK	OK	DIFF	OK	OK	OK
2787	10.1371/journal.pone.0189067	J	2	Paired	Europe	8	Yes	PLOSONE	2.766		3	Yes	1495	24	Nonprofit	Yes	10	Neuroscience		December	2017		Single	HumanStudies	Yes	5	Yes	Yes, and the statement reports NO conflict of interest	Sample size calculation is reported, without parameters	Automated/Not applicable	Yes	Not applicable	Not applicable	Not applicable	Yes	Yes	Yes	Yes	No	Not applicable	Yes	Not applicable	Yes	Yes (exact)	Yes	Yes	Yes	Yes
1281	10.1002/stem.2692	J	2	Paired	Europe	15	Yes	StemCells	5.587		3	No			Comercial	Yes	8	SystemsBiology		August	2017		Single	Animalstudies(vertebrates)	Yes	5	Yes	Yes, and the statement reports a conflict of interest	Sample size calculation is reported, without parameters	No	No	Not applicable	Not applicable	Not applicable	Yes	Yes	Yes	Yes	Yes (in figures)	Yes	Yes	Yes	Yes	Yes (exact)	Yes	Yes	No	No
1281	10.1002/stem.2692	J - K	2	Paired	Europe	15	Yes	StemCells	5.587		3	No			Comercial	Yes	8	SystemsBiology		August	2017		Single	Animalstudies(vertebrates)	OK		OK	DIFF	OK	OK	DIFF	OK	OK	OK	OK	OK	OK	OK	OK	OK	OK	OK	OK	OK	OK	OK	DIFF	OK
2787	10.1371/journal.pone.0189067	J - M	2	Paired	Europe	8	Yes	PLOSONE	2.766		3	Yes	1495	24	Nonprofit	Yes	10	Neuroscience		December	2017		Single	HumanStudies	OK		OK	OK	DIFF	DIFF	DIFF	OK	OK	OK	OK	OK	DIFF	OK	OK	DIFF	OK	OK	OK	OK	OK	OK	OK	OK
22	10.1016/j.vaccine.2016.01.059	K	2	Random	Oceania	4		Vaccine	3.235		3	No			Comercial	No		Epidemiology		February	2016		Single	HumanStudies	Yes	5	Yes	Yes, and the statement reports a conflict of interest	Sample size calculation is not reported	Automated/Not applicable	Not applicable	Not applicable	Not applicable	Not applicable	Yes	Not applicable	Yes	Yes	No	Yes	No	Not applicable	Yes	Yes (exact)	Yes	Yes	Yes	Yes
28	10.1101/082263	K	1	Random	Europe	18	No			No	3					Yes	47	Bioinformatics		October	2016	2		HumanStudies	Yes	3	Yes	Yes, and the statement reports NO conflict of interest	Sample size calculation is not reported	Automated/Not applicable	Not applicable	Not applicable	Not applicable	Not applicable	No	Not applicable	No	No	No	Yes	Yes	No	Yes	No	Yes	Yes	No	No
1281	10.1002/stem.2692	K	2	Paired	Europe	15	Yes	StemCells	5.587		3	No			Comercial	Yes	8	SystemsBiology		August	2017		Single	Animalstudies(vertebrates)	Yes	5	Yes	Yes, and the statement reports NO conflict of interest	Sample size calculation is reported, without parameters	No	Not applicable	Not applicable	Not applicable	Not applicable	Yes	Yes	Yes	Yes	Yes (in figures)	Yes	Yes	Yes	Yes	Yes (exact)	Yes	Yes	Yes	No
36	10.1542/hpeds.2015-0112	K	2	Random	NorthAmerica	4		HospitalPediatrics			3	No			ScientificSociety	No		Epidemiology		August	2016		Double	HumanStudies	Yes	5	Yes	Yes, and the statement reports NO conflict of interest	Sample size calculation is not reported	Automated/Not applicable	Not applicable	Not applicable	Not applicable	Not applicable	Yes	Yes	Not applicable	Not applicable	Yes (in figures)	Yes	Yes	Yes	Yes	Yes (exact)	Yes	Yes	Yes	Yes
1162	10.1101/082255	K	1	Paired	Asia	87	Yes			Yes	3					Yes	3	Neuroscience		October	2016	1		Animalstudies(invertebrates)	Yes	4	Yes	No statement is present	Sample size calculation is not reported	No	Not applicable	Not applicable	Not applicable	Not applicable	No	Yes	No	Yes	Yes (in figures)	Yes	Yes	No	Yes	Yes (exact)	Yes	Yes	Yes	Yes
1162	10.1101/082255	K - L	1	Paired	Asia	87	Yes			Yes	3					Yes	3	Neuroscience		October	2016	1		Animalstudies(invertebrates)	OK		OK	OK	OK	OK	OK	OK	OK	OK	DIFF	OK	DIFF	OK	OK	OK	OK	DIFF	OK	DIFF	OK	OK	DIFF	DIFF
22	10.1016/j.vaccine.2016.01.059	K - M	2	Random	Oceania	4		Vaccine	3.235		3	No			Comercial	No		Epidemiology		February	2016		Single	HumanStudies	OK		OK	OK	OK	DIFF	OK	OK	OK	OK	OK	DIFF	OK	OK	OK	OK	DIFF	OK	OK	OK	OK	OK	OK	OK
128	10.1186/s12864-017-3840-1	L	2	Paired	NorthAmerica	17	Yes	BMCGenomics	3.73		3	Yes	1677	17	Comercial	Yes	8	EvolutionaryBiology		June	2017		Single	Animalstudies(vertebrates)	Yes	4	Yes	Yes, and the statement reports NO conflict of interest	Sample size calculation is not reported	Automated/Not applicable	Not applicable	Not applicable	Not applicable	Not applicable	Yes	Yes	No	No	Yes (in raw data)	Yes	Not applicable	Not applicable	No	Yes (exact)	Yes	Yes	Yes	Yes
1162	10.1101/082255	L	1	Paired	Asia	87	Yes			Yes	3					Yes	3	Neuroscience		October	2016	1		Animalstudies(invertebrates)	Yes	3	Yes	No statement is present	Sample size calculation is not reported	No	Not applicable	Not applicable	Not applicable	Not applicable	Yes	Yes	Yes	Yes	Yes (in figures)	Yes	Yes	Not applicable	Yes	Partially	Yes	Yes	Partially	Partially
2126	10.1101/067900	L	1	Paired	Europe	23	Yes			Yes	3					Yes	23	SystemsBiology		August	2016	1		InvitroStudies	Yes	4	Yes	No statement is present	Sample size calculation is not reported	No	Yes	Not applicable	Yes	Yes	Yes	Yes	Yes	Yes	No	Yes	Not applicable	Not applicable	No	No	No	Yes	Yes	Yes	No
128	10.1186/s12864-017-3840-1	L - M	2	Paired	NorthAmerica	17	Yes	BMCGenomics	3.73		3	Yes	1677	17	Comercial	Yes	8	EvolutionaryBiology		June	2017		Single	Animalstudies(vertebrates)	OK		OK	OK	OK	DIFF	OK	OK	OK	OK	OK	DIFF	OK	OK	OK	OK	DIFF	OK	DIFF	OK	OK	OK	DIFF	DIFF
128	10.1186/s12864-017-3840-1	L - O	2	Paired	NorthAmerica	17	Yes	BMCGenomics	3.73		3	Yes	1677	17	Comercial	Yes	8	EvolutionaryBiology		June	2017		Single	Animalstudies(vertebrates)	OK		OK	OK	OK	OK	OK	OK	OK	OK	OK	OK	DIFF	DIFF	OK	OK	DIFF	OK	DIFF	OK	OK	OK	OK	OK
2126	10.1101/067900	L - O	1	Paired	Europe	23	Yes			Yes	3					Yes	23	SystemsBiology		August	2016	1		InvitroStudies	OK		OK	OK	OK	DIFF	OK	OK	OK	OK	OK	OK	OK	DIFF	OK	OK	DIFF	OK	OK	OK	DIFF	OK	DIFF	OK	DIFF
128	10.1186/s12864-017-3840-1	M	2	Paired	NorthAmerica	17	Yes	BMCGenomics	3.73		3	Yes	1677	17	Comercial	Yes	8	EvolutionaryBiology		June	2017		Single	Animalstudies(vertebrates)	Yes	5	Yes	Yes, and the statement reports NO conflict of interest	Sample size calculation is not reported	No	Not applicable	Not applicable	Not applicable	Not applicable	Yes	No	No	No	Yes (in raw data)	Yes	Yes	Not applicable	Yes	Yes (exact)	Yes	Yes	No	No
22	10.1016/j.vaccine.2016.01.059	M	2	Random	Oceania	4		Vaccine	3.235		3	No			Comercial	No		Epidemiology		February	2016		Single	HumanStudies	Yes	5	Yes	Yes, and the statement reports a conflict of interest	Sample size calculation is not reported	No	Not applicable	Not applicable	Not applicable	Not applicable	Yes	No	Yes	Yes	No	Yes	Yes	Not applicable	Yes	Yes (exact)	Yes	Yes	Yes	Yes
69	10.4103/1735-9066.197682	M	2	Random	Europe	15		IranianJournalofNursingandMidwiferyResearch			3	Yes	100	46	Comercial	No		ClinicalTrials			2016		Double	HumanStudies	Yes	5	Yes	Yes, and the statement reports NO conflict of interest	Sample size calculation is not reported	No	Not applicable	Not applicable	Not applicable	Not applicable	Yes	Yes	Yes	Yes	No	Yes	Yes	Not applicable	Yes	Yes (exact)	Yes	Yes	Yes	Yes
1131	10.1101/082693	M	1	Paired	NorthAmerica	11	Yes			Yes	3					No		Neuroscience		October	2016	2		HumanStudies	Yes	4	No	No statement is present	Sample size calculation is not reported	No	Not applicable	Not applicable	Not applicable	Not applicable	Yes	No	Not applicable	Not applicable	No	Yes	Yes	Not applicable	Yes	Yes (exact)	Yes	Yes	Yes	Yes
1365	10.1016/j.nbd.2016.11.012	M	2	Paired	Europe	25	Yes	NeurobiologyofDisease	5.227		3	No			Comercial	Yes	7	Neuroscience		February	2017		Single	Animalstudies(invertebrates)	Yes	5	Yes	Yes, and the statement reports NO conflict of interest	Sample size calculation is not reported	No	No	Not applicable	Not applicable	Not applicable	Yes	Yes	No	Yes	No	Yes	Yes	Yes	Yes	Yes (range)	No	Yes	Yes	Yes
2787	10.1371/journal.pone.0189067	M	2	Paired	Europe	8	Yes	PLOSONE	2.766		3	Yes	1495	24	Nonprofit	Yes	10	Neuroscience		December	2017		Single	HumanStudies	Yes	4	Yes	Yes, and the statement reports NO conflict of interest	Sample size calculation is not reported	No	Not applicable	Not applicable	Not applicable	Not applicable	Yes	Yes	No	Yes	No	Yes	Yes	Not applicable	Yes	Yes (exact)	Yes	Yes	Yes	Yes
69	10.4103/1735-9066.197682	M - N	2	Random	Europe	15		IranianJournalofNursingandMidwiferyResearch			3	Yes	100	46	Comercial	No		ClinicalTrials			2016		Double	HumanStudies	OK		OK	OK	OK	OK	OK	OK	OK	OK	OK	OK	DIFF	DIFF	OK	OK	DIFF	OK	OK	OK	OK	OK	OK	OK
1365	10.1016/j.nbd.2016.11.012	M - N	2	Paired	Europe	25	Yes	NeurobiologyofDisease	5.227		3	No			Comercial	Yes	7	Neuroscience		February	2017		Single	Animalstudies(invertebrates)	OK		OK	OK	OK	OK	DIFF	OK	OK	OK	OK	OK	OK	OK	OK	OK	OK	OK	OK	OK	DIFF	OK	OK	OK
128	10.1186/s12864-017-3840-1	M - O	2	Paired	NorthAmerica	17	Yes	BMCGenomics	3.73		3	Yes	1677	17	Comercial	Yes	8	EvolutionaryBiology		June	2017		Single	Animalstudies(vertebrates)	OK		OK	OK	OK	DIFF	OK	OK	OK	OK	OK	DIFF	DIFF	DIFF	OK	OK	OK	OK	OK	OK	OK	OK	DIFF	DIFF
58	10.18632/oncotarget.7190	N	2	Random	Asia	27		Oncotarget	5.168		3	No			Comercial	Yes	3	PharmacologyAndToxicology		February	2016		Single	InvitroStudies	No	3	Yes	Yes, and the statement reports NO conflict of interest	Sample size calculation is not reported	No	Yes	Not applicable	Yes	No	Yes	Yes	Yes	Yes	No	Yes	Yes	Yes	Yes	Yes (exact)	Yes	Yes	Partially	Partially	Yes
69	10.4103/1735-9066.197682	N	2	Random	Europe	15		IranianJournalofNursingandMidwiferyResearch			3	Yes	100	46	Comercial	No		ClinicalTrials			2016		Double	HumanStudies	Yes	4	Yes	Yes, and the statement reports NO conflict of interest	Sample size calculation is not reported	No	Not applicable	Not applicable	Not applicable	Not applicable	Yes	Yes	Not applicable	Not applicable	No	Yes	No	Not applicable	Yes	Yes (exact)	Yes	Yes	Yes	Yes
1365	10.1016/j.nbd.2016.11.012	N	2	Paired	Europe	25	Yes	NeurobiologyofDisease	5.227		3	No			Comercial	Yes	7	Neuroscience		February	2017		Single	Animalstudies(invertebrates)	Yes	4	Yes	Yes, and the statement reports NO conflict of interest	Sample size calculation is not reported	No	Not applicable	Not applicable	Not applicable	Not applicable	Yes	Yes	No	Yes	No	Yes	Yes	Yes	Yes	Yes (range)	Yes	Yes	Yes	Yes
128	10.1186/s12864-017-3840-1	O	2	Paired	NorthAmerica	17	Yes	BMCGenomics	3.73		3	Yes	1677	17	Comercial	Yes	8	EvolutionaryBiology		June	2017		Single	Animalstudies(vertebrates)	Yes	5	Yes	Yes, and the statement reports NO conflict of interest	Sample size calculation is not reported	Automated/Not applicable	Not applicable	Not applicable	Not applicable	Not applicable	Yes	Yes	Not applicable	Not applicable	Yes (in raw data)	Yes	Yes	Not applicable	Yes	Yes (exact)	Yes	Yes	Yes	Yes
1313	10.1093/cercor/bhx147	O	2	Paired	NorthAmerica	12	Yes	CerebralCortex	6.308		3	No			Comercial	Yes	14	Neuroscience		June	2017			HumanStudies	No	5	Yes	Yes, and the statement reports NO conflict of interest	Sample size calculation is not reported	Automated/Not applicable	Not applicable	Not applicable	Not applicable	Not applicable	Yes	Yes	Yes	Yes	No	Yes	Yes	Not applicable	Yes	Yes (exact)	Yes	Yes	Yes	Yes
2126	10.1101/067900	O	1	Paired	Europe	23	Yes			Yes	3					Yes	23	SystemsBiology		August	2016	1		InvitroStudies	Yes	5	Yes	No statement is present	Sample size calculation is not reported	Automated/Not applicable	Yes	Not applicable	Yes	Yes	Yes	Yes	Yes	No	No	Yes	Yes	Not applicable	No	No	Yes	Yes	Partially	Yes	Yes
3328	10.1101/050930	O	1	Paired	NorthAmerica	33	No			Yes	3					Yes	9	Genetics		April	2016	1		Animalstudies(invertebrates)	Yes	5	Yes	No statement is present	Sample size calculation is not reported	Automated/Not applicable	Not applicable	Not applicable	Not applicable	Not applicable	Yes	Yes	Yes	Yes	Yes (in figures)	Yes	Yes	Not applicable	Yes	Yes (exact)	No	Yes	Yes	No
2	10.1101/093815	A	1	Random	Europe	22	No			Yes	2					No		Neuroscience		December	2016	1		HumanStudies	Yes	3	Yes	No statement is present	Sample size calculation is not reported	No	Not applicable	Not applicable	Not applicable	Not applicable	Yes	Yes	Yes	Yes	No	Yes	Yes	Yes	Yes	Yes (exact)	Yes	Yes	Yes	No
26	10.1101/063388	A	1	Random	Europe	9	No			Yes	2					Yes	13	Genetics		July	2016	1		HumanStudies	Yes	3	Yes	No statement is present	Sample size calculation is not reported	No	Not applicable	Not applicable	Not applicable	Not applicable	No	No	No	No	No	No	No	Not applicable	Yes	Yes (exact)	No	No	No	No
2413	10.1101/063248	A	1	Paired	NorthAmerica	14	No			Yes	2					Yes	9	EvolutionaryBiology		July	2016	1		InvitroStudies	Yes	4	Yes	No statement is present	Sample size calculation is not reported	No	Not applicable	Not applicable	Not applicable	Not applicable	Yes	No	Yes	Yes	No	Yes	Yes	No	Yes	No	No	No	No	No	No
2	10.1101/093815	A - D	1	Random	Europe	22	No			Yes	2					No		Neuroscience		December	2016	1		HumanStudies	OK		OK	OK	DIFF	OK	OK	OK	OK	OK	OK	OK	DIFF	OK	OK	OK	OK	DIFF	OK	OK	OK	OK	OK	DIFF
2	10.1101/093815	A - E	1	Random	Europe	22	No			Yes	2					No		Neuroscience		December	2016	1		HumanStudies	OK		OK	OK	OK	OK	OK	OK	OK	OK	OK	OK	OK	OK	OK	OK	OK	DIFF	OK	OK	OK	OK	DIFF	DIFF
2413	10.1101/063248	A - E	1	Paired	NorthAmerica	14	No			Yes	2					Yes	9	EvolutionaryBiology		July	2016	1		InvitroStudies	OK		OK	OK	OK	OK	DIFF	OK	OK	OK	OK	DIFF	OK	OK	OK	OK	OK	OK	OK	DIFF	OK	DIFF	OK	OK	DIFF
26	10.1101/063388	A - K	1	Random	Europe	9	No			Yes	2					Yes	13	Genetics		July	2016	1		HumanStudies	OK		OK	OK	DIFF	OK	OK	OK	OK	OK	DIFF	DIFF	DIFF	DIFF	OK	DIFF	DIFF	OK	OK	DIFF	DIFF	DIFF	DIFF	DIFF
26	10.1101/063388	A - L	1	Random	Europe	9	No			Yes	2					Yes	13	Genetics		July	2016	1		HumanStudies	OK		OK	OK	DIFF	DIFF	OK	OK	OK	OK	DIFF	DIFF	DIFF	DIFF	OK	DIFF	DIFF	OK	OK	OK	DIFF	DIFF	DIFF	DIFF
2413	10.1101/063248	A - N	1	Paired	NorthAmerica	14	No			Yes	2					Yes	9	EvolutionaryBiology		July	2016	1		InvitroStudies	OK		OK	OK	OK	OK	OK	OK	OK	OK	OK	DIFF	OK	OK	OK	OK	OK	OK	OK	DIFF	OK	OK	OK	OK	DIFF
51	10.1111/apha.12825	B	2	Random	Europe	8		ActaPhysiologica	4.867		2	No			Comercial	No		Physiology		November	2016		Single	HumanStudies	Yes	5	Yes	Yes, and the statement reports NO conflict of interest	Sample size calculation is not reported	Automated/Not applicable	Not applicable	Not applicable	Not applicable	Not applicable	Yes	Yes	Yes	Yes	No	Yes	No	Not applicable	Yes	Yes (exact)	Yes	Yes	Partially	Yes
847	10.1038/s41598-018-25093-5	B	2	Paired	NorthAmerica	13	Yes	ScientificReports	4.011		2	Yes	1425	20	Comercial	No		Neuroscience		April	2018		Single	HumanStudies	No	4	No	Yes, and the statement reports NO conflict of interest	Sample size calculation is not reported	No	Not applicable	Not applicable	Not applicable	Not applicable	Yes	Yes	Yes	Yes	No	Yes	Yes	Yes	Yes	Yes (range)	Yes	Yes	Yes	Partially
19	10.1101/076844	B	1	Random	NorthAmerica	24	No			No	2					No		Genomics		September	2016	3		Animalstudies(vertebrates)	Yes	3	Yes	Yes, and the statement reports NO conflict of interest	Sample size calculation is not reported	No	Not applicable	Not applicable	Not applicable	Not applicable	Yes	Yes	No	No	Yes (in figures)	Yes	Yes	Not applicable	Yes	Yes (exact)	Yes	Yes	Yes	Yes
3071	10.1101/054312	B	1	Paired	NorthAmerica	29	No			Yes	2					Yes	1	Neuroscience		May	2016	2		Animalstudies(vertebrates)	Yes	4	Yes	Yes, and the statement reports NO conflict of interest	Sample size calculation is not reported	Automated/Not applicable	Partially	Not applicable	Yes	No	Yes	Yes	Yes	Yes	Yes (in figures)	Yes	Yes	Not applicable	Yes	Yes (exact)	Yes	Yes	Yes	Yes
51	10.1111/apha.12825	B - D	2	Random	Europe	8		ActaPhysiologica	4.867		2	No			Comercial	No		Physiology		November	2016		Single	HumanStudies	OK		OK	OK	DIFF	OK	DIFF	OK	DIFF	DIFF	OK	OK	OK	OK	OK	OK	DIFF	OK	OK	OK	OK	OK	DIFF	OK
19	10.1101/076844	B - E	1	Random	NorthAmerica	24	No			No	2					No		Genomics		September	2016	3		Animalstudies(vertebrates)	OK		OK	OK	OK	DIFF	OK	OK	OK	OK	OK	DIFF	OK	OK	OK	OK	OK	OK	OK	OK	DIFF	OK	OK	OK
3071	10.1101/054312	B - E	1	Paired	NorthAmerica	29	No			Yes	2					Yes	1	Neuroscience		May	2016	2		Animalstudies(vertebrates)	OK		OK	OK	OK	DIFF	DIFF	OK	OK	OK	OK	OK	DIFF	DIFF	OK	OK	OK	OK	OK	OK	OK	OK	OK	OK
847	10.1038/s41598-018-25093-5	B - F	2	Paired	NorthAmerica	13	Yes	ScientificReports	4.011		2	Yes	1425	20	Comercial	No		Neuroscience		April	2018		Single	HumanStudies	OK		OK	OK	OK	OK	OK	OK	OK	OK	OK	OK	OK	OK	DIFF	OK	DIFF	OK	OK	DIFF	DIFF	OK	OK	DIFF
51	10.1111/apha.12825	B - I	2	Random	Europe	8		ActaPhysiologica	4.867		2	No			Comercial	No		Physiology		November	2016		Single	HumanStudies	OK		OK	OK	OK	OK	OK	OK	OK	OK	OK	OK	OK	OK	OK	OK	DIFF	OK	OK	OK	OK	OK	DIFF	OK
847	10.1038/s41598-018-25093-5	B - K	2	Paired	NorthAmerica	13	Yes	ScientificReports	4.011		2	Yes	1425	20	Comercial	No		Neuroscience		April	2018		Single	HumanStudies	OK		OK	OK	OK	DIFF	OK	OK	OK	OK	OK	DIFF	OK	OK	OK	OK	OK	OK	OK	DIFF	DIFF	OK	OK	OK
19	10.1101/076844	B - K	1	Random	NorthAmerica	24	No			No	2					No		Genomics		September	2016	3		Animalstudies(vertebrates)	OK		OK	OK	OK	DIFF	OK	OK	OK	OK	OK	DIFF	OK	OK	OK	OK	DIFF	OK	OK	DIFF	DIFF	OK	DIFF	DIFF
3071	10.1101/054312	B - Q	1	Paired	NorthAmerica	29	No			Yes	2					Yes	1	Neuroscience		May	2016	2		Animalstudies(vertebrates)	OK		OK	OK	OK	DIFF	DIFF	OK	DIFF	DIFF	OK	OK	OK	OK	OK	OK	OK	OK	OK	OK	OK	OK	DIFF	OK
2410	10.1101/063388	C	1	Paired	Europe	9	No			Yes	2					Yes	13	Genetics		July	2016	1		HumanStudies	Yes	5	Yes	No statement is present	Sample size calculation is not reported	Automated/Not applicable	Not applicable	Not applicable	Not applicable	Not applicable	Yes	No	Not applicable	No	No	No	Yes	Not applicable	Yes	Yes (exact)	No	Yes	Yes	Yes
3534	10.1523/JNEUROSCI.2674-16.2017	C	2	Paired	NorthAmerica	24	Yes	JournalofNeuroscience	5.971		2	No			ScientificSociety	No		Neuroscience		May	2017		Single	Animalstudies(vertebrates)	Yes	3	Yes	Yes, and the statement reports NO conflict of interest	Sample size calculation is not reported	Yes (blinded)	Not applicable	Not applicable	Not applicable	Not applicable	Yes	Yes	Yes	Yes	Yes (in figures)	Yes	Yes	Not applicable	Yes	Yes (exact)	Yes	Yes	Yes	Yes
3534	10.1523/JNEUROSCI.2674-16.2017	C - F	2	Paired	NorthAmerica	24	Yes	JournalofNeuroscience	5.971		2	No			ScientificSociety	No		Neuroscience		May	2017		Single	Animalstudies(vertebrates)	OK		OK	OK	OK	DIFF	OK	OK	OK	OK	OK	OK	OK	OK	OK	OK	OK	OK	OK	OK	DIFF	OK	OK	DIFF
2410	10.1101/063388	C - N	1	Paired	Europe	9	No			Yes	2					Yes	13	Genetics		July	2016	1		HumanStudies	OK		OK	OK	OK	DIFF	OK	OK	OK	OK	OK	DIFF	OK	DIFF	DIFF	DIFF	OK	OK	DIFF	OK	DIFF	OK	OK	OK
2410	10.1101/063388	C - P	1	Paired	Europe	9	No			Yes	2					Yes	13	Genetics		July	2016	1		HumanStudies	OK		OK	OK	OK	DIFF	OK	OK	OK	OK	OK	DIFF	OK	DIFF	OK	DIFF	OK	OK	OK	OK	OK	OK	OK	OK
3534	10.1523/JNEUROSCI.2674-16.2017	C - P	2	Paired	NorthAmerica	24	Yes	JournalofNeuroscience	5.971		2	No			ScientificSociety	No		Neuroscience		May	2017		Single	Animalstudies(vertebrates)	OK		OK	OK	OK	DIFF	DIFF	OK	OK	OK	OK	OK	OK	OK	DIFF	OK	OK	OK	OK	DIFF	OK	OK	OK	OK
2	10.1101/093815	D	1	Random	Europe	22	No			Yes	2					No		Neuroscience		December	2016	1		HumanStudies	Yes	3	Yes	No statement is present	Sample size calculation is reported, without parameters	No	Not applicable	Not applicable	Not applicable	Not applicable	Yes	Yes	No	Yes	No	Yes	Yes	Not applicable	Yes	Yes (exact)	Yes	Yes	Yes	Partially
51	10.1111/apha.12825	D	2	Random	Europe	8		ActaPhysiologica	4.867		2	No			Comercial	No		Physiology		November	2016		Single	HumanStudies	Yes	5	Yes	Yes, and the statement reports NO conflict of interest	Sample size calculation is reported, without parameters	Automated/Not applicable	No	Not applicable	Yes	Yes	Yes	Yes	Yes	Yes	No	Yes	Yes	Not applicable	Yes	Yes (exact)	Yes	Yes	Yes	Yes
53	10.1016/j.jogn.2015.12.014	D	2	Random	Europe	10		JournalofObstetric,Gynecologic,&NeonatalNursing	1.261		2	No			Comercial	No		Epidemiology		March	2016		Double	HumanStudies	Yes	5	No	Yes, and the statement reports NO conflict of interest	Sample size calculation is reported, without parameters	Automated/Not applicable	Not applicable	Not applicable	Not applicable	Not applicable	Yes	Yes	Not applicable	Not applicable	Not applicable	Yes	Yes	Yes	Yes	Yes (exact)	Yes	Yes	Yes	Yes
2	10.1101/093815	D - E	1	Random	Europe	22	No			Yes	2					No		Neuroscience		December	2016	1		HumanStudies	OK		OK	OK	DIFF	OK	OK	OK	OK	OK	OK	OK	DIFF	OK	OK	OK	OK	OK	OK	OK	OK	OK	DIFF	OK
53	10.1016/j.jogn.2015.12.014	D - H	2	Random	Europe	10		JournalofObstetric,Gynecologic,&NeonatalNursing	1.261		2	No			Comercial	No		Epidemiology		March	2016		Double	HumanStudies	OK		OK	DIFF	DIFF	OK	OK	OK	OK	OK	OK	DIFF	DIFF	DIFF	DIFF	OK	OK	OK	OK	OK	OK	OK	DIFF	OK
51	10.1111/apha.12825	D - I	2	Random	Europe	8		ActaPhysiologica	4.867		2	No			Comercial	No		Physiology		November	2016		Single	HumanStudies	OK		OK	OK	DIFF	OK	DIFF	OK	DIFF	DIFF	OK	OK	OK	OK	OK	OK	OK	OK	OK	OK	OK	OK	OK	OK
53	10.1016/j.jogn.2015.12.014	D - O	2	Random	Europe	10		JournalofObstetric,Gynecologic,&NeonatalNursing	1.261		2	No			Comercial	No		Epidemiology		March	2016		Double	HumanStudies	OK		OK	OK	DIFF	OK	OK	OK	OK	OK	OK	OK	OK	OK	DIFF	OK	DIFF	OK	OK	OK	OK	OK	OK	OK
19	10.1101/076844	E	1	Random	NorthAmerica	24	No			No	2					No		Genomics		September	2016	3		Animalstudies(vertebrates)	Yes	4	Yes	Yes, and the statement reports NO conflict of interest	Sample size calculation is not reported	Automated/Not applicable	Not applicable	Not applicable	Not applicable	Not applicable	Yes	Not applicable	No	No	Yes (in figures)	Yes	Yes	Not applicable	Yes	Yes (exact)	No	Yes	Yes	Yes
2	10.1101/093815	E	1	Random	Europe	22	No			Yes	2					No		Neuroscience		December	2016	1		HumanStudies	Yes	3	Yes	No statement is present	Sample size calculation is not reported	No	Not applicable	Not applicable	Not applicable	Not applicable	Yes	Yes	Yes	Yes	No	Yes	Yes	Not applicable	Yes	Yes (exact)	Yes	Yes	Partially	Partially
31	10.1037/rep0000071	E	2	Random	NorthAmerica	19		RehabilitationPsychology	1.615		2	No			ScientificSociety	Yes		Other		May	2016		Double	HumanStudies	Yes	3	No	No statement is present	Sample size calculation is not reported	Automated/Not applicable	Not applicable	Not applicable	Not applicable	Not applicable	Yes	Yes	Not applicable	Not applicable	No	Yes	Yes	Not applicable	Yes	Yes (exact)	Yes	Yes	Yes	Yes
2413	10.1101/063248	E	1	Paired	NorthAmerica	14	No			Yes	2					Yes	9	EvolutionaryBiology		July	2016	1		InvitroStudies	Yes	4	Yes	No statement is present	Sample size calculation is not reported	No	Partially	Not applicable	Not applicable	Not applicable	Yes	Yes	Yes	Yes	No	Yes	Yes	No	Yes	Yes (range)	No	Yes	No	No	Yes
3071	10.1101/054312	E	1	Paired	NorthAmerica	29	No			Yes	2					Yes	1	Neuroscience		May	2016	2		Animalstudies(vertebrates)	Yes	5	Yes	Yes, and the statement reports NO conflict of interest	Sample size calculation is not reported	No	Not applicable	Not applicable	Yes	No	Yes	Yes	No	No	Yes (in figures)	Yes	Yes	Not applicable	Yes	Yes (exact)	Yes	Yes	Yes	Yes
31	10.1037/rep0000071	E - F	2	Random	NorthAmerica	19		RehabilitationPsychology	1.615		2	No			ScientificSociety	Yes		Other		May	2016		Double	HumanStudies	OK		OK	OK	OK	DIFF	OK	OK	OK	OK	OK	OK	DIFF	DIFF	DIFF	OK	OK	OK	OK	OK	OK	OK	OK	DIFF
31	10.1037/rep0000071	E - I	2	Random	NorthAmerica	19		RehabilitationPsychology	1.615		2	No			ScientificSociety	Yes		Other		May	2016		Double	HumanStudies	OK		OK	OK	OK	OK	OK	OK	OK	OK	OK	DIFF	DIFF	OK	DIFF	OK	OK	OK	OK	OK	OK	OK	OK	OK
19	10.1101/076844	E - K	1	Random	NorthAmerica	24	No			No	2					No		Genomics		September	2016	3		Animalstudies(vertebrates)	OK		OK	OK	OK	OK	OK	OK	OK	OK	OK	OK	OK	OK	OK	OK	DIFF	OK	OK	DIFF	OK	OK	DIFF	DIFF
2413	10.1101/063248	E - N	1	Paired	NorthAmerica	14	No			Yes	2					Yes	9	EvolutionaryBiology		July	2016	1		InvitroStudies	OK		OK	OK	OK	OK	DIFF	OK	OK	OK	OK	OK	OK	OK	OK	OK	OK	OK	OK	OK	OK	DIFF	OK	OK	OK
3071	10.1101/054312	E - Q	1	Paired	NorthAmerica	29	No			Yes	2					Yes	1	Neuroscience		May	2016	2		Animalstudies(vertebrates)	OK		OK	OK	OK	OK	DIFF	OK	DIFF	DIFF	OK	OK	DIFF	DIFF	OK	OK	OK	OK	OK	OK	OK	OK	DIFF	OK
25	10.1101/086116	F	1	Random	Europe	17	Yes			Yes	2					Yes	6	Neuroscience		November	2016	1		HumanStudies	No	2	No	No statement is present	Sample size calculation is reported, with parameters	Yes (blinded)	Yes	Not applicable	Yes	No	Yes	Yes	No	Yes	Yes (in figures)	Yes	Yes	Yes	Yes	No	Yes	Yes	Yes	Yes
31	10.1037/rep0000071	F	2	Random	NorthAmerica	19		RehabilitationPsychology	1.615		2	No			ScientificSociety	Yes		Other		May	2016		Double	HumanStudies	Yes	4	No	No statement is present	Sample size calculation is not reported	No	Not applicable	Not applicable	Not applicable	Not applicable	Yes	Yes	No	Yes	Yes (in figures)	Yes	Yes	Not applicable	Yes	Yes (exact)	Yes	Yes	Yes	No
41	10.5001/omj.2016.62	F	2	Random	Europe	1		OmanMedicalJournal			2	Yes	0	12	ScientificSociety	No		PharmacologyAndToxicology			2016		Single	HumanStudies	Yes	4	Yes	Yes, and the statement reports NO conflict of interest	Sample size calculation is not reported	No	Not applicable	Not applicable	Not applicable	Not applicable	Yes	Not applicable	Yes	Yes	Yes (in figures)	Yes	Yes	Not applicable	Yes	Yes (exact)	Yes	Yes	Yes	Partially
63	10.1101/089227	F	1	Random	Europe	9	No			Yes	2					Yes	3	Bioinformatics		November	2016	1		HumanStudies	Yes	5	Yes	No statement is present	Sample size calculation is not reported	No	Not applicable	Not applicable	Not applicable	Not applicable	Yes	Not applicable	Yes	Yes	Yes (in figures)	Yes	No	No	Yes	Yes (exact)	Yes	Yes	Yes	No
73	10.1101/063248	F	1	Random	NorthAmerica	14	No			Yes	2					Yes	9	EvolutionaryBiology		July	2016	1		InvitroStudies	Yes	4	Yes	No statement is present	Sample size calculation is not reported	No	Not applicable	Not applicable	Not applicable	Not applicable	Yes	Yes	Yes	Yes	Yes (in figures)	Yes	Yes	No	Yes	No	No	Yes	No	No	Yes
847	10.1038/s41598-018-25093-5	F	2	Paired	NorthAmerica	13	Yes	ScientificReports	4.011		2	Yes	1425	20	Comercial	No		Neuroscience		April	2018		Single	HumanStudies	No	3	No	Yes, and the statement reports NO conflict of interest	Sample size calculation is not reported	No	Not applicable	Not applicable	Not applicable	Not applicable	Yes	Yes	Yes	Yes	Yes (in figures)	Yes	No	Yes	Yes	Yes (exact)	No	Yes	Yes	No
80	10.1155/2016/8690858	F	2	Random	Asia	41		GastroenterologyResearchandPractice	1.863		2	Yes	1900	19	Comercial	No		Bioengineering			2016		Single	Animalstudies(vertebrates)	Yes	4	No	Yes, and the statement reports NO conflict of interest	Sample size calculation is not reported	No	No	Not applicable	Not applicable	Not applicable	Yes	No	Yes	Yes	Yes (in figures)	Yes	Yes	Not applicable	Yes	Yes (exact)	Yes	Yes	Yes	No
3534	10.1523/JNEUROSCI.2674-16.2017	F	2	Paired	NorthAmerica	24	Yes	JournalofNeuroscience	5.971		2	No			ScientificSociety	No		Neuroscience		May	2017		Single	Animalstudies(vertebrates)	Yes	4	Yes	Yes, and the statement reports NO conflict of interest	Sample size calculation is not reported	No	Not applicable	Not applicable	Not applicable	Not applicable	Yes	Yes	Yes	Yes	Yes (in figures)	Yes	Yes	Not applicable	Yes	Yes (exact)	No	Yes	Yes	No
25	10.1101/086116	F - I	1	Random	Europe	17	Yes			Yes	2					Yes	6	Neuroscience		November	2016	1		HumanStudies	OK		DIFF	DIFF	DIFF	OK	OK	OK	OK	DIFF	OK	OK	DIFF	OK	DIFF	OK	OK	DIFF	OK	DIFF	OK	OK	OK	OK
31	10.1037/rep0000071	F - I	2	Random	NorthAmerica	19		RehabilitationPsychology	1.615		2	No			ScientificSociety	Yes		Other		May	2016		Double	HumanStudies	OK		OK	OK	OK	DIFF	OK	OK	OK	OK	OK	DIFF	DIFF	DIFF	DIFF	OK	OK	OK	OK	OK	OK	OK	OK	DIFF
25	10.1101/086116	F - J	1	Random	Europe	17	Yes			Yes	2					Yes	6	Neuroscience		November	2016	1		HumanStudies	OK		DIFF	DIFF	OK	DIFF	OK	OK	OK	OK	OK	OK	OK	OK	DIFF	OK	OK	OK	DIFF	DIFF	OK	OK	OK	OK
41	10.5001/omj.2016.62	F - K	2	Random	Europe	1		OmanMedicalJournal			2	Yes	0	12	ScientificSociety	No		PharmacologyAndToxicology			2016		Single	HumanStudies	OK		OK	OK	OK	DIFF	DIFF	OK	DIFF	DIFF	OK	DIFF	OK	OK	DIFF	OK	OK	OK	OK	OK	OK	OK	OK	DIFF
847	10.1038/s41598-018-25093-5	F - K	2	Paired	NorthAmerica	13	Yes	ScientificReports	4.011		2	Yes	1425	20	Comercial	No		Neuroscience		April	2018		Single	HumanStudies	OK		OK	OK	OK	DIFF	OK	OK	OK	OK	OK	DIFF	OK	OK	DIFF	OK	DIFF	OK	OK	OK	OK	OK	OK	DIFF
41	10.5001/omj.2016.62	F - L	2	Random	Europe	1		OmanMedicalJournal			2	Yes	0	12	ScientificSociety	No		PharmacologyAndToxicology			2016		Single	HumanStudies	OK		OK	OK	OK	DIFF	OK	OK	OK	OK	OK	OK	OK	OK	DIFF	OK	OK	OK	OK	OK	OK	OK	OK	DIFF
63	10.1101/089227	F - L	1	Random	Europe	9	No			Yes	2					Yes	3	Bioinformatics		November	2016	1		HumanStudies	OK		OK	OK	DIFF	DIFF	OK	OK	OK	OK	OK	OK	OK	OK	DIFF	OK	DIFF	DIFF	OK	OK	OK	OK	OK	DIFF
73	10.1101/063248	F - L	1	Random	NorthAmerica	14	No			Yes	2					Yes	9	EvolutionaryBiology		July	2016	1		InvitroStudies	OK		OK	OK	OK	DIFF	OK	OK	OK	OK	OK	DIFF	OK	OK	DIFF	OK	OK	OK	OK	DIFF	OK	DIFF	OK	OK	OK
63	10.1101/089227	F - N	1	Random	Europe	9	No			Yes	2					Yes	3	Bioinformatics		November	2016	1		HumanStudies	OK		OK	OK	DIFF	OK	OK	OK	OK	OK	OK	OK	OK	OK	DIFF	OK	DIFF	DIFF	OK	OK	OK	OK	OK	DIFF
80	10.1155/2016/8690858	F - N	2	Random	Asia	41		GastroenterologyResearchandPractice	1.863		2	Yes	1900	19	Comercial	No		Bioengineering			2016		Single	Animalstudies(vertebrates)	OK		OK	OK	OK	OK	DIFF	OK	OK	OK	OK	DIFF	OK	OK	DIFF	OK	OK	OK	OK	OK	DIFF	OK	OK	DIFF
73	10.1101/063248	F - O	1	Random	NorthAmerica	14	No			Yes	2					Yes	9	EvolutionaryBiology		July	2016	1		InvitroStudies	OK		OK	OK	OK	DIFF	DIFF	OK	DIFF	DIFF	OK	OK	OK	OK	DIFF	OK	OK	OK	DIFF	DIFF	OK	DIFF	OK	OK	OK
80	10.1155/2016/8690858	F - O	2	Random	Asia	41		GastroenterologyResearchandPractice	1.863		2	Yes	1900	19	Comercial	No		Bioengineering			2016		Single	Animalstudies(vertebrates)	OK		OK	OK	OK	OK	DIFF	OK	OK	OK	OK	DIFF	OK	OK	DIFF	OK	OK	OK	OK	OK	OK	OK	OK	DIFF
3534	10.1523/JNEUROSCI.2674-16.2017	F - P	2	Paired	NorthAmerica	24	Yes	JournalofNeuroscience	5.971		2	No			ScientificSociety	No		Neuroscience		May	2017		Single	Animalstudies(vertebrates)	OK		OK	OK	OK	OK	DIFF	OK	OK	OK	OK	OK	OK	OK	DIFF	OK	OK	OK	OK	DIFF	DIFF	OK	OK	DIFF
19	10.1101/076844	FINAL	1	Random	NorthAmerica	24	No			No	2					No		Genomics		September	2016	3		Animalstudies(vertebrates)	Yes	3.66667	Yes	Yes, and the statement reports NO conflict of interest	Sample size calculation is not reported	Automated/Not applicable	Not applicable	Not applicable	Not applicable	Not applicable	Yes	Not applicable	No	No	Yes (in figures)	Yes	Yes	Not applicable	Yes	Yes (exact)	No	Yes	Yes	Yes
33	10.1101/054312	FINAL	1	Random	NorthAmerica	25	No			Yes	2					Yes	1	Neuroscience		May	2016	2		Animalstudies(vertebrates)	Yes	4	Yes	Yes, and the statement reports NO conflict of interest	Sample size calculation is not reported	Automated/Not applicable	Yes	Not applicable	Not applicable	Not applicable	Yes	Yes	Yes	Yes	Yes (in figures)	Yes	Yes	Not applicable	Yes	Yes (exact)	Yes	Yes	Yes	Yes
2	10.1101/093815	FINAL	1	Random	Europe	22	No			Yes	2					No		Neuroscience		December	2016	1		HumanStudies	Yes	3	Yes	No statement is present	Sample size calculation is not reported	No	Not applicable	Not applicable	Not applicable	Not applicable	Yes	Yes	Yes	Yes	No	Yes	Yes	Not applicable	Yes	Yes (exact)	Yes	Yes	Yes	Partially
23	10.1002/ase.1640	FINAL	2	Random	NorthAmerica	5		AnatomicalSciencesEducation	3.198		2	No			Comercial	No		ScientificCommunicationAndEducation		August	2016		Single	HumanStudies	Yes	5	No	No statement is present	Sample size calculation is not reported	Automated/Not applicable	Not applicable	Not applicable	Not applicable	Not applicable	Yes	Yes	Yes	Yes	No	Yes	Yes	Not applicable	Yes	Yes (exact)	Yes	Yes	Yes	Yes
25	10.1101/086116	FINAL	1	Random	Europe	17	Yes			Yes	2					Yes	6	Neuroscience		November	2016	1		HumanStudies	No	3	Yes	Yes, and the statement reports NO conflict of interest	Sample size calculation is reported, with parameters	Yes (blinded)	Yes	Not applicable	Yes	No	Yes	Yes	No	Yes	No	Yes	Yes	Yes	Yes	Yes (exact)	Yes	Yes	Yes	Yes
26	10.1101/063388	FINAL	1	Random	Europe	9	No			Yes	2					Yes	13	Genetics		July	2016	1		HumanStudies	Yes	4	Yes	No statement is present	Sample size calculation is reported, with parameters	No	Not applicable	Not applicable	Not applicable	Not applicable	Yes	Not applicable	Not applicable	Not applicable	No	Yes	Yes	Not applicable	Yes	Yes (exact)	Yes	Yes	Yes	Yes
31	10.1037/rep0000071	FINAL	2	Random	NorthAmerica	19		RehabilitationPsychology	1.615		2	No			ScientificSociety	Yes		Other		May	2016		Double	HumanStudies	Yes	3.33333	No	No statement is present	Sample size calculation is not reported	Automated/Not applicable	Not applicable	Not applicable	Not applicable	Not applicable	Yes	Yes	Not applicable	Not applicable	Not applicable	Yes	Yes	Not applicable	Yes	Yes (exact)	Yes	Yes	Yes	Yes
41	10.5001/omj.2016.62	FINAL	2	Random	Europe	1		OmanMedicalJournal			2	Yes	0	12	ScientificSociety	No		PharmacologyAndToxicology			2016		Single	HumanStudies	Yes	4.33333	Yes	Yes, and the statement reports NO conflict of interest	Sample size calculation is not reported	Automated/Not applicable	Not applicable	Not applicable	Not applicable	Not applicable	Yes	Not applicable	Yes	Yes	No	Yes	Yes	Not applicable	Yes	Yes (exact)	Yes	Yes	Yes	Yes
51	10.1111/apha.12825	FINAL	2	Random	Europe	8		ActaPhysiologica	4.867		2	No			Comercial	No		Physiology		November	2016		Single	HumanStudies	Yes	4.66667	Yes	Yes, and the statement reports NO conflict of interest	Sample size calculation is not reported	Automated/Not applicable	Not applicable	Not applicable	Not applicable	Not applicable	Yes	Yes	Yes	Yes	No	Yes	Yes	Not applicable	Yes	Yes (exact)	Yes	Yes	Yes	Yes
53	10.1016/j.jogn.2015.12.014	FINAL	2	Random	Europe	10		JournalofObstetric,Gynecologic,&NeonatalNursing	1.261		2	No			Comercial	No		Epidemiology		March	2016		Double	HumanStudies	Yes	5	No	Yes, and the statement reports NO conflict of interest	Sample size calculation is not reported	Automated/Not applicable	Not applicable	Not applicable	Not applicable	Not applicable	Yes	Yes	Not applicable	Not applicable	No	Yes	Yes	Yes	Yes	Yes (exact)	Yes	Yes	Yes	Yes
63	10.1101/089227	FINAL	1	Random	Europe	9	No			Yes	2					Yes	3	Bioinformatics		November	2016	1		HumanStudies	Yes	4.66667	Yes	No statement is present	Sample size calculation is reported, without parameters	No	Not applicable	Not applicable	Not applicable	Not applicable	Yes	Not applicable	Yes	Yes	No	Yes	Yes	Not applicable	Yes	Yes (exact)	Yes	Yes	Yes	Yes
66	10.1016/j.ejmg.2016.09.012	FINAL	2	Random	NorthAmerica	9		EuropeanJournalofMedicalGenetics	2.137		2	No			Comercial	No		Neuroscience		September	2016		Single	HumanStudies	Yes	3.66667	Yes	Yes, and the statement reports NO conflict of interest	Sample size calculation is not reported	No	Not applicable	Not applicable	Not applicable	Not applicable	Yes	Yes	Not applicable	Not applicable	Not applicable	Yes	Not applicable	Not applicable	Yes	Yes (exact)	Yes	Yes	No	No
73	10.1101/063248	FINAL	1	Random	NorthAmerica	14	No			Yes	2					Yes	9	EvolutionaryBiology		July	2016	1		InvitroStudies	Yes	4.33333	Yes	No statement is present	Sample size calculation is not reported	Automated/Not applicable	Not applicable	Not applicable	Not applicable	Not applicable	Yes	Yes	Yes	Yes	No	Yes	Yes	No	Yes	Partially	No	No	No	No	Yes
271	10.1101/093815	FINAL	1	Paired	Europe	22	No			Yes	2					No		Neuroscience		December	2016	1		HumanStudies	Yes	4	Yes	No statement is present	Sample size calculation is not reported	No	Not applicable	Not applicable	Not applicable	Not applicable	Yes	Yes	Yes	Yes	No	Yes	Yes	Not applicable	No	Yes (exact)	Yes	Yes	Yes	Partially
847	10.1038/s41598-018-25093-5	FINAL	2	Paired	NorthAmerica	13	Yes	ScientificReports	4.011		2	Yes	1425	20	Comercial	No		Neuroscience		April	2018		Single	HumanStudies	No	3.66667	No	Yes, and the statement reports NO conflict of interest	Sample size calculation is not reported	No	Not applicable	Not applicable	Not applicable	Not applicable	Yes	Yes	Yes	Yes	No	Yes	Yes	Yes	Yes	Yes (exact)	No	Yes	Yes	Partially
2410	10.1101/063388	FINAL	1	Paired	Europe	9	No			Yes	2					Yes	13	Genetics		July	2016	1		HumanStudies	Yes	3.66667	Yes	No statement is present	Sample size calculation is not reported	No	Not applicable	Not applicable	Not applicable	Not applicable	Yes	No	Not applicable	Not applicable	No	Yes	Yes	Not applicable	Yes	Yes (exact)	No	Yes	Yes	Yes
2413	10.1101/063248	FINAL	1	Paired	NorthAmerica	14	No			Yes	2					Yes	9	EvolutionaryBiology		July	2016	1		InvitroStudies	Yes	3.66667	Yes	No statement is present	Sample size calculation is not reported	No	Not applicable	Not applicable	Not applicable	Not applicable	Yes	Yes	Yes	Yes	No	Yes	Yes	No	Yes	Yes (range)	No	No	No	No	Yes
80	10.1155/2016/8690858	FINAL	2	Random	Asia	41		GastroenterologyResearchandPractice	1.863		2	Yes	1900	19	Comercial	No		Bioengineering			2016		Single	Animalstudies(vertebrates)	Yes	4.33333	No	Yes, and the statement reports NO conflict of interest	Sample size calculation is not reported	No	Not applicable	Not applicable	Not applicable	Not applicable	Yes	Yes	Yes	Yes	No	Yes	Yes	Not applicable	Yes	Yes (exact)	Yes	Yes	Yes	Yes
3071	10.1101/054312	FINAL	1	Paired	NorthAmerica	29	No			Yes	2					Yes	1	Neuroscience		May	2016	2		Animalstudies(vertebrates)	Yes	4.33333	Yes	Yes, and the statement reports NO conflict of interest	Sample size calculation is not reported	No	Yes	Not applicable	Yes	No	Yes	Yes	Yes	Yes	Yes (in figures)	Yes	Yes	Not applicable	Yes	Yes (exact)	Yes	Yes	Yes	Yes
3534	10.1523/JNEUROSCI.2674-16.2017	FINAL	2	Paired	NorthAmerica	24	Yes	JournalofNeuroscience	5.971		2	No			ScientificSociety	No		Neuroscience		May	2017		Single	Animalstudies(vertebrates)	Yes	4	Yes	Yes, and the statement reports NO conflict of interest	Sample size calculation is not reported	No	Not applicable	Not applicable	Not applicable	Not applicable	Yes	Yes	Yes	Yes	Yes (in figures)	Yes	Yes	Not applicable	Yes	Yes (exact)	Yes	Yes	Yes	Yes
66	10.1016/j.ejmg.2016.09.012	G	2	Random	NorthAmerica	9		EuropeanJournalofMedicalGenetics	2.137		2	No			Comercial	No		Neuroscience		September	2016		Single	HumanStudies	Yes	3	Yes	Yes, and the statement reports NO conflict of interest	Sample size calculation is not reported	No	Not applicable	Not applicable	Not applicable	Not applicable	No	Yes	Yes	Not applicable	Yes (in figures)	Not applicable	Not applicable	No	Yes	Yes (exact)	Yes	No	No	No
271	10.1101/093815	G	1	Paired	Europe	22	No			Yes	2					No		Neuroscience		December	2016	1		HumanStudies	Yes	4	Yes	No statement is present	Sample size calculation is not reported	No	Not applicable	Not applicable	Not applicable	Not applicable	Yes	Yes	Yes	Yes	No	Yes	Yes	Not applicable	No	Yes (exact)	Yes	Yes	Yes	Yes
66	10.1016/j.ejmg.2016.09.012	G - I	2	Random	NorthAmerica	9		EuropeanJournalofMedicalGenetics	2.137		2	No			Comercial	No		Neuroscience		September	2016		Single	HumanStudies	OK		OK	OK	OK	OK	OK	OK	OK	OK	DIFF	OK	DIFF	OK	DIFF	DIFF	DIFF	DIFF	OK	OK	OK	DIFF	OK	OK
271	10.1101/093815	G - J	1	Paired	Europe	22	No			Yes	2					No		Neuroscience		December	2016	1		HumanStudies	OK		OK	OK	OK	OK	OK	OK	OK	OK	OK	OK	OK	OK	OK	OK	OK	DIFF	OK	OK	OK	OK	OK	DIFF
271	10.1101/093815	G - L	1	Paired	Europe	22	No			Yes	2					No		Neuroscience		December	2016	1		HumanStudies	OK		OK	OK	OK	DIFF	OK	OK	OK	OK	OK	OK	OK	OK	OK	OK	OK	OK	DIFF	OK	OK	OK	DIFF	DIFF
66	10.1016/j.ejmg.2016.09.012	G - N	2	Random	NorthAmerica	9		EuropeanJournalofMedicalGenetics	2.137		2	No			Comercial	No		Neuroscience		September	2016		Single	HumanStudies	OK		OK	OK	OK	OK	OK	OK	OK	OK	DIFF	DIFF	DIFF	OK	DIFF	DIFF	OK	DIFF	OK	OK	DIFF	DIFF	OK	OK
Test 2	10.3168/jds.2015-9843	Gold Standard	2	Test	Europe	6		JournalofDairyScience	2.408		2	No			Comercial	No		Physiology		February	2016			Animalstudies(vertebrates)	Yes		Yes	No statement is present	Sample size calculation is not reported	No	No	Not applicable	No	Not applicable	Yes	Yes	Yes	No	No	Yes	Yes	Yes	Yes	Yes (exact)	Yes	Yes	Yes	Partially
33	10.1101/054312	H	1	Random	NorthAmerica	25	No			Yes	2					Yes	1	Neuroscience		May	2016	2		Animalstudies(vertebrates)	No	3	Yes	Yes, and the statement reports NO conflict of interest	Sample size calculation is not reported	No	Not applicable	Not applicable	Not applicable	Not applicable	Yes	Yes	Yes	Yes	Yes (in figures)	Yes	No	Not applicable	Yes	Yes (exact)	Yes	Yes	Partially	Yes
53	10.1016/j.jogn.2015.12.014	H	2	Random	Europe	10		JournalofObstetric,Gynecologic,&NeonatalNursing	1.261		2	No			Comercial	No		Epidemiology		March	2016		Double	HumanStudies	Yes	5	No	Yes, and the statement reports a conflict of interest	Sample size calculation is not reported	Automated/Not applicable	Not applicable	Not applicable	Not applicable	Not applicable	Yes	Not applicable	Yes	Yes	No	Yes	Yes	Yes	Yes	Yes (exact)	Yes	Yes	Partially	Yes
33	10.1101/054312	H - I	1	Random	NorthAmerica	25	No			Yes	2					Yes	1	Neuroscience		May	2016	2		Animalstudies(vertebrates)	DIFF		OK	OK	OK	DIFF	DIFF	OK	OK	OK	OK	DIFF	OK	OK	OK	OK	DIFF	OK	OK	OK	OK	OK	DIFF	OK
33	10.1101/054312	H - J	1	Random	NorthAmerica	25	No			Yes	2					Yes	1	Neuroscience		May	2016	2		Animalstudies(vertebrates)	DIFF		OK	OK	OK	DIFF	DIFF	OK	DIFF	DIFF	OK	OK	DIFF	OK	OK	OK	DIFF	DIFF	OK	OK	OK	OK	DIFF	OK
53	10.1016/j.jogn.2015.12.014	H - O	2	Random	Europe	10		JournalofObstetric,Gynecologic,&NeonatalNursing	1.261		2	No			Comercial	No		Epidemiology		March	2016		Double	HumanStudies	OK		OK	DIFF	OK	OK	OK	OK	OK	OK	OK	DIFF	DIFF	DIFF	OK	OK	DIFF	OK	OK	OK	OK	OK	DIFF	OK
33	10.1101/054312	I	1	Random	NorthAmerica	25	No			Yes	2					Yes	1	Neuroscience		May	2016	2		Animalstudies(vertebrates)	Yes	4	Yes	Yes, and the statement reports NO conflict of interest	Sample size calculation is not reported	Automated/Not applicable	Yes	Not applicable	Not applicable	Not applicable	Yes	No	Yes	Yes	Yes (in figures)	Yes	Yes	Not applicable	Yes	Yes (exact)	Yes	Yes	Yes	Yes
25	10.1101/086116	I	1	Random	Europe	17	Yes			Yes	2					Yes	6	Neuroscience		November	2016	1		HumanStudies	No	3	Yes	Yes, and the statement reports NO conflict of interest	Sample size calculation is not reported	Yes (blinded)	Yes	Not applicable	Yes	Yes	Yes	Yes	Yes	Yes	No	Yes	Yes	Not applicable	Yes	Partially	Yes	Yes	Yes	Yes
31	10.1037/rep0000071	I	2	Random	NorthAmerica	19		RehabilitationPsychology	1.615		2	No			ScientificSociety	Yes		Other		May	2016		Double	HumanStudies	Yes	3	No	No statement is present	Sample size calculation is not reported	Automated/Not applicable	Not applicable	Not applicable	Not applicable	Not applicable	Yes	Not applicable	Yes	Not applicable	Not applicable	Yes	Yes	Not applicable	Yes	Yes (exact)	Yes	Yes	Yes	Yes
51	10.1111/apha.12825	I	2	Random	Europe	8		ActaPhysiologica	4.867		2	No			Comercial	No		Physiology		November	2016		Single	HumanStudies	Yes	4	Yes	Yes, and the statement reports NO conflict of interest	Sample size calculation is not reported	Automated/Not applicable	Not applicable	Not applicable	Not applicable	Not applicable	Yes	Yes	Yes	Yes	No	Yes	Yes	Not applicable	Yes	Yes (exact)	Yes	Yes	Yes	Yes
66	10.1016/j.ejmg.2016.09.012	I	2	Random	NorthAmerica	9		EuropeanJournalofMedicalGenetics	2.137		2	No			Comercial	No		Neuroscience		September	2016		Single	HumanStudies	Yes	4	Yes	Yes, and the statement reports NO conflict of interest	Sample size calculation is not reported	No	Not applicable	Not applicable	Not applicable	Not applicable	Yes	Yes	Not applicable	Not applicable	Not applicable	Yes	Yes	Not applicable	Yes	Yes (exact)	Yes	Yes	No	No
33	10.1101/054312	I - J	1	Random	NorthAmerica	25	No			Yes	2					Yes	1	Neuroscience		May	2016	2		Animalstudies(vertebrates)	OK		OK	OK	OK	OK	OK	OK	DIFF	DIFF	OK	DIFF	DIFF	OK	OK	OK	OK	DIFF	OK	OK	OK	OK	OK	OK
25	10.1101/086116	I - J	1	Random	Europe	17	Yes			Yes	2					Yes	6	Neuroscience		November	2016	1		HumanStudies	OK		OK	OK	DIFF	DIFF	OK	OK	OK	DIFF	OK	OK	DIFF	OK	OK	OK	OK	DIFF	DIFF	DIFF	OK	OK	OK	OK
66	10.1016/j.ejmg.2016.09.012	I - N	2	Random	NorthAmerica	9		EuropeanJournalofMedicalGenetics	2.137		2	No			Comercial	No		Neuroscience		September	2016		Single	HumanStudies	OK		OK	OK	OK	OK	OK	OK	OK	OK	OK	DIFF	OK	OK	DIFF	OK	DIFF	OK	OK	OK	DIFF	OK	OK	OK
33	10.1101/054312	J	1	Random	NorthAmerica	25	No			Yes	2					Yes	1	Neuroscience		May	2016	2		Animalstudies(vertebrates)	Yes	5	Yes	Yes, and the statement reports NO conflict of interest	Sample size calculation is not reported	Automated/Not applicable	Yes	Not applicable	Yes	No	Yes	Yes	No	Yes	Yes (in figures)	Yes	Yes	Yes	Yes	Yes (exact)	Yes	Yes	Yes	Yes
25	10.1101/086116	J	1	Random	Europe	17	Yes			Yes	2					Yes	6	Neuroscience		November	2016	1		HumanStudies	No	4	Yes	Yes, and the statement reports NO conflict of interest	Sample size calculation is reported, with parameters	Automated/Not applicable	Yes	Not applicable	Yes	No	Yes	Yes	No	Yes	No	Yes	Yes	Yes	No	Yes (exact)	Yes	Yes	Yes	Yes
271	10.1101/093815	J	1	Paired	Europe	22	No			Yes	2					No		Neuroscience		December	2016	1		HumanStudies	Yes	5	Yes	No statement is present	Sample size calculation is not reported	No	Not applicable	Not applicable	Not applicable	Not applicable	Yes	Yes	Yes	Yes	No	Yes	Yes	Yes	No	Yes (exact)	Yes	Yes	Yes	Partially
271	10.1101/093815	J - L	1	Paired	Europe	22	No			Yes	2					No		Neuroscience		December	2016	1		HumanStudies	OK		OK	OK	OK	DIFF	OK	OK	OK	OK	OK	OK	OK	OK	OK	OK	OK	DIFF	DIFF	OK	OK	OK	DIFF	DIFF
19	10.1101/076844	K	1	Random	NorthAmerica	24	No			No	2					No		Genomics		September	2016	3		Animalstudies(vertebrates)	Yes	4	Yes	Yes, and the statement reports NO conflict of interest	Sample size calculation is not reported	Automated/Not applicable	Not applicable	Not applicable	Not applicable	Not applicable	Yes	Not applicable	No	No	Yes (in figures)	Yes	No	Not applicable	Yes	No	No	Yes	No	No
23	10.1002/ase.1640	K	2	Random	NorthAmerica	5		AnatomicalSciencesEducation	3.198		2	No			Comercial	No		ScientificCommunicationAndEducation		August	2016		Single	HumanStudies	Yes	5	No	No statement is present	Sample size calculation is not reported	Automated/Not applicable	Not applicable	Not applicable	Not applicable	Not applicable	Yes	Yes	Yes	Yes	No	Yes	Yes	Not applicable	Yes	Yes (exact)	Yes	Yes	Yes	Yes
26	10.1101/063388	K	1	Random	Europe	9	No			Yes	2					Yes	13	Genetics		July	2016	1		HumanStudies	Yes	4	Yes	No statement is present	Sample size calculation is reported, with parameters	No	Not applicable	Not applicable	Not applicable	Not applicable	Yes	Not applicable	Not applicable	Not applicable	No	Yes	Yes	Not applicable	Yes	No	Yes	Yes	Yes	Yes
41	10.5001/omj.2016.62	K	2	Random	Europe	1		OmanMedicalJournal			2	Yes	0	12	ScientificSociety	No		PharmacologyAndToxicology			2016		Single	HumanStudies	Yes	4	Yes	Yes, and the statement reports NO conflict of interest	Sample size calculation is not reported	Automated/Not applicable	No	Not applicable	Yes	No	Yes	Yes	Yes	Yes	No	Yes	Yes	Not applicable	Yes	Yes (exact)	Yes	Yes	Yes	Yes
847	10.1038/s41598-018-25093-5	K	2	Paired	NorthAmerica	13	Yes	ScientificReports	4.011		2	Yes	1425	20	Comercial	No		Neuroscience		April	2018		Single	HumanStudies	No	4	No	Yes, and the statement reports NO conflict of interest	Sample size calculation is not reported	Automated/Not applicable	Not applicable	Not applicable	Not applicable	Not applicable	Yes	No	Yes	Yes	No	Yes	Yes	Yes	Yes	Yes (exact)	No	Yes	Yes	Partially
23	10.1002/ase.1640	K - L	2	Random	NorthAmerica	5		AnatomicalSciencesEducation	3.198		2	No			Comercial	No		ScientificCommunicationAndEducation		August	2016		Single	HumanStudies	OK		DIFF	OK	OK	OK	OK	OK	OK	OK	OK	OK	OK	OK	OK	OK	DIFF	OK	OK	OK	OK	OK	OK	OK
26	10.1101/063388	K - L	1	Random	Europe	9	No			Yes	2					Yes	13	Genetics		July	2016	1		HumanStudies	OK		OK	OK	OK	DIFF	OK	OK	OK	OK	OK	OK	DIFF	OK	OK	OK	OK	OK	OK	DIFF	OK	OK	OK	OK
41	10.5001/omj.2016.62	K - L	2	Random	Europe	1		OmanMedicalJournal			2	Yes	0	12	ScientificSociety	No		PharmacologyAndToxicology			2016		Single	HumanStudies	OK		OK	OK	OK	OK	DIFF	OK	DIFF	DIFF	OK	DIFF	OK	OK	OK	OK	OK	OK	OK	OK	OK	OK	OK	OK
23	10.1002/ase.1640	K - M	2	Random	NorthAmerica	5		AnatomicalSciencesEducation	3.198		2	No			Comercial	No		ScientificCommunicationAndEducation		August	2016		Single	HumanStudies	OK		OK	OK	OK	DIFF	OK	OK	OK	OK	OK	OK	OK	OK	OK	OK	OK	OK	OK	OK	OK	OK	OK	OK
23	10.1002/ase.1640	L	2	Random	NorthAmerica	5		AnatomicalSciencesEducation	3.198		2	No			Comercial	No		ScientificCommunicationAndEducation		August	2016		Single	HumanStudies	Yes	5	Yes	No statement is present	Sample size calculation is not reported	Automated/Not applicable	Not applicable	Not applicable	Not applicable	Not applicable	Yes	Yes	Yes	Yes	No	Yes	Not applicable	Not applicable	Yes	Yes (exact)	Yes	Yes	Yes	Yes
26	10.1101/063388	L	1	Random	Europe	9	No			Yes	2					Yes	13	Genetics		July	2016	1		HumanStudies	Yes	5	Yes	No statement is present	Sample size calculation is reported, with parameters	Automated/Not applicable	Not applicable	Not applicable	Not applicable	Not applicable	Yes	Not applicable	Yes	Not applicable	No	Yes	Yes	Not applicable	Yes	Yes (exact)	Yes	Yes	Yes	Yes
41	10.5001/omj.2016.62	L	2	Random	Europe	1		OmanMedicalJournal			2	Yes	0	12	ScientificSociety	No		PharmacologyAndToxicology			2016		Single	HumanStudies	Yes	5	Yes	Yes, and the statement reports NO conflict of interest	Sample size calculation is not reported	Automated/Not applicable	Not applicable	Not applicable	Not applicable	Not applicable	Yes	Not applicable	Yes	Yes	No	Yes	Yes	Not applicable	Yes	Yes (exact)	Yes	Yes	Yes	Yes
63	10.1101/089227	L	1	Random	Europe	9	No			Yes	2					Yes	3	Bioinformatics		November	2016	1		HumanStudies	Yes	5	Yes	No statement is present	Sample size calculation is reported, without parameters	Automated/Not applicable	Not applicable	Not applicable	Not applicable	Not applicable	Yes	Not applicable	Yes	Yes	No	Yes	Not applicable	Not applicable	Yes	Yes (exact)	Yes	Yes	Yes	Yes
73	10.1101/063248	L	1	Random	NorthAmerica	14	No			Yes	2					Yes	9	EvolutionaryBiology		July	2016	1		InvitroStudies	Yes	4	Yes	No statement is present	Sample size calculation is not reported	Automated/Not applicable	Not applicable	Not applicable	Not applicable	Not applicable	Yes	No	Yes	Yes	No	Yes	Yes	No	Yes	Partially	No	No	No	No	Yes
271	10.1101/093815	L	1	Paired	Europe	22	No			Yes	2					No		Neuroscience		December	2016	1		HumanStudies	Yes	3	Yes	No statement is present	Sample size calculation is not reported	Automated/Not applicable	Not applicable	Not applicable	Not applicable	Not applicable	Yes	Yes	Yes	Yes	No	Yes	Yes	Not applicable	Yes	Yes (exact)	Yes	Yes	No	No
23	10.1002/ase.1640	L - M	2	Random	NorthAmerica	5		AnatomicalSciencesEducation	3.198		2	No			Comercial	No		ScientificCommunicationAndEducation		August	2016		Single	HumanStudies	OK		DIFF	OK	OK	DIFF	OK	OK	OK	OK	OK	OK	OK	OK	OK	OK	DIFF	OK	OK	OK	OK	OK	OK	OK
63	10.1101/089227	L - N	1	Random	Europe	9	No			Yes	2					Yes	3	Bioinformatics		November	2016	1		HumanStudies	OK		OK	OK	OK	DIFF	OK	OK	OK	OK	OK	OK	OK	OK	OK	OK	DIFF	OK	OK	OK	OK	OK	OK	OK
73	10.1101/063248	L - O	1	Random	NorthAmerica	14	No			Yes	2					Yes	9	EvolutionaryBiology		July	2016	1		InvitroStudies	OK		OK	OK	OK	OK	DIFF	OK	DIFF	DIFF	OK	DIFF	OK	OK	OK	OK	OK	OK	DIFF	DIFF	OK	OK	OK	OK	OK
23	10.1002/ase.1640	M	2	Random	NorthAmerica	5		AnatomicalSciencesEducation	3.198		2	No			Comercial	No		ScientificCommunicationAndEducation		August	2016		Single	HumanStudies	Yes	5	No	No statement is present	Sample size calculation is not reported	No	Not applicable	Not applicable	Not applicable	Not applicable	Yes	Yes	Yes	Yes	No	Yes	Yes	Not applicable	Yes	Yes (exact)	Yes	Yes	Yes	Yes
80	10.1155/2016/8690858	N	2	Random	Asia	41		GastroenterologyResearchandPractice	1.863		2	Yes	1900	19	Comercial	No		Bioengineering			2016		Single	Animalstudies(vertebrates)	Yes	4	No	Yes, and the statement reports NO conflict of interest	Sample size calculation is not reported	No	Not applicable	Not applicable	Not applicable	Not applicable	Yes	Yes	Yes	Yes	No	Yes	Yes	Not applicable	Yes	Yes (exact)	No	Yes	Yes	Yes
63	10.1101/089227	N	1	Random	Europe	9	No			Yes	2					Yes	3	Bioinformatics		November	2016	1		HumanStudies	Yes	4	Yes	No statement is present	Sample size calculation is reported, without parameters	No	Not applicable	Not applicable	Not applicable	Not applicable	Yes	Not applicable	Yes	Yes	No	Yes	Yes	Not applicable	Yes	Yes (exact)	Yes	Yes	Yes	Yes
66	10.1016/j.ejmg.2016.09.012	N	2	Random	NorthAmerica	9		EuropeanJournalofMedicalGenetics	2.137		2	No			Comercial	No		Neuroscience		September	2016		Single	HumanStudies	Yes	4	Yes	Yes, and the statement reports NO conflict of interest	Sample size calculation is not reported	No	Not applicable	Not applicable	Not applicable	Not applicable	Yes	Not applicable	Not applicable	Not applicable	No	Yes	Not applicable	Not applicable	Yes	Yes (exact)	No	Yes	No	No
2410	10.1101/063388	N	1	Paired	Europe	9	No			Yes	2					Yes	13	Genetics		July	2016	1		HumanStudies	Yes	4	Yes	No statement is present	Sample size calculation is not reported	No	Not applicable	Not applicable	Not applicable	Not applicable	Yes	Not applicable	Not applicable	Not applicable	Not applicable	Yes	Yes	Not applicable	No	Yes (exact)	Yes	Yes	Yes	Yes
2413	10.1101/063248	N	1	Paired	NorthAmerica	14	No			Yes	2					Yes	9	EvolutionaryBiology		July	2016	1		InvitroStudies	Yes	3	Yes	No statement is present	Sample size calculation is not reported	No	Not applicable	Not applicable	Not applicable	Not applicable	Yes	Yes	Yes	Yes	No	Yes	Yes	No	Yes	Yes (range)	No	No	No	No	Yes
80	10.1155/2016/8690858	N - O	2	Random	Asia	41		GastroenterologyResearchandPractice	1.863		2	Yes	1900	19	Comercial	No		Bioengineering			2016		Single	Animalstudies(vertebrates)	OK		OK	OK	OK	OK	OK	OK	OK	OK	OK	OK	OK	OK	OK	OK	OK	OK	OK	OK	DIFF	OK	OK	OK
2410	10.1101/063388	N - P	1	Paired	Europe	9	No			Yes	2					Yes	13	Genetics		July	2016	1		HumanStudies	OK		OK	OK	OK	OK	OK	OK	OK	OK	OK	DIFF	OK	OK	DIFF	OK	OK	OK	DIFF	OK	DIFF	OK	OK	OK
80	10.1155/2016/8690858	O	2	Random	Asia	41		GastroenterologyResearchandPractice	1.863		2	Yes	1900	19	Comercial	No		Bioengineering			2016		Single	Animalstudies(vertebrates)	Yes	5	No	Yes, and the statement reports NO conflict of interest	Sample size calculation is not reported	No	Not applicable	Not applicable	Not applicable	Not applicable	Yes	Yes	Yes	Yes	No	Yes	Yes	Not applicable	Yes	Yes (exact)	Yes	Yes	Yes	Yes
53	10.1016/j.jogn.2015.12.014	O	2	Random	Europe	10		JournalofObstetric,Gynecologic,&NeonatalNursing	1.261		2	No			Comercial	No		Epidemiology		March	2016		Double	HumanStudies	Yes	5	No	Yes, and the statement reports NO conflict of interest	Sample size calculation is not reported	Automated/Not applicable	Not applicable	Not applicable	Not applicable	Not applicable	Yes	Yes	Not applicable	Not applicable	No	Yes	Not applicable	Yes	Yes	Yes (exact)	Yes	Yes	Yes	Yes
73	10.1101/063248	O	1	Random	NorthAmerica	14	No			Yes	2					Yes	9	EvolutionaryBiology		July	2016	1		InvitroStudies	Yes	5	Yes	No statement is present	Sample size calculation is not reported	Automated/Not applicable	Yes	Not applicable	No	No	Yes	Yes	Yes	Yes	No	Yes	Yes	No	No	Yes (range)	No	No	No	No	Yes
2410	10.1101/063388	P	1	Paired	Europe	9	No			Yes	2					Yes	13	Genetics		July	2016	1		HumanStudies	Yes	2	Yes	No statement is present	Sample size calculation is not reported	No	Not applicable	Not applicable	Not applicable	Not applicable	Yes	Yes	Not applicable	Not applicable	No	Yes	Yes	Not applicable	Yes	Yes (exact)	No	Yes	Yes	Yes
3534	10.1523/JNEUROSCI.2674-16.2017	P	2	Paired	NorthAmerica	24	Yes	JournalofNeuroscience	5.971		2	No			ScientificSociety	No		Neuroscience		May	2017		Single	Animalstudies(vertebrates)	Yes	5	Yes	Yes, and the statement reports NO conflict of interest	Sample size calculation is not reported	No	Yes	Not applicable	Not applicable	Not applicable	Yes	Yes	Yes	Yes	No	Yes	Yes	Not applicable	Yes	Partially	Yes	Yes	Yes	Yes
3071	10.1101/054312	Q	1	Paired	NorthAmerica	29	No			Yes	2					Yes	1	Neuroscience		May	2016	2		Animalstudies(vertebrates)	Yes	4	Yes	Yes, and the statement reports NO conflict of interest	Sample size calculation is not reported	No	Yes	Not applicable	Not applicable	Not applicable	Yes	Yes	Yes	Yes	Yes (in figures)	Yes	Yes	Not applicable	Yes	Yes (exact)	Yes	Yes	No	Yes
458	10.1155/2018/7560707	A	2	Paired	Europe	10	Yes	JournalofObesity			1	Yes	1025	21	Comercial	Yes	3	Genetics		March	2018		Single	HumanStudies	Yes	4	Yes	Yes, and the statement reports a conflict of interest	Sample size calculation is not reported	No	Not applicable	Not applicable	Not applicable	Not applicable	Yes	No	Yes	Yes	No	Yes	Yes	Yes	Yes	Yes (exact)	Yes	Yes	No	No
669	10.1007/s10238-016-0441-2	A	2	Paired	Europe	3	Yes	ClinicalandExperimentalMedicine	2.919		1	No			Comercial	No		Genetics		November	2016			HumanStudies	Yes	4	Yes	Yes, and the statement reports NO conflict of interest	Sample size calculation is not reported	No	Not applicable	Not applicable	Not applicable	Not applicable	Yes	No	No	No	No	Yes	Yes	Not applicable	Yes	Yes (exact)	Yes	Yes	Yes	Yes
7	10.1016/j.toxlet.2016.12.012	A	2	Random	Europe	14		ToxicologyLetters	3.858		1	No			Comercial	No		PharmacologyAndToxicology		December	2016		Single	Animalstudies(vertebrates)	Yes	3	Yes	Yes, and the statement reports NO conflict of interest	Sample size calculation is not reported	No	Yes	Not applicable	Yes	Yes	Yes	No	Yes	Yes	No	Yes	Yes	No	Yes	Yes (exact)	Yes	No	No	No
44	10.1101/079384	A	1	Random	Europe	23	No			Yes	1					No		Neuroscience		October	2016	1		Animalstudies(vertebrates)	Yes	4	Yes	No statement is present	Sample size calculation is not reported	No	Not applicable	Not applicable	Not applicable	Not applicable	Yes	No	Yes	Yes	Yes (in figures)	Yes	Yes	Not applicable	Yes	Yes (exact)	Yes	Yes	No	No
7	10.1016/j.toxlet.2016.12.012	A - B	2	Random	Europe	14		ToxicologyLetters	3.858		1	No			Comercial	No		PharmacologyAndToxicology		December	2016		Single	Animalstudies(vertebrates)	OK		DIFF	OK	OK	DIFF	OK	OK	OK	OK	OK	OK	OK	OK	OK	OK	OK	DIFF	OK	OK	OK	DIFF	OK	OK
458	10.1155/2018/7560707	A - E	2	Paired	Europe	10	Yes	JournalofObesity			1	Yes	1025	21	Comercial	Yes	3	Genetics		March	2018		Single	HumanStudies	OK		OK	OK	DIFF	DIFF	OK	OK	OK	OK	OK	DIFF	OK	OK	OK	OK	OK	OK	OK	OK	OK	OK	DIFF	OK
7	10.1016/j.toxlet.2016.12.012	A - E	2	Random	Europe	14		ToxicologyLetters	3.858		1	No			Comercial	No		PharmacologyAndToxicology		December	2016		Single	Animalstudies(vertebrates)	OK		OK	OK	OK	OK	OK	OK	OK	OK	OK	DIFF	OK	OK	OK	OK	OK	DIFF	OK	OK	OK	DIFF	OK	OK
669	10.1007/s10238-016-0441-2	A - J	2	Paired	Europe	3	Yes	ClinicalandExperimentalMedicine	2.919		1	No			Comercial	No		Genetics		November	2016			HumanStudies	OK		OK	OK	OK	OK	DIFF	OK	OK	OK	OK	OK	DIFF	DIFF	OK	OK	DIFF	DIFF	OK	OK	OK	OK	OK	OK
44	10.1101/079384	A - J	1	Random	Europe	23	No			Yes	1					No		Neuroscience		October	2016	1		Animalstudies(vertebrates)	OK		OK	OK	OK	DIFF	OK	OK	OK	OK	OK	OK	DIFF	DIFF	DIFF	OK	OK	DIFF	OK	DIFF	OK	OK	DIFF	DIFF
458	10.1155/2018/7560707	A - L	2	Paired	Europe	10	Yes	JournalofObesity			1	Yes	1025	21	Comercial	Yes	3	Genetics		March	2018		Single	HumanStudies	OK		OK	OK	DIFF	DIFF	OK	OK	OK	OK	OK	DIFF	OK	OK	OK	OK	OK	OK	OK	OK	OK	OK	DIFF	OK
669	10.1007/s10238-016-0441-2	A - L	2	Paired	Europe	3	Yes	ClinicalandExperimentalMedicine	2.919		1	No			Comercial	No		Genetics		November	2016			HumanStudies	OK		OK	OK	OK	DIFF	OK	OK	OK	OK	OK	DIFF	DIFF	DIFF	DIFF	OK	DIFF	OK	OK	OK	OK	OK	OK	OK
44	10.1101/079384	A - N	1	Random	Europe	23	No			Yes	1					No		Neuroscience		October	2016	1		Animalstudies(vertebrates)	OK		OK	OK	OK	OK	OK	OK	OK	OK	OK	DIFF	DIFF	DIFF	DIFF	OK	OK	DIFF	OK	OK	OK	OK	DIFF	DIFF
7	10.1016/j.toxlet.2016.12.012	B	2	Random	Europe	14		ToxicologyLetters	3.858		1	No			Comercial	No		PharmacologyAndToxicology		December	2016		Single	Animalstudies(vertebrates)	Yes	3	No	Yes, and the statement reports NO conflict of interest	Sample size calculation is not reported	Automated/Not applicable	Yes	Not applicable	Yes	Yes	Yes	No	Yes	Yes	No	Yes	Yes	Yes	Yes	Yes (exact)	Yes	Yes	No	No
20	10.1101/089060	B	1	Random	NorthAmerica	6	Yes			Yes	1					No		Neuroscience		November	2016	2		HumanStudies	Yes	4	Yes	No statement is present	Sample size calculation is reported, without parameters	Automated/Not applicable	Not applicable	Not applicable	Not applicable	Not applicable	Yes	Yes	Yes	No	No	No	Yes	Not applicable	Yes	Yes (exact)	Yes	Yes	Yes	Yes
47	10.1097/BOT.0000000000000627	B	2	Random	Europe	9		JournalofOrthopaedicTrauma	2.251		1	No			Comercial	No		ClinicalTrials		September	2016			HumanStudies	Yes	4	No	Yes, and the statement reports a conflict of interest	Sample size calculation is not reported	No	Not applicable	Not applicable	Not applicable	Not applicable	Yes	Not applicable	Yes	Yes	No	Yes	No	No	Yes	Yes (exact)	Yes	Yes	Yes	Yes
1707	10.1101/073270	B	1	Paired	Europe	10	Yes			Yes	1					No		Bioengineering		September	2016	1		HumanStudies	Yes	4	Yes	Yes, and the statement reports NO conflict of interest	Sample size calculation is not reported	No	Not applicable	Not applicable	Not applicable	Not applicable	Yes	Yes	No	No	No	Yes	Yes	No	Yes	Yes (exact)	Yes	No	No	No
2574	10.1101/061309	B	1	Paired	Europe	10	Yes			Yes	1					No		Neuroscience		June	2016	1		HumanStudies	Yes	4	Yes	Yes, and the statement reports NO conflict of interest	Sample size calculation is not reported	Automated/Not applicable	Not applicable	Not applicable	Not applicable	Not applicable	No	Yes	Yes	Yes	No	No	Yes	Not applicable	Yes	Yes (exact)	Yes	No	No	No
12	10.1101/071084	B	1	Random	NorthAmerica	82	No			Yes	1					No		DevelopmentalBiology		August	2016	1		Animalstudies(vertebrates)	Yes	4	Yes	Yes, and the statement reports NO conflict of interest	Sample size calculation is not reported	No	Yes	No	Not applicable	Not applicable	Yes	Yes	No	No	No	Yes	Yes	Yes	Yes	Yes (exact)	Yes	No	Partially	Yes
27	10.1101/092304	B	1	Random	NorthAmerica	26	No			Yes	1					Yes	16	Microbiology		December	2016	5		Animalstudies(vertebrates)	Yes	4	Yes	Yes, and the statement reports NO conflict of interest	Sample size calculation is not reported	No	No	Not applicable	Yes	No	Yes	Yes	Yes	No	Yes (in figures)	Yes	Yes	Not applicable	Yes	Yes (exact)	Yes	Yes	Yes	Yes
12	10.1101/071084	B - C	1	Random	NorthAmerica	82	No			Yes	1					No		DevelopmentalBiology		August	2016	1		Animalstudies(vertebrates)	OK		OK	OK	OK	OK	DIFF	DIFF	OK	OK	OK	OK	DIFF	OK	OK	OK	OK	DIFF	OK	OK	OK	OK	OK	DIFF
12	10.1101/071084	B - D	1	Random	NorthAmerica	82	No			Yes	1					No		DevelopmentalBiology		August	2016	1		Animalstudies(vertebrates)	OK		OK	OK	DIFF	OK	OK	OK	OK	OK	OK	OK	OK	OK	OK	OK	DIFF	DIFF	OK	OK	DIFF	DIFF	OK	OK
7	10.1016/j.toxlet.2016.12.012	B - E	2	Random	Europe	14		ToxicologyLetters	3.858		1	No			Comercial	No		PharmacologyAndToxicology		December	2016		Single	Animalstudies(vertebrates)	OK		DIFF	OK	OK	DIFF	OK	OK	OK	OK	OK	DIFF	OK	OK	OK	OK	OK	OK	OK	OK	OK	OK	OK	OK
20	10.1101/089060	B - E	1	Random	NorthAmerica	6	Yes			Yes	1					No		Neuroscience		November	2016	2		HumanStudies	OK		OK	OK	DIFF	DIFF	OK	OK	OK	OK	OK	OK	OK	OK	DIFF	DIFF	OK	OK	OK	OK	OK	OK	OK	OK
2574	10.1101/061309	B - F	1	Paired	Europe	10	Yes			Yes	1					No		Neuroscience		June	2016	1		HumanStudies	OK		DIFF	OK	OK	DIFF	OK	OK	OK	OK	DIFF	OK	OK	OK	DIFF	DIFF	OK	OK	OK	OK	OK	DIFF	DIFF	OK
20	10.1101/089060	B - G	1	Random	NorthAmerica	6	Yes			Yes	1					No		Neuroscience		November	2016	2		HumanStudies	OK		OK	OK	DIFF	DIFF	OK	OK	OK	OK	OK	OK	OK	OK	DIFF	DIFF	OK	OK	OK	OK	OK	OK	OK	OK
47	10.1097/BOT.0000000000000627	B - J	2	Random	Europe	9		JournalofOrthopaedicTrauma	2.251		1	No			Comercial	No		ClinicalTrials		September	2016			HumanStudies	OK		OK	OK	OK	DIFF	OK	OK	OK	OK	OK	OK	OK	OK	OK	OK	DIFF	OK	OK	OK	OK	OK	OK	OK
2574	10.1101/061309	B - J	1	Paired	Europe	10	Yes			Yes	1					No		Neuroscience		June	2016	1		HumanStudies	OK		OK	OK	OK	OK	OK	OK	OK	OK	DIFF	OK	OK	DIFF	OK	DIFF	OK	OK	OK	OK	OK	DIFF	DIFF	OK
27	10.1101/092304	B - K	1	Random	NorthAmerica	26	No			Yes	1					Yes	16	Microbiology		December	2016	5		Animalstudies(vertebrates)	OK		OK	OK	OK	OK	OK	OK	OK	DIFF	OK	OK	OK	OK	OK	OK	OK	DIFF	OK	OK	OK	OK	OK	DIFF
27	10.1101/092304	B - M	1	Random	NorthAmerica	26	No			Yes	1					Yes	16	Microbiology		December	2016	5		Animalstudies(vertebrates)	OK		OK	OK	OK	OK	OK	OK	OK	DIFF	OK	OK	OK	OK	OK	OK	OK	OK	OK	OK	OK	OK	DIFF	DIFF
47	10.1097/BOT.0000000000000627	B - O	2	Random	Europe	9		JournalofOrthopaedicTrauma	2.251		1	No			Comercial	No		ClinicalTrials		September	2016			HumanStudies	OK		OK	OK	OK	OK	OK	OK	OK	OK	OK	OK	OK	OK	OK	OK	DIFF	OK	OK	OK	DIFF	OK	DIFF	DIFF
1707	10.1101/073270	B - O	1	Paired	Europe	10	Yes			Yes	1					No		Bioengineering		September	2016	1		HumanStudies	OK		OK	OK	OK	OK	DIFF	OK	DIFF	DIFF	OK	OK	OK	OK	OK	OK	OK	DIFF	OK	OK	OK	DIFF	DIFF	OK
1707	10.1101/073270	B - P	1	Paired	Europe	10	Yes			Yes	1					No		Bioengineering		September	2016	1		HumanStudies	OK		OK	OK	OK	OK	DIFF	OK	DIFF	DIFF	OK	OK	OK	OK	OK	OK	OK	OK	OK	OK	OK	DIFF	DIFF	OK
12	10.1101/071084	C	1	Random	NorthAmerica	82	No			Yes	1					No		DevelopmentalBiology		August	2016	1		Animalstudies(vertebrates)	Yes	2	Yes	Yes, and the statement reports NO conflict of interest	Sample size calculation is not reported	No	Not applicable	Yes	Not applicable	Not applicable	Yes	Yes	Yes	No	No	Yes	Yes	Not applicable	Yes	Yes (exact)	Yes	No	Partially	Partially
46	10.1007/s00404-016-4176-9	C	2	Random	Asia	7		ArchivesofGynecologyandObstetrics	2.09		1	No			Comercial	No		MolecularBiology		August	2016		Single	InvitroStudies	Yes	5	No	Yes, and the statement reports NO conflict of interest	Sample size calculation is not reported	No	Partially	Yes	No	Yes	Yes	Yes	Yes	Yes	No	Yes	Yes	Yes	Yes	No	Yes	Yes	No	No	Yes
49	10.1101/076240	C	1	Random	NorthAmerica	7	Yes			Yes	1					No		Neuroscience		September	2016	3		HumanStudies	Yes	5	Yes	No statement is present	Sample size calculation is not reported	No	Not applicable	Not applicable	Not applicable	Not applicable	Yes	Yes	Yes	Yes	Yes (in figures)	Yes	Yes	Not applicable	Yes	Yes (exact)	Yes	Yes	Yes	Yes
30	10.1101/084525	C	1	Random	Europe	21	Yes			Yes	1					Yes	70	Neuroscience		November	2016	2		Animalstudies(vertebrates)	Yes	1	Yes	Yes, and the statement reports a conflict of interest	Sample size calculation is reported, with parameters	No	Yes	Not applicable	Yes	Yes	Yes	Yes	Yes	Yes	No	Yes	No	Yes	Yes	Yes (exact)	Yes	Yes	Yes	Yes
1380	10.1101/079384	C	1	Paired	Europe	41	No			Yes	1					No		Neuroscience		October	2016	1		Animalstudies(vertebrates)	Yes	5	Yes	No statement is present	Sample size calculation is not reported	No	Not applicable	Not applicable	Not applicable	Not applicable	Yes	Yes	No	Yes	No	Yes	Yes	Not applicable	Yes	No	Yes	Yes	Partially	Yes
12	10.1101/071084	C - D	1	Random	NorthAmerica	82	No			Yes	1					No		DevelopmentalBiology		August	2016	1		Animalstudies(vertebrates)	OK		OK	OK	DIFF	OK	DIFF	DIFF	OK	OK	OK	OK	DIFF	OK	OK	OK	DIFF	OK	OK	OK	DIFF	DIFF	OK	DIFF
46	10.1007/s00404-016-4176-9	C - H	2	Random	Asia	7		ArchivesofGynecologyandObstetrics	2.09		1	No			Comercial	No		MolecularBiology		August	2016		Single	InvitroStudies	OK		OK	OK	OK	OK	DIFF	DIFF	OK	DIFF	OK	OK	OK	OK	OK	OK	DIFF	OK	DIFF	OK	DIFF	OK	DIFF	OK	OK
49	10.1101/076240	C - H	1	Random	NorthAmerica	7	Yes			Yes	1					No		Neuroscience		September	2016	3		HumanStudies	OK		OK	OK	OK	OK	OK	OK	OK	OK	OK	OK	OK	OK	OK	OK	DIFF	OK	OK	OK	OK	OK	OK	OK
46	10.1007/s00404-016-4176-9	C - I	2	Random	Asia	7		ArchivesofGynecologyandObstetrics	2.09		1	No			Comercial	No		MolecularBiology		August	2016		Single	InvitroStudies	OK		OK	OK	OK	OK	DIFF	OK	OK	DIFF	DIFF	DIFF	OK	OK	OK	OK	DIFF	OK	DIFF	OK	DIFF	DIFF	OK	OK	OK
49	10.1101/076240	C - J	1	Random	NorthAmerica	7	Yes			Yes	1					No		Neuroscience		September	2016	3		HumanStudies	OK		OK	OK	OK	DIFF	OK	OK	OK	OK	OK	DIFF	OK	OK	OK	OK	OK	DIFF	OK	OK	OK	OK	OK	OK
30	10.1101/084525	C - J	1	Random	Europe	21	Yes			Yes	1					Yes	70	Neuroscience		November	2016	2		Animalstudies(vertebrates)	DIFF		OK	OK	OK	OK	OK	OK	OK	OK	OK	OK	DIFF	DIFF	OK	OK	DIFF	DIFF	DIFF	DIFF	OK	OK	OK	OK
30	10.1101/084525	C - K	1	Random	Europe	21	Yes			Yes	1					Yes	70	Neuroscience		November	2016	2		Animalstudies(vertebrates)	OK		OK	OK	OK	DIFF	OK	OK	DIFF	OK	DIFF	OK	OK	OK	OK	OK	DIFF	OK	OK	OK	OK	OK	OK	OK
1380	10.1101/079384	C - P	1	Paired	Europe	41	No			Yes	1					No		Neuroscience		October	2016	1		Animalstudies(vertebrates)	OK		OK	OK	DIFF	OK	OK	OK	OK	OK	OK	DIFF	OK	OK	OK	OK	DIFF	DIFF	OK	DIFF	OK	OK	OK	OK
1380	10.1101/079384	C - Q	1	Paired	Europe	41	No			Yes	1					No		Neuroscience		October	2016	1		Animalstudies(vertebrates)	OK		OK	OK	OK	OK	OK	OK	OK	OK	OK	OK	OK	OK	OK	OK	OK	OK	OK	OK	OK	OK	OK	OK
12	10.1101/071084	D	1	Random	NorthAmerica	82	No			Yes	1					No		DevelopmentalBiology		August	2016	1		Animalstudies(vertebrates)	Yes	4	Yes	Yes, and the statement reports NO conflict of interest	Sample size calculation is reported, without parameters	No	Yes	No	Not applicable	Not applicable	Yes	Yes	No	No	No	Yes	Not applicable	Not applicable	Yes	Yes (exact)	No	Yes	Partially	Yes
53	10.1101/061309	D	1	Random	NorthAmerica	7	Yes			Yes	1					No		Neuroscience		June	2016	1		HumanStudies	Yes	3	Yes	Yes, and the statement reports NO conflict of interest	Sample size calculation is reported, without parameters	Automated/Not applicable	Not applicable	Not applicable	Not applicable	Not applicable	Yes	Yes	Yes	Yes	No	No	Yes	Not applicable	Yes	Yes (exact)	Yes	Yes	Yes	Yes
53	10.1101/061309	D - H	1	Random	NorthAmerica	7	Yes			Yes	1					No		Neuroscience		June	2016	1		HumanStudies	OK		OK	OK	DIFF	DIFF	OK	OK	OK	OK	OK	OK	OK	OK	DIFF	DIFF	OK	OK	DIFF	OK	DIFF	OK	OK	OK
53	10.1101/061309	D - O	1	Random	NorthAmerica	7	Yes			Yes	1					No		Neuroscience		June	2016	1		HumanStudies	OK		OK	OK	DIFF	OK	OK	OK	OK	OK	OK	OK	DIFF	DIFF	OK	DIFF	OK	DIFF	OK	OK	OK	OK	DIFF	DIFF
7	10.1016/j.toxlet.2016.12.012	E	2	Random	Europe	14		ToxicologyLetters	3.858		1	No			Comercial	No		PharmacologyAndToxicology		December	2016		Single	Animalstudies(vertebrates)	Yes	4	Yes	Yes, and the statement reports NO conflict of interest	Sample size calculation is not reported	No	Yes	Not applicable	Yes	Yes	Yes	Yes	Yes	Yes	No	Yes	Yes	Yes	Yes	Yes (exact)	Yes	Yes	No	No
20	10.1101/089060	E	1	Random	NorthAmerica	6	Yes			Yes	1					No		Neuroscience		November	2016	2		HumanStudies	Yes	4	Yes	No statement is present	Sample size calculation is not reported	No	Not applicable	Not applicable	Not applicable	Not applicable	Yes	Yes	Yes	No	Yes (in figures)	Yes	Yes	Not applicable	Yes	Yes (exact)	Yes	Yes	Yes	Yes
56	10.1101/058339	E	1	Random	Asia	22	No			Yes	1					Yes	36	Genomics		June	2016	2		InvitroStudies	Yes	2	Yes	No statement is present	Sample size calculation is not reported	No	Partially	Not applicable	Not applicable	Not applicable	No	Yes	Yes	Yes	No	Yes	Yes	Not applicable	Yes	Partially	Yes	Yes	Yes	Yes	No
458	10.1155/2018/7560707	E	2	Paired	Europe	10	Yes	JournalofObesity			1	Yes	1025	21	Comercial	Yes	3	Genetics		March	2018		Single	HumanStudies	Yes	4	Yes	Yes, and the statement reports a conflict of interest	Sample size calculation is reported, with parameters	Automated/Not applicable	Not applicable	Not applicable	Not applicable	Not applicable	Yes	Yes	Yes	Yes	No	Yes	Yes	Yes	Yes	Yes (exact)	Yes	Yes	Partially	No
1876	10.1101/071084	E	1	Paired	NorthAmerica	82	No			Yes	1					No		DevelopmentalBiology		August	2016	1		Animalstudies(vertebrates)	Yes	4	Yes	Yes, and the statement reports NO conflict of interest	Sample size calculation is not reported	No	Not applicable	No	Not applicable	Not applicable	Yes	Yes	No	No	No	Yes	Yes	Not applicable	Yes	Yes (exact)	No	No	Yes	Yes
20	10.1101/089060	E - G	1	Random	NorthAmerica	6	Yes			Yes	1					No		Neuroscience		November	2016	2		HumanStudies	OK		OK	OK	DIFF	OK	OK	OK	OK	OK	OK	OK	OK	OK	OK	OK	OK	OK	OK	OK	OK	OK	OK	OK
56	10.1101/058339	E - J	1	Random	Asia	22	No			Yes	1					Yes	36	Genomics		June	2016	2		InvitroStudies	OK		OK	OK	OK	DIFF	OK	OK	OK	OK	DIFF	DIFF	OK	OK	DIFF	OK	OK	OK	OK	DIFF	OK	OK	OK	OK	DIFF
1876	10.1101/071084	E - J	1	Paired	NorthAmerica	82	No			Yes	1					No		DevelopmentalBiology		August	2016	1		Animalstudies(vertebrates)	OK		OK	OK	OK	DIFF	DIFF	OK	OK	OK	OK	OK	OK	OK	OK	OK	OK	DIFF	OK	OK	DIFF	OK	OK	OK
458	10.1155/2018/7560707	E - L	2	Paired	Europe	10	Yes	JournalofObesity			1	Yes	1025	21	Comercial	Yes	3	Genetics		March	2018		Single	HumanStudies	OK		OK	OK	OK	OK	OK	OK	OK	OK	OK	DIFF	OK	OK	OK	OK	OK	OK	OK	OK	OK	OK	DIFF	OK
56	10.1101/058339	E - M	1	Random	Asia	22	No			Yes	1					Yes	36	Genomics		June	2016	2		InvitroStudies	OK		OK	OK	OK	OK	DIFF	OK	OK	OK	DIFF	DIFF	OK	DIFF	DIFF	OK	OK	OK	OK	DIFF	OK	OK	OK	OK	DIFF
1876	10.1101/071084	E - M	1	Paired	NorthAmerica	82	No			Yes	1					No		DevelopmentalBiology		August	2016	1		Animalstudies(vertebrates)	OK		OK	OK	OK	OK	DIFF	OK	DIFF	DIFF	OK	DIFF	DIFF	OK	OK	OK	OK	DIFF	OK	OK	DIFF	DIFF	OK	OK
48	10.1101/049791	F	1	Random	NorthAmerica	8	No			No	1					Yes	30	Neuroscience		April	2016	1		HumanStudies	Yes	2	Yes	No statement is present	Sample size calculation is not reported	No	Not applicable	No	Not applicable	Not applicable	Yes	No	Yes	No	No	Yes	Yes	No	Yes	Yes (exact)	No	Yes	No	No
60	10.1101/073270	F	1	Random	Europe	10	Yes			Yes	1					No		Bioengineering		September	2016	1		HumanStudies	Yes	4	Yes	Yes, and the statement reports NO conflict of interest	Sample size calculation is not reported	No	Yes	Not applicable	Yes	No	Yes	Yes	No	Yes	Yes (in figures)	Yes	Yes	Yes	Yes	Yes (exact)	Yes	Yes	Yes	No
655	10.1101/089060	F	1	Paired	NorthAmerica	6	Yes			Yes	1					No		Neuroscience		November	2016	2		HumanStudies	Yes	4	Yes	No statement is present	Sample size calculation is not reported	Automated/Not applicable	Not applicable	Not applicable	Not applicable	Not applicable	Yes	Yes	Yes	No	Yes (in figures)	Yes	Yes	Not applicable	Yes	Yes (exact)	Yes	Yes	Yes	Yes
2574	10.1101/061309	F	1	Paired	Europe	10	Yes			Yes	1					No		Neuroscience		June	2016	1		HumanStudies	Yes	3	No	Yes, and the statement reports NO conflict of interest	Sample size calculation is not reported	Yes (blinded)	Not applicable	Not applicable	Not applicable	Not applicable	Yes	Yes	Yes	Yes	Yes (in figures)	Yes	Yes	Not applicable	Yes	Yes (exact)	Yes	Yes	Yes	No
48	10.1101/049791	F - G	1	Random	NorthAmerica	8	No			No	1					Yes	30	Neuroscience		April	2016	1		HumanStudies	OK		OK	OK	OK	OK	DIFF	OK	OK	OK	OK	DIFF	OK	DIFF	OK	OK	DIFF	OK	OK	OK	OK	DIFF	OK	OK
60	10.1101/073270	F - G	1	Random	Europe	10	Yes			Yes	1					No		Bioengineering		September	2016	1		HumanStudies	OK		OK	OK	OK	DIFF	OK	OK	DIFF	DIFF	OK	OK	DIFF	OK	DIFF	OK	DIFF	DIFF	OK	OK	OK	OK	OK	DIFF
48	10.1101/049791	F - I	1	Random	NorthAmerica	8	No			No	1					Yes	30	Neuroscience		April	2016	1		HumanStudies	OK		DIFF	OK	OK	DIFF	OK	OK	OK	OK	OK	OK	DIFF	OK	DIFF	OK	DIFF	OK	OK	OK	DIFF	DIFF	DIFF	DIFF
655	10.1101/089060	F - J	1	Paired	NorthAmerica	6	Yes			Yes	1					No		Neuroscience		November	2016	2		HumanStudies	OK		OK	OK	OK	OK	DIFF	OK	OK	OK	OK	OK	OK	OK	OK	OK	OK	OK	OK	DIFF	OK	OK	OK	OK
2574	10.1101/061309	F - J	1	Paired	Europe	10	Yes			Yes	1					No		Neuroscience		June	2016	1		HumanStudies	OK		DIFF	OK	OK	DIFF	OK	OK	OK	OK	OK	OK	OK	DIFF	DIFF	DIFF	OK	OK	OK	OK	OK	OK	OK	OK
60	10.1101/073270	F - L	1	Random	Europe	10	Yes			Yes	1					No		Bioengineering		September	2016	1		HumanStudies	OK		OK	OK	OK	DIFF	DIFF	OK	OK	DIFF	OK	OK	OK	DIFF	DIFF	OK	DIFF	DIFF	DIFF	OK	OK	OK	DIFF	OK
655	10.1101/089060	F - P	1	Paired	NorthAmerica	6	Yes			Yes	1					No		Neuroscience		November	2016	2		HumanStudies	OK		OK	OK	DIFF	DIFF	OK	OK	OK	OK	OK	OK	OK	OK	OK	OK	OK	OK	OK	DIFF	OK	OK	DIFF	OK
7	10.1016/j.toxlet.2016.12.012	FINAL	2	Random	Europe	14		ToxicologyLetters	3.858		1	No			Comercial	No		PharmacologyAndToxicology		December	2016		Single	Animalstudies(vertebrates)	Yes	3.33333	Yes	Yes, and the statement reports NO conflict of interest	Sample size calculation is not reported	No	Yes	Not applicable	Yes	Yes	Yes	No	Yes	Yes	No	Yes	Yes	Yes	Yes	Yes (exact)	Yes	Yes	No	No
12	10.1101/071084	FINAL	1	Random	NorthAmerica	82	No			Yes	1					No		DevelopmentalBiology		August	2016	1		Animalstudies(vertebrates)	Yes	3.33333	Yes	Yes, and the statement reports NO conflict of interest	Sample size calculation is not reported	No	Yes	No	Not applicable	Not applicable	Yes	Yes	No	No	No	Yes	Yes	Not applicable	Yes	Yes (exact)	Yes	No	Partially	Yes
27	10.1101/092304	FINAL	1	Random	NorthAmerica	26	No			Yes	1					Yes	16	Microbiology		December	2016	5		Animalstudies(vertebrates)	Yes	4.66667	Yes	Yes, and the statement reports NO conflict of interest	Sample size calculation is not reported	No	No	Not applicable	Yes	Yes	Yes	Yes	Yes	No	Yes (in figures)	Yes	Yes	Not applicable	Yes	Yes (exact)	Yes	Yes	Yes	No
30	10.1101/084525	FINAL	1	Random	Europe	21	Yes			Yes	1					Yes	70	Neuroscience		November	2016	2		Animalstudies(vertebrates)	Yes	3.33333	Yes	Yes, and the statement reports a conflict of interest	Sample size calculation is reported, with parameters	No	Yes	Not applicable	Yes	Yes	Yes	Yes	Yes	Yes	No	Yes	Yes	Yes	Yes	Yes (exact)	Yes	Yes	Yes	Yes
44	10.1101/079384	FINAL	1	Random	Europe	23	No			Yes	1					No		Neuroscience		October	2016	1		Animalstudies(vertebrates)	Yes	4.33333	Yes	No statement is present	Sample size calculation is not reported	No	Not applicable	Not applicable	Not applicable	Not applicable	Yes	No	No	No	No	Yes	Yes	Yes	Yes	Yes (exact)	Yes	Yes	Yes	Yes
20	10.1101/089060	FINAL	1	Random	NorthAmerica	6	Yes			Yes	1					No		Neuroscience		November	2016	2		HumanStudies	Yes	4.33333	Yes	No statement is present	Sample size calculation is not reported	No	Not applicable	Not applicable	Not applicable	Not applicable	Yes	Yes	Yes	No	Yes (in figures)	Yes	Yes	Not applicable	Yes	Yes (exact)	Yes	Yes	Yes	Yes
32	10.1101/056424	FINAL	1	Random	NorthAmerica	13	No			No	1					Yes	6	Neuroscience		June	2016	2		HumanStudies	No	3	Yes	No statement is present	Sample size calculation is not reported	Automated/Not applicable	Not applicable	Not applicable	Not applicable	Not applicable	Yes	Yes	Yes	Yes	No	Yes	Yes	Not applicable	Yes	Yes (exact)	Yes	Yes	Yes	Yes
46	10.1007/s00404-016-4176-9	FINAL	2	Random	Asia	7		ArchivesofGynecologyandObstetrics	2.09		1	No			Comercial	No		MolecularBiology		August	2016		Single	InvitroStudies	Yes	4	No	Yes, and the statement reports NO conflict of interest	Sample size calculation is not reported	No	Yes	Yes	No	No	Yes	Yes	Yes	Yes	No	Yes	No	Yes	No	No	No	Yes	No	No	Yes
47	10.1097/BOT.0000000000000627	FINAL	2	Random	Europe	9		JournalofOrthopaedicTrauma	2.251		1	No			Comercial	No		ClinicalTrials		September	2016			HumanStudies	Yes	3.33333	No	Yes, and the statement reports a conflict of interest	Sample size calculation is not reported	No	Not applicable	Not applicable	Not applicable	Not applicable	Yes	Not applicable	Yes	Yes	No	Yes	Yes	No	Yes	Yes (exact)	Yes	Yes	Yes	Yes
48	10.1101/049791	FINAL	1	Random	NorthAmerica	8	No			No	1					Yes	30	Neuroscience		April	2016	1		HumanStudies	Yes	2.33333	Yes	No statement is present	Sample size calculation is not reported	No	Not applicable	No	Not applicable	Not applicable	Yes	No	Yes	No	No	Yes	No	No	Yes	Yes (exact)	No	No	No	No
49	10.1101/076240	FINAL	1	Random	NorthAmerica	7	Yes			Yes	1					No		Neuroscience		September	2016	3		HumanStudies	Yes	5	Yes	No statement is present	Sample size calculation is not reported	No	Not applicable	Not applicable	Not applicable	Not applicable	Yes	Yes	Yes	Yes	Yes (in figures)	Yes	Yes	Not applicable	Yes	Yes (exact)	Yes	Yes	Yes	Yes
53	10.1101/061309	FINAL	1	Random	NorthAmerica	7	Yes			Yes	1					No		Neuroscience		June	2016	1		HumanStudies	Yes	4	Yes	Yes, and the statement reports NO conflict of interest	Sample size calculation is not reported	Automated/Not applicable	Not applicable	Not applicable	Not applicable	Not applicable	Yes	Yes	Yes	Yes	No	Yes	Yes	Not applicable	Yes	Yes (exact)	Yes	Yes	Yes	Yes
56	10.1101/058339	FINAL	1	Random	Asia	22	No			Yes	1					Yes	36	Genomics		June	2016	2		InvitroStudies	Yes	4	Yes	No statement is present	Sample size calculation is not reported	No	Partially	Not applicable	Not applicable	Not applicable	Yes	No	Yes	Yes	Yes (in raw data)	Yes	Yes	Not applicable	Yes	Yes (exact)	Yes	Yes	Yes	Yes	Partially
60	10.1101/073270	FINAL	1	Random	Europe	10	Yes			Yes	1					No		Bioengineering		September	2016	1		HumanStudies	Yes	4.33333	Yes	Yes, and the statement reports NO conflict of interest	Sample size calculation is not reported	Automated/Not applicable	Yes	Not applicable	Yes	Not applicable	Yes	Yes	No	Yes	No	Yes	No	No	Yes	Yes (exact)	Yes	Yes	Yes	No
70	10.1101/076687	FINAL	1	Random	NorthAmerica	11	Yes			Yes	1					No		Neuroscience		September	2016	5		HumanStudies	Yes	4	No	No statement is present	Sample size calculation is not reported	Automated/Not applicable	Not applicable	Not applicable	Not applicable	Not applicable	Yes	Yes	Yes	Yes	No	Yes	Yes	Not applicable	Yes	No	No	No	Yes	Yes
458	10.1155/2018/7560707	FINAL	2	Paired	Europe	10	Yes	JournalofObesity			1	Yes	1025	21	Comercial	Yes	3	Genetics		March	2018		Single	HumanStudies	Yes	4.33333	Yes	Yes, and the statement reports a conflict of interest	Sample size calculation is reported, with parameters	Automated/Not applicable	Not applicable	Not applicable	Not applicable	Not applicable	Yes	Not applicable	Yes	Yes	No	Yes	Yes	Yes	Yes	Yes (exact)	Yes	Yes	Partially	No
655	10.1101/089060	FINAL	1	Paired	NorthAmerica	6	Yes			Yes	1					No		Neuroscience		November	2016	2		HumanStudies	Yes	4.66667	Yes	No statement is present	Sample size calculation is not reported	Automated/Not applicable	Not applicable	Not applicable	Not applicable	Not applicable	Yes	Yes	Yes	No	Yes (in figures)	Yes	Yes	Not applicable	Yes	Partially	Yes	Yes	Yes	Yes
669	10.1007/s10238-016-0441-2	FINAL	2	Paired	Europe	3	Yes	ClinicalandExperimentalMedicine	2.919		1	No			Comercial	No		Genetics		November	2016			HumanStudies	Yes	4.66667	Yes	Yes, and the statement reports NO conflict of interest	Sample size calculation is not reported	No	Not applicable	Not applicable	Not applicable	Not applicable	Yes	No	Not applicable	Not applicable	No	Yes	Not applicable	Not applicable	Yes	Yes (exact)	Yes	Yes	Yes	Yes
847	10.1101/076687	FINAL	1	Paired	NorthAmerica	11	Yes			Yes	1					No		Neuroscience		September	2016	5		HumanStudies	Yes	4	No	No statement is present	Sample size calculation is not reported	No	Not applicable	Not applicable	Not applicable	Not applicable	Yes	No	Yes	Yes	No	Yes	Yes	Not applicable	Yes	Yes (range)	No	Yes	Yes	Yes
1687	10.14814/phy2.13145	FINAL	2	Paired	NorthAmerica	6	Yes	PhysiologicalReports			1	Yes	1500	9	Comercial	No		Physiology		February	2017		Single	HumanStudies	Yes	4.66667	Yes	Yes, and the statement reports NO conflict of interest	Sample size calculation is reported, with parameters	Automated/Not applicable	Not applicable	Not applicable	Not applicable	Not applicable	Yes	Yes	Yes	Yes	No	Yes	Yes	Not applicable	Yes	Yes (exact)	Yes	Yes	Yes	Yes
1707	10.1101/073270	FINAL	1	Paired	Europe	10	Yes			Yes	1					No		Bioengineering		September	2016	1		HumanStudies	Yes	4.66667	Yes	Yes, and the statement reports NO conflict of interest	Sample size calculation is not reported	No	Yes	Not applicable	Yes	Yes	Yes	Yes	No	No	No	Yes	Yes	No	Yes	Yes (exact)	Yes	Yes	Partially	No
2574	10.1101/061309	FINAL	1	Paired	Europe	10	Yes			Yes	1					No		Neuroscience		June	2016	1		HumanStudies	Yes	4	Yes	Yes, and the statement reports NO conflict of interest	Sample size calculation is not reported	Automated/Not applicable	Not applicable	Not applicable	Not applicable	Not applicable	Yes	Yes	Yes	Yes	No	Yes	Yes	Not applicable	Yes	Yes (exact)	Yes	Yes	Yes	No
2943	10.1101/056267	FINAL	1	Paired	NorthAmerica	28	No			Yes	1					No		Neuroscience		May	2016	1		Animalstudies(invertebrates)	Yes	4.66667	Yes	Yes, and the statement reports NO conflict of interest	Sample size calculation is not reported	No	Not applicable	Not applicable	Not applicable	Not applicable	Yes	Yes	No	No	No	Yes	Yes	Yes	Yes	Yes (exact)	Yes	Yes	Partially	No
423	10.1101/092304	FINAL	1	Paired	NorthAmerica	26	No			Yes	1					Yes	16	Microbiology		December	2016	5		Animalstudies(vertebrates)	Yes	4.33333	Yes	Yes, and the statement reports NO conflict of interest	Sample size calculation is not reported	No	No	Not applicable	Yes	Yes	Yes	Yes	Yes	No	Yes (in figures)	Yes	Yes	Not applicable	Yes	Yes (exact)	Yes	Yes	No	No
969	10.1101/084525	FINAL	1	Paired	Europe	21	Yes			Yes	1					Yes	70	Neuroscience		November	2016	2		Animalstudies(vertebrates)	Yes	3.66667	Yes	Yes, and the statement reports a conflict of interest	Sample size calculation is reported, with parameters	No	Yes	Not applicable	Yes	No	Yes	Yes	Yes	Yes	No	Yes	Yes	Yes	Yes	Yes (exact)	Yes	Yes	Yes	Yes
1380	10.1101/079384	FINAL	1	Paired	Europe	41	No			Yes	1					No		Neuroscience		October	2016	1		Animalstudies(vertebrates)	Yes	5	Yes	No statement is present	Sample size calculation is not reported	No	Not applicable	Not applicable	Not applicable	Not applicable	Yes	Yes	No	Yes	No	Yes	Yes	Not applicable	Yes	No	Yes	Yes	Partially	Yes
1876	10.1101/071084	FINAL	1	Paired	NorthAmerica	82	No			Yes	1					No		DevelopmentalBiology		August	2016	1		Animalstudies(vertebrates)	Yes	4.33333	Yes	Yes, and the statement reports NO conflict of interest	Sample size calculation is not reported	No	Not applicable	No	Not applicable	Not applicable	Yes	Yes	No	No	No	Yes	Yes	Yes	Yes	Yes (exact)	Yes	No	Yes	Yes
20	10.1101/089060	G	1	Random	NorthAmerica	6	Yes			Yes	1					No		Neuroscience		November	2016	2		HumanStudies	Yes	5	Yes	No statement is present	Sample size calculation is reported, with parameters	No	Not applicable	Not applicable	Not applicable	Not applicable	Yes	Yes	Yes	No	Yes (in figures)	Yes	Yes	Not applicable	Yes	Yes (exact)	Yes	Yes	Yes	Yes
48	10.1101/049791	G	1	Random	NorthAmerica	8	No			No	1					Yes	30	Neuroscience		April	2016	1		HumanStudies	Yes	2	Yes	No statement is present	Sample size calculation is not reported	No	Partially	No	Not applicable	Not applicable	Yes	Yes	Yes	Yes	No	Yes	No	No	Yes	Yes (exact)	No	No	No	No
60	10.1101/073270	G	1	Random	Europe	10	Yes			Yes	1					No		Bioengineering		September	2016	1		HumanStudies	Yes	4	Yes	Yes, and the statement reports NO conflict of interest	Sample size calculation is not reported	Automated/Not applicable	Yes	Not applicable	Not applicable	Not applicable	Yes	Yes	Yes	Yes	No	Yes	No	No	Yes	Yes (exact)	Yes	Yes	Yes	Yes
423	10.1101/092304	G	1	Paired	NorthAmerica	26	No			Yes	1					Yes	16	Microbiology		December	2016	5		Animalstudies(vertebrates)	Yes	5	Yes	Yes, and the statement reports NO conflict of interest	Sample size calculation is not reported	No	No	Not applicable	Yes	Yes	Yes	Yes	Yes	Yes	Yes (in figures)	Yes	Yes	Not applicable	Yes	Yes (exact)	Yes	Yes	Yes	No
48	10.1101/049791	G - I	1	Random	NorthAmerica	8	No			No	1					Yes	30	Neuroscience		April	2016	1		HumanStudies	OK		DIFF	OK	OK	DIFF	DIFF	OK	OK	OK	OK	DIFF	DIFF	DIFF	DIFF	OK	OK	OK	OK	OK	DIFF	OK	DIFF	DIFF
423	10.1101/092304	G - I	1	Paired	NorthAmerica	26	No			Yes	1					Yes	16	Microbiology		December	2016	5		Animalstudies(vertebrates)	OK		OK	OK	OK	OK	OK	OK	DIFF	OK	OK	OK	OK	DIFF	OK	OK	OK	OK	DIFF	DIFF	OK	OK	DIFF	OK
60	10.1101/073270	G - L	1	Random	Europe	10	Yes			Yes	1					No		Bioengineering		September	2016	1		HumanStudies	OK		OK	OK	OK	OK	DIFF	OK	DIFF	DIFF	OK	OK	DIFF	DIFF	OK	OK	OK	OK	DIFF	OK	OK	OK	DIFF	DIFF
423	10.1101/092304	G - N	1	Paired	NorthAmerica	26	No			Yes	1					Yes	16	Microbiology		December	2016	5		Animalstudies(vertebrates)	OK		OK	OK	OK	OK	OK	OK	OK	OK	OK	OK	OK	DIFF	OK	OK	OK	OK	OK	OK	OK	OK	DIFF	OK
46	10.1007/s00404-016-4176-9	H	2	Random	Asia	7		ArchivesofGynecologyandObstetrics	2.09		1	No			Comercial	No		MolecularBiology		August	2016		Single	InvitroStudies	Yes	4	No	Yes, and the statement reports NO conflict of interest	Sample size calculation is not reported	No	Yes	No	No	No	Yes	Yes	Yes	Yes	No	Yes	Not applicable	Yes	No	No	No	Yes	Partially	No	Yes
49	10.1101/076240	H	1	Random	NorthAmerica	7	Yes			Yes	1					No		Neuroscience		September	2016	3		HumanStudies	Yes	5	Yes	No statement is present	Sample size calculation is not reported	No	Not applicable	Not applicable	Not applicable	Not applicable	Yes	Yes	Yes	Yes	Yes (in figures)	Yes	Not applicable	Not applicable	Yes	Yes (exact)	Yes	Yes	Yes	Yes
53	10.1101/061309	H	1	Random	NorthAmerica	7	Yes			Yes	1					No		Neuroscience		June	2016	1		HumanStudies	Yes	5	Yes	Yes, and the statement reports NO conflict of interest	Sample size calculation is not reported	No	Not applicable	Not applicable	Not applicable	Not applicable	Yes	Yes	Yes	Yes	Yes (in figures)	Yes	Yes	Not applicable	No	Yes (exact)	No	Yes	Yes	Yes
46	10.1007/s00404-016-4176-9	H - I	2	Random	Asia	7		ArchivesofGynecologyandObstetrics	2.09		1	No			Comercial	No		MolecularBiology		August	2016		Single	InvitroStudies	OK		OK	OK	OK	OK	OK	DIFF	OK	OK	DIFF	DIFF	OK	OK	OK	OK	DIFF	OK	OK	OK	OK	DIFF	DIFF	OK	OK
49	10.1101/076240	H - J	1	Random	NorthAmerica	7	Yes			Yes	1					No		Neuroscience		September	2016	3		HumanStudies	OK		OK	OK	OK	DIFF	OK	OK	OK	OK	OK	DIFF	OK	OK	OK	OK	DIFF	DIFF	OK	OK	OK	OK	OK	OK
53	10.1101/061309	H - O	1	Random	NorthAmerica	7	Yes			Yes	1					No		Neuroscience		June	2016	1		HumanStudies	OK		OK	OK	OK	DIFF	OK	OK	OK	OK	OK	OK	DIFF	DIFF	DIFF	OK	OK	DIFF	DIFF	OK	DIFF	OK	DIFF	DIFF
423	10.1101/092304	I	1	Paired	NorthAmerica	26	No			Yes	1					Yes	16	Microbiology		December	2016	5		Animalstudies(vertebrates)	Yes	5	Yes	Yes, and the statement reports NO conflict of interest	Sample size calculation is not reported	No	No	Not applicable	Partially	Yes	Yes	Yes	Yes	No	Yes (in figures)	Yes	Yes	Not applicable	No	Partially	Yes	Yes	Partially	No
46	10.1007/s00404-016-4176-9	I	2	Random	Asia	7		ArchivesofGynecologyandObstetrics	2.09		1	No			Comercial	No		MolecularBiology		August	2016		Single	InvitroStudies	Yes	3	No	Yes, and the statement reports NO conflict of interest	Sample size calculation is not reported	No	Yes	Yes	No	No	No	No	Yes	Yes	No	Yes	No	Yes	No	No	No	No	No	No	Yes
48	10.1101/049791	I	1	Random	NorthAmerica	8	No			No	1					Yes	30	Neuroscience		April	2016	1		HumanStudies	Yes	3	No	No statement is present	Sample size calculation is not reported	Automated/Not applicable	Not applicable	No	Not applicable	Not applicable	Yes	No	No	No	Yes (in figures)	Yes	No	No	Yes	Yes (exact)	Yes	No	Yes	Yes
70	10.1101/076687	I	1	Random	NorthAmerica	11	Yes			Yes	1					No		Neuroscience		September	2016	5		HumanStudies	Yes	3	No	No statement is present	Sample size calculation is not reported	Automated/Not applicable	Not applicable	Not applicable	Not applicable	Not applicable	Yes	Yes	Yes	Yes	No	Yes	Yes	Not applicable	Yes	No	No	No	Yes	Yes
70	10.1101/076687	I - J	1	Random	NorthAmerica	11	Yes			Yes	1					No		Neuroscience		September	2016	5		HumanStudies	OK		OK	OK	OK	OK	OK	OK	OK	OK	OK	OK	OK	OK	OK	OK	OK	OK	OK	DIFF	DIFF	DIFF	OK	OK
70	10.1101/076687	I - L	1	Random	NorthAmerica	11	Yes			Yes	1					No		Neuroscience		September	2016	5		HumanStudies	OK		OK	OK	OK	OK	OK	OK	OK	OK	OK	DIFF	OK	OK	OK	OK	OK	OK	DIFF	DIFF	OK	OK	OK	OK
423	10.1101/092304	I - N	1	Paired	NorthAmerica	26	No			Yes	1					Yes	16	Microbiology		December	2016	5		Animalstudies(vertebrates)	OK		OK	OK	OK	OK	OK	OK	DIFF	OK	OK	OK	OK	OK	OK	OK	OK	OK	DIFF	DIFF	OK	OK	DIFF	OK
30	10.1101/084525	J	1	Random	Europe	21	Yes			Yes	1					Yes	70	Neuroscience		November	2016	2		Animalstudies(vertebrates)	No	5	Yes	Yes, and the statement reports a conflict of interest	Sample size calculation is reported, with parameters	No	Yes	Not applicable	Yes	Yes	Yes	Yes	No	No	No	Yes	Yes	No	No	No	Yes	Yes	Yes	Yes
44	10.1101/079384	J	1	Random	Europe	23	No			Yes	1					No		Neuroscience		October	2016	1		Animalstudies(vertebrates)	Yes	5	Yes	No statement is present	Sample size calculation is not reported	Automated/Not applicable	Not applicable	Not applicable	Not applicable	Not applicable	Yes	No	No	No	No	Yes	Yes	Yes	Yes	Partially	Yes	Yes	Yes	Yes
47	10.1097/BOT.0000000000000627	J	2	Random	Europe	9		JournalofOrthopaedicTrauma	2.251		1	No			Comercial	No		ClinicalTrials		September	2016			HumanStudies	Yes	1	No	Yes, and the statement reports a conflict of interest	Sample size calculation is not reported	Automated/Not applicable	Not applicable	Not applicable	Not applicable	Not applicable	Yes	Not applicable	Yes	Yes	No	Yes	Yes	No	Yes	Yes (exact)	Yes	Yes	Yes	Yes
49	10.1101/076240	J	1	Random	NorthAmerica	7	Yes			Yes	1					No		Neuroscience		September	2016	3		HumanStudies	Yes	5	Yes	No statement is present	Sample size calculation is not reported	Automated/Not applicable	Not applicable	Not applicable	Not applicable	Not applicable	Yes	No	Yes	Yes	Yes (in figures)	Yes	Yes	Yes	Yes	Yes (exact)	Yes	Yes	Yes	Yes
56	10.1101/058339	J	1	Random	Asia	22	No			Yes	1					Yes	36	Genomics		June	2016	2		InvitroStudies	Yes	5	Yes	No statement is present	Sample size calculation is not reported	Automated/Not applicable	Partially	Not applicable	Not applicable	Not applicable	Yes	No	Yes	Yes	Yes (in raw data)	Yes	Yes	Not applicable	Yes	Yes (exact)	Yes	Yes	Yes	Yes	Partially
70	10.1101/076687	J	1	Random	NorthAmerica	11	Yes			Yes	1					No		Neuroscience		September	2016	5		HumanStudies	Yes	5	No	No statement is present	Sample size calculation is not reported	Automated/Not applicable	Not applicable	Not applicable	Not applicable	Not applicable	Yes	Yes	Yes	Yes	No	Yes	Yes	Not applicable	Yes	Yes (exact)	Yes	Yes	Yes	Yes
655	10.1101/089060	J	1	Paired	NorthAmerica	6	Yes			Yes	1					No		Neuroscience		November	2016	2		HumanStudies	Yes	5	Yes	No statement is present	Sample size calculation is not reported	Automated/Not applicable	Yes	Not applicable	Not applicable	Not applicable	Yes	Yes	Yes	No	Yes (in figures)	Yes	Yes	Not applicable	Yes	Yes (range)	Yes	Yes	Yes	Yes
669	10.1007/s10238-016-0441-2	J	2	Paired	Europe	3	Yes	ClinicalandExperimentalMedicine	2.919		1	No			Comercial	No		Genetics		November	2016			HumanStudies	Yes	5	Yes	Yes, and the statement reports NO conflict of interest	Sample size calculation is not reported	No	Partially	Not applicable	Not applicable	Not applicable	Yes	No	Yes	Yes	No	Yes	No	Yes	Yes	Yes (exact)	Yes	Yes	Yes	Yes
2574	10.1101/061309	J	1	Paired	Europe	10	Yes			Yes	1					No		Neuroscience		June	2016	1		HumanStudies	Yes	5	Yes	Yes, and the statement reports NO conflict of interest	Sample size calculation is not reported	Automated/Not applicable	Not applicable	Not applicable	Not applicable	Not applicable	Yes	Yes	Yes	No	No	Not applicable	Yes	Not applicable	Yes	Yes (exact)	Yes	Yes	Yes	No
2943	10.1101/056267	J	1	Paired	NorthAmerica	28	No			Yes	1					No		Neuroscience		May	2016	1		Animalstudies(invertebrates)	Yes	5	Yes	Yes, and the statement reports NO conflict of interest	Sample size calculation is not reported	No	Yes	Not applicable	Not applicable	Not applicable	Yes	No	No	No	No	Yes	Yes	Yes	Yes	Yes (exact)	Yes	Yes	Yes	No
1876	10.1101/071084	J	1	Paired	NorthAmerica	82	No			Yes	1					No		DevelopmentalBiology		August	2016	1		Animalstudies(vertebrates)	Yes	4	Yes	Yes, and the statement reports NO conflict of interest	Sample size calculation is not reported	Automated/Not applicable	Yes	No	Not applicable	Not applicable	Yes	Yes	No	No	No	Yes	Yes	Yes	Yes	Yes (exact)	Yes	No	Yes	Yes
30	10.1101/084525	J - K	1	Random	Europe	21	Yes			Yes	1					Yes	70	Neuroscience		November	2016	2		Animalstudies(vertebrates)	DIFF		OK	OK	OK	DIFF	OK	OK	DIFF	OK	DIFF	OK	DIFF	DIFF	OK	OK	OK	DIFF	DIFF	DIFF	OK	OK	OK	OK
70	10.1101/076687	J - L	1	Random	NorthAmerica	11	Yes			Yes	1					No		Neuroscience		September	2016	5		HumanStudies	OK		OK	OK	OK	OK	OK	OK	OK	OK	OK	DIFF	OK	OK	OK	OK	OK	OK	DIFF	DIFF	DIFF	DIFF	OK	OK
669	10.1007/s10238-016-0441-2	J - L	2	Paired	Europe	3	Yes	ClinicalandExperimentalMedicine	2.919		1	No			Comercial	No		Genetics		November	2016			HumanStudies	OK		OK	OK	OK	DIFF	DIFF	OK	OK	OK	OK	DIFF	DIFF	DIFF	DIFF	OK	DIFF	DIFF	OK	OK	OK	OK	OK	OK
56	10.1101/058339	J - M	1	Random	Asia	22	No			Yes	1					Yes	36	Genomics		June	2016	2		InvitroStudies	OK		OK	OK	OK	DIFF	DIFF	OK	OK	OK	OK	OK	OK	DIFF	OK	OK	OK	OK	OK	OK	OK	OK	OK	OK	OK
2943	10.1101/056267	J - M	1	Paired	NorthAmerica	28	No			Yes	1					No		Neuroscience		May	2016	1		Animalstudies(invertebrates)	OK		OK	OK	OK	OK	DIFF	OK	OK	OK	OK	DIFF	DIFF	OK	OK	OK	OK	OK	OK	OK	OK	OK	DIFF	OK
1876	10.1101/071084	J - M	1	Paired	NorthAmerica	82	No			Yes	1					No		DevelopmentalBiology		August	2016	1		Animalstudies(vertebrates)	OK		OK	OK	OK	DIFF	DIFF	OK	DIFF	DIFF	OK	DIFF	DIFF	OK	OK	OK	OK	OK	OK	OK	OK	DIFF	OK	OK
44	10.1101/079384	J - N	1	Random	Europe	23	No			Yes	1					No		Neuroscience		October	2016	1		Animalstudies(vertebrates)	OK		OK	OK	OK	DIFF	OK	OK	OK	OK	OK	DIFF	OK	OK	OK	OK	OK	OK	OK	DIFF	OK	OK	OK	OK
2943	10.1101/056267	J - N	1	Paired	NorthAmerica	28	No			Yes	1					No		Neuroscience		May	2016	1		Animalstudies(invertebrates)	OK		OK	OK	OK	OK	DIFF	OK	OK	OK	OK	DIFF	OK	OK	OK	OK	OK	DIFF	OK	OK	OK	OK	DIFF	OK
47	10.1097/BOT.0000000000000627	J - O	2	Random	Europe	9		JournalofOrthopaedicTrauma	2.251		1	No			Comercial	No		ClinicalTrials		September	2016			HumanStudies	OK		OK	OK	OK	DIFF	OK	OK	OK	OK	OK	OK	OK	OK	OK	OK	OK	OK	OK	OK	DIFF	OK	DIFF	DIFF
655	10.1101/089060	J - P	1	Paired	NorthAmerica	6	Yes			Yes	1					No		Neuroscience		November	2016	2		HumanStudies	OK		OK	OK	DIFF	DIFF	DIFF	OK	OK	OK	OK	OK	OK	OK	OK	OK	OK	OK	OK	DIFF	OK	OK	DIFF	OK
27	10.1101/092304	K	1	Random	NorthAmerica	26	No			Yes	1					Yes	16	Microbiology		December	2016	5		Animalstudies(vertebrates)	Yes	5	Yes	Yes, and the statement reports NO conflict of interest	Sample size calculation is not reported	No	No	Not applicable	Yes	Yes	Yes	Yes	Yes	No	Yes (in figures)	Yes	Yes	Yes	Yes	Yes (exact)	Yes	Yes	Yes	No
30	10.1101/084525	K	1	Random	Europe	21	Yes			Yes	1					Yes	70	Neuroscience		November	2016	2		Animalstudies(vertebrates)	Yes	4	Yes	Yes, and the statement reports a conflict of interest	Sample size calculation is reported, with parameters	Automated/Not applicable	Yes	Not applicable	Partially	Yes	No	Yes	Yes	Yes	No	Yes	Yes	Yes	Yes	Yes (exact)	Yes	Yes	Yes	Yes
27	10.1101/092304	K - M	1	Random	NorthAmerica	26	No			Yes	1					Yes	16	Microbiology		December	2016	5		Animalstudies(vertebrates)	OK		OK	OK	OK	OK	OK	OK	OK	OK	OK	OK	OK	OK	OK	OK	OK	DIFF	OK	OK	OK	OK	DIFF	OK
32	10.1101/056424	L	1	Random	NorthAmerica	13	No			No	1					Yes	6	Neuroscience		June	2016	2		HumanStudies	No	3	Yes	No statement is present	Sample size calculation is not reported	Automated/Not applicable	Not applicable	Not applicable	Not applicable	Not applicable	Yes	Yes	Yes	No	No	Yes	Not applicable	Not applicable	Yes	Yes (exact)	Yes	Yes	Yes	Yes
60	10.1101/073270	L	1	Random	Europe	10	Yes			Yes	1					No		Bioengineering		September	2016	1		HumanStudies	Yes	5	Yes	Yes, and the statement reports NO conflict of interest	Sample size calculation is not reported	Automated/Not applicable	No	Not applicable	Yes	Yes	Yes	Yes	No	No	No	Yes	No	No	No	Yes (exact)	Yes	Yes	Partially	No
70	10.1101/076687	L	1	Random	NorthAmerica	11	Yes			Yes	1					No		Neuroscience		September	2016	5		HumanStudies	Yes	4	No	No statement is present	Sample size calculation is not reported	Automated/Not applicable	Not applicable	Not applicable	Not applicable	Not applicable	Yes	No	Yes	Yes	No	Yes	Yes	Not applicable	No	Partially	No	No	Yes	Yes
458	10.1155/2018/7560707	L	2	Paired	Europe	10	Yes	JournalofObesity			1	Yes	1025	21	Comercial	Yes	3	Genetics		March	2018		Single	HumanStudies	Yes	5	Yes	Yes, and the statement reports a conflict of interest	Sample size calculation is reported, with parameters	Automated/Not applicable	Not applicable	Not applicable	Not applicable	Not applicable	Yes	Not applicable	Yes	Yes	No	Yes	Yes	Yes	Yes	Yes (exact)	Yes	Yes	Yes	No
669	10.1007/s10238-016-0441-2	L	2	Paired	Europe	3	Yes	ClinicalandExperimentalMedicine	2.919		1	No			Comercial	No		Genetics		November	2016			HumanStudies	Yes	5	Yes	Yes, and the statement reports NO conflict of interest	Sample size calculation is not reported	Automated/Not applicable	Not applicable	Not applicable	Not applicable	Not applicable	Yes	Not applicable	Not applicable	Not applicable	Not applicable	Yes	Not applicable	Not applicable	Yes	Yes (exact)	Yes	Yes	Yes	Yes
1687	10.14814/phy2.13145	L	2	Paired	NorthAmerica	6	Yes	PhysiologicalReports			1	Yes	1500	9	Comercial	No		Physiology		February	2017		Single	HumanStudies	Yes	5	Yes	Yes, and the statement reports NO conflict of interest	Sample size calculation is reported, with parameters	Automated/Not applicable	Not applicable	Not applicable	Not applicable	Not applicable	Yes	Yes	Yes	Yes	No	Yes	Yes	Not applicable	Yes	Yes (exact)	Yes	Yes	Yes	Yes
32	10.1101/056424	L - M	1	Random	NorthAmerica	13	No			No	1					Yes	6	Neuroscience		June	2016	2		HumanStudies	OK		OK	OK	OK	DIFF	OK	OK	OK	OK	OK	DIFF	OK	DIFF	OK	OK	DIFF	OK	OK	OK	OK	OK	OK	OK
32	10.1101/056424	L - N	1	Random	NorthAmerica	13	No			No	1					Yes	6	Neuroscience		June	2016	2		HumanStudies	OK		OK	OK	OK	OK	OK	OK	OK	OK	OK	OK	OK	DIFF	OK	OK	DIFF	OK	OK	OK	OK	OK	OK	OK
1687	10.14814/phy2.13145	L - N	2	Paired	NorthAmerica	6	Yes	PhysiologicalReports			1	Yes	1500	9	Comercial	No		Physiology		February	2017		Single	HumanStudies	OK		OK	OK	OK	DIFF	OK	OK	OK	OK	OK	OK	OK	OK	OK	OK	OK	DIFF	OK	OK	OK	OK	OK	OK
1687	10.14814/phy2.13145	L - O	2	Paired	NorthAmerica	6	Yes	PhysiologicalReports			1	Yes	1500	9	Comercial	No		Physiology		February	2017		Single	HumanStudies	OK		OK	OK	OK	OK	OK	OK	OK	OK	OK	OK	OK	OK	OK	OK	OK	OK	OK	OK	OK	OK	OK	OK
27	10.1101/092304	M	1	Random	NorthAmerica	26	No			Yes	1					Yes	16	Microbiology		December	2016	5		Animalstudies(vertebrates)	Yes	5	Yes	Yes, and the statement reports NO conflict of interest	Sample size calculation is not reported	No	No	Not applicable	Yes	Yes	Yes	Yes	Yes	No	Yes (in figures)	Yes	Yes	Not applicable	Yes	Yes (exact)	Yes	Yes	No	No
969	10.1101/084525	M	1	Paired	Europe	21	Yes			Yes	1					Yes	70	Neuroscience		November	2016	2		Animalstudies(vertebrates)	Yes	5	Yes	Yes, and the statement reports a conflict of interest	Sample size calculation is not reported	No	Yes	Not applicable	Partially	Not applicable	Yes	Yes	Yes	Yes	No	Yes	Yes	Yes	Yes	Yes (exact)	Yes	Yes	Yes	Yes
32	10.1101/056424	M	1	Random	NorthAmerica	13	No			No	1					Yes	6	Neuroscience		June	2016	2		HumanStudies	No	5	Yes	No statement is present	Sample size calculation is not reported	No	Not applicable	Not applicable	Not applicable	Not applicable	Yes	No	Yes	Yes	No	Yes	Yes	Not applicable	Yes	Yes (exact)	Yes	Yes	Yes	Yes
56	10.1101/058339	M	1	Random	Asia	22	No			Yes	1					Yes	36	Genomics		June	2016	2		InvitroStudies	Yes	5	Yes	No statement is present	Sample size calculation is not reported	No	Yes	Not applicable	Not applicable	Not applicable	Yes	No	Yes	No	Yes (in raw data)	Yes	Yes	Not applicable	Yes	Yes (exact)	Yes	Yes	Yes	Yes	Partially
847	10.1101/076687	M	1	Paired	NorthAmerica	11	Yes			Yes	1					No		Neuroscience		September	2016	5		HumanStudies	Yes	5	No	No statement is present	Sample size calculation is not reported	No	Not applicable	Not applicable	Not applicable	Not applicable	Yes	No	Yes	Yes	No	Yes	Yes	Not applicable	Yes	Yes (range)	No	Yes	Yes	Yes
2943	10.1101/056267	M	1	Paired	NorthAmerica	28	No			Yes	1					No		Neuroscience		May	2016	1		Animalstudies(invertebrates)	Yes	5	Yes	Yes, and the statement reports NO conflict of interest	Sample size calculation is not reported	No	Not applicable	Not applicable	Not applicable	Not applicable	Yes	Yes	Yes	No	No	Yes	Yes	Yes	Yes	Yes (exact)	Yes	Yes	Partially	No
1876	10.1101/071084	M	1	Paired	NorthAmerica	82	No			Yes	1					No		DevelopmentalBiology		August	2016	1		Animalstudies(vertebrates)	Yes	5	Yes	Yes, and the statement reports NO conflict of interest	Sample size calculation is not reported	No	Partially	No	Yes	Yes	Yes	No	Yes	No	No	Yes	Yes	Yes	Yes	Yes (exact)	Yes	Yes	Yes	Yes
969	10.1101/084525	M - N	1	Paired	Europe	21	Yes			Yes	1					Yes	70	Neuroscience		November	2016	2		Animalstudies(vertebrates)	DIFF		OK	OK	DIFF	OK	OK	OK	DIFF	DIFF	OK	OK	OK	OK	OK	OK	OK	OK	OK	OK	OK	OK	OK	OK
32	10.1101/056424	M - N	1	Random	NorthAmerica	13	No			No	1					Yes	6	Neuroscience		June	2016	2		HumanStudies	OK		OK	OK	OK	DIFF	OK	OK	OK	OK	OK	DIFF	OK	OK	OK	OK	OK	OK	OK	OK	OK	OK	OK	OK
847	10.1101/076687	M - N	1	Paired	NorthAmerica	11	Yes			Yes	1					No		Neuroscience		September	2016	5		HumanStudies	OK		OK	OK	OK	OK	OK	OK	OK	OK	OK	OK	OK	OK	OK	OK	OK	OK	DIFF	OK	OK	OK	OK	OK
2943	10.1101/056267	M - N	1	Paired	NorthAmerica	28	No			Yes	1					No		Neuroscience		May	2016	1		Animalstudies(invertebrates)	OK		OK	OK	OK	OK	OK	OK	OK	OK	OK	OK	DIFF	OK	OK	OK	OK	DIFF	OK	OK	OK	OK	DIFF	OK
969	10.1101/084525	M - P	1	Paired	Europe	21	Yes			Yes	1					Yes	70	Neuroscience		November	2016	2		Animalstudies(vertebrates)	OK		OK	OK	DIFF	OK	OK	OK	DIFF	DIFF	OK	OK	OK	OK	OK	OK	OK	OK	OK	OK	OK	OK	OK	OK
847	10.1101/076687	M - P	1	Paired	NorthAmerica	11	Yes			Yes	1					No		Neuroscience		September	2016	5		HumanStudies	OK		OK	OK	OK	OK	OK	OK	OK	OK	OK	OK	OK	OK	OK	OK	OK	OK	OK	DIFF	DIFF	OK	OK	OK
44	10.1101/079384	N	1	Random	Europe	23	No			Yes	1					No		Neuroscience		October	2016	1		Animalstudies(vertebrates)	Yes	4	Yes	No statement is present	Sample size calculation is not reported	No	Not applicable	Not applicable	Not applicable	Not applicable	Yes	Yes	No	No	No	Yes	Yes	Yes	Yes	Yes (exact)	Yes	Yes	Yes	Yes
32	10.1101/056424	N	1	Random	NorthAmerica	13	No			No	1					Yes	6	Neuroscience		June	2016	2		HumanStudies	No	1	Yes	No statement is present	Sample size calculation is not reported	Automated/Not applicable	Not applicable	Not applicable	Not applicable	Not applicable	Yes	Yes	Yes	Yes	No	Yes	Yes	Not applicable	Yes	Yes (exact)	Yes	Yes	Yes	Yes
423	10.1101/092304	N	1	Paired	NorthAmerica	26	No			Yes	1					Yes	16	Microbiology		December	2016	5		Animalstudies(vertebrates)	Yes	3	Yes	Yes, and the statement reports NO conflict of interest	Sample size calculation is not reported	No	No	Not applicable	Yes	Yes	Yes	Yes	Yes	No	Yes (in figures)	Yes	Yes	Not applicable	Yes	Yes (exact)	Yes	Yes	No	No
969	10.1101/084525	N	1	Paired	Europe	21	Yes			Yes	1					Yes	70	Neuroscience		November	2016	2		Animalstudies(vertebrates)	No	3	Yes	Yes, and the statement reports a conflict of interest	Sample size calculation is reported, with parameters	No	Yes	Not applicable	Yes	No	Yes	Yes	Yes	Yes	No	Yes	Yes	Yes	Yes	Yes (exact)	Yes	Yes	Yes	Yes
847	10.1101/076687	N	1	Paired	NorthAmerica	11	Yes			Yes	1					No		Neuroscience		September	2016	5		HumanStudies	Yes	3	No	No statement is present	Sample size calculation is not reported	No	Not applicable	Not applicable	Not applicable	Not applicable	Yes	No	Yes	Yes	No	Yes	Yes	Not applicable	No	Yes (range)	No	Yes	Yes	Yes
1687	10.14814/phy2.13145	N	2	Paired	NorthAmerica	6	Yes	PhysiologicalReports			1	Yes	1500	9	Comercial	No		Physiology		February	2017		Single	HumanStudies	Yes	4	Yes	Yes, and the statement reports NO conflict of interest	Sample size calculation is reported, with parameters	No	Not applicable	Not applicable	Not applicable	Not applicable	Yes	Yes	Yes	Yes	No	Yes	Yes	Yes	Yes	Yes (exact)	Yes	Yes	Yes	Yes
2943	10.1101/056267	N	1	Paired	NorthAmerica	28	No			Yes	1					No		Neuroscience		May	2016	1		Animalstudies(invertebrates)	Yes	4	Yes	Yes, and the statement reports NO conflict of interest	Sample size calculation is not reported	No	Not applicable	Not applicable	Not applicable	Not applicable	Yes	Yes	No	No	No	Yes	Yes	No	Yes	Yes (exact)	Yes	Yes	No	No
1687	10.14814/phy2.13145	N - O	2	Paired	NorthAmerica	6	Yes	PhysiologicalReports			1	Yes	1500	9	Comercial	No		Physiology		February	2017		Single	HumanStudies	OK		OK	OK	OK	DIFF	OK	OK	OK	OK	OK	OK	OK	OK	OK	OK	OK	DIFF	OK	OK	OK	OK	OK	OK
969	10.1101/084525	N - P	1	Paired	Europe	21	Yes			Yes	1					Yes	70	Neuroscience		November	2016	2		Animalstudies(vertebrates)	DIFF		OK	OK	OK	OK	OK	OK	OK	DIFF	OK	OK	OK	OK	OK	OK	OK	OK	OK	OK	OK	OK	OK	OK
847	10.1101/076687	N - P	1	Paired	NorthAmerica	11	Yes			Yes	1					No		Neuroscience		September	2016	5		HumanStudies	OK		OK	OK	OK	OK	OK	OK	OK	OK	OK	OK	OK	OK	OK	OK	OK	OK	DIFF	DIFF	DIFF	OK	OK	OK
47	10.1097/BOT.0000000000000627	O	2	Random	Europe	9		JournalofOrthopaedicTrauma	2.251		1	No			Comercial	No		ClinicalTrials		September	2016			HumanStudies	Yes	5	No	Yes, and the statement reports a conflict of interest	Sample size calculation is not reported	No	Not applicable	Not applicable	Not applicable	Not applicable	Yes	Not applicable	Yes	Yes	No	Yes	Yes	No	Yes	Yes (exact)	No	Yes	Partially	Partially
53	10.1101/061309	O	1	Random	NorthAmerica	7	Yes			Yes	1					No		Neuroscience		June	2016	1		HumanStudies	Yes	4	Yes	Yes, and the statement reports NO conflict of interest	Sample size calculation is not reported	Automated/Not applicable	Not applicable	Not applicable	Not applicable	Not applicable	Yes	Yes	Not applicable	Not applicable	No	Yes	Yes	Yes	Yes	Yes (exact)	Yes	Yes	Partially	No
1687	10.14814/phy2.13145	O	2	Paired	NorthAmerica	6	Yes	PhysiologicalReports			1	Yes	1500	9	Comercial	No		Physiology		February	2017		Single	HumanStudies	Yes	5	Yes	Yes, and the statement reports NO conflict of interest	Sample size calculation is reported, with parameters	Automated/Not applicable	Not applicable	Not applicable	Not applicable	Not applicable	Yes	Yes	Yes	Yes	No	Yes	Yes	Not applicable	Yes	Yes (exact)	Yes	Yes	Yes	Yes
1707	10.1101/073270	O	1	Paired	Europe	10	Yes			Yes	1					No		Bioengineering		September	2016	1		HumanStudies	Yes	5	Yes	Yes, and the statement reports NO conflict of interest	Sample size calculation is not reported	No	Yes	Not applicable	Yes	Yes	Yes	Yes	No	No	No	Yes	Yes	Yes	Yes	Yes (exact)	Yes	Yes	Partially	No
1707	10.1101/073270	O - P	1	Paired	Europe	10	Yes			Yes	1					No		Bioengineering		September	2016	1		HumanStudies	OK		OK	OK	OK	OK	OK	OK	OK	OK	OK	OK	OK	OK	OK	OK	OK	DIFF	OK	OK	OK	OK	OK	OK
969	10.1101/084525	P	1	Paired	Europe	21	Yes			Yes	1					Yes	70	Neuroscience		November	2016	2		Animalstudies(vertebrates)	Yes	3	Yes	Yes, and the statement reports a conflict of interest	Sample size calculation is reported, with parameters	No	Yes	Not applicable	Yes	Yes	Yes	Yes	Yes	Yes	No	Yes	Yes	Yes	Yes	Yes (exact)	Yes	Yes	Yes	Yes
1380	10.1101/079384	P	1	Paired	Europe	41	No			Yes	1					No		Neuroscience		October	2016	1		Animalstudies(vertebrates)	Yes	5	Yes	No statement is present	Sample size calculation is reported, without parameters	No	Not applicable	Not applicable	Not applicable	Not applicable	Yes	No	No	Yes	No	Yes	No	No	Yes	Yes (exact)	Yes	Yes	Partially	Yes
655	10.1101/089060	P	1	Paired	NorthAmerica	6	Yes			Yes	1					No		Neuroscience		November	2016	2		HumanStudies	Yes	5	Yes	No statement is present	Sample size calculation is reported, without parameters	No	Not applicable	Not applicable	Not applicable	Not applicable	Yes	Yes	Yes	No	Yes (in figures)	Yes	Yes	Not applicable	Yes	Partially	Yes	Yes	Partially	Yes
847	10.1101/076687	P	1	Paired	NorthAmerica	11	Yes			Yes	1					No		Neuroscience		September	2016	5		HumanStudies	Yes	4	No	No statement is present	Sample size calculation is not reported	No	Not applicable	Not applicable	Not applicable	Not applicable	Yes	No	Yes	Yes	No	Yes	Yes	Not applicable	Yes	Yes (exact)	Yes	Yes	Yes	Yes
1707	10.1101/073270	P	1	Paired	Europe	10	Yes			Yes	1					No		Bioengineering		September	2016	1		HumanStudies	Yes	5	Yes	Yes, and the statement reports NO conflict of interest	Sample size calculation is not reported	No	Yes	Not applicable	Yes	Yes	Yes	Yes	No	No	No	Yes	Yes	No	Yes	Yes (exact)	Yes	Yes	Partially	No
1380	10.1101/079384	P - Q	1	Paired	Europe	41	No			Yes	1					No		Neuroscience		October	2016	1		Animalstudies(vertebrates)	OK		OK	OK	DIFF	OK	OK	OK	OK	OK	OK	DIFF	OK	OK	OK	OK	DIFF	DIFF	OK	DIFF	OK	OK	OK	OK
1380	10.1101/079384	Q	1	Paired	Europe	41	No			Yes	1					No		Neuroscience		October	2016	1		Animalstudies(vertebrates)	Yes	5	Yes	No statement is present	Sample size calculation is not reported	No	Not applicable	Not applicable	Not applicable	Not applicable	Yes	Yes	No	Yes	No	Yes	Yes	Not applicable	Yes	No	Yes	Yes	Partially	Yes
1	10.1101/076414	A	1	Random	NorthAmerica	18	No			Yes	0					Yes	15	Genetics		September	2016	1		InvitroStudies	Yes	2	Yes	No statement is present	Sample size calculation is reported, with parameters	No	Not applicable	Not applicable	Not applicable	Not applicable	Yes	Yes	No	No	No	Yes	Yes	Not applicable	Yes	Yes (exact)	No	No	No	Yes	Yes
6	10.1101/073205	A	1	Random	NorthAmerica	5	Yes			Yes	0					No		Physiology		September	2016	1		HumanStudies	Yes	4	Yes	Yes, and the statement reports NO conflict of interest	Sample size calculation is reported, with parameters	No	Not applicable	Not applicable	Not applicable	Not applicable	Yes	No	Yes	Yes	No	Yes	Yes	Not applicable	Yes	Yes (exact)	Yes	Yes	Yes	Yes
9	10.1101/087890	A	1	Random	NorthAmerica	15	No			Yes	0					Yes	8	Genomics		December	2016	2		InvitroStudies	No	3	Yes	No statement is present	Sample size calculation is not reported	No	No	No	No	No	Yes	No	Yes	Yes	Yes (in figures)	Yes	Yes	Not applicable	No	No	Yes	Yes	Yes	Yes	Yes
15	10.1101/058610	A	1	Random	Europe	11	No			No	0					Yes	24	Microbiology		June	2016	2		InvitroStudies	Yes	3	Yes	Yes, and the statement reports NO conflict of interest	Sample size calculation is not reported	No	Not applicable	Not applicable	Not applicable	Not applicable	Yes	No	No	No	No	Yes	Yes	Yes	Yes	No	Yes	Yes	Yes	No	Yes
16	10.1101/077305	A	1	Random	Europe	15	No			Yes	0					Yes	6	Microbiology		September	2016	1		HumanStudies	Yes	3	No	No statement is present	Sample size calculation is not reported	No	Not applicable	No	Not applicable	Not applicable	Yes	No	No	Yes	No	Yes	Yes	Yes	Yes	Yes (exact)	Yes	Yes	Yes	No
17	10.1101/091496	A	1	Random	NorthAmerica	22	No			Yes	0					Yes	22	Microbiology		December	2016	1		InvitroStudies	Yes	3	No	No statement is present	Sample size calculation is not reported	No	Not applicable	Not applicable	Not applicable	Not applicable	Yes	No	No	No	No	Yes	Yes	Yes	Yes	Partially	Yes	Yes	Yes	No	Partially
24	10.1101/091231	A	1	Random	NorthAmerica	8	No			Yes	0					Yes	18	Biochemistry		December	2016	1		InvitroStudies	No	2	Yes	Yes, and the statement reports NO conflict of interest	Sample size calculation is not reported	No	Not applicable	Not applicable	Not applicable	Not applicable	Yes	Yes	Yes	Yes	No	Yes	Yes	Yes	Yes	Yes (range)	Yes	Yes	Yes	Yes	Yes
38	10.1007/s10517-016-3528-6	A	2	Random	Europe	4		BulletinofExperimentalBiologyandMedicine	0.456		0	No			Comercial	No		DevelopmentalBiology		October	2016			HumanStudies	Yes	5	Yes	No statement is present	Sample size calculation is not reported	No	Not applicable	Not applicable	Not applicable	Not applicable	Yes	No	Yes	Yes	Yes (in figures)	Yes	Yes	Not applicable	Yes	Yes (exact)	Yes	Yes	Yes	No
1386	10.1101/079053	A	1	Paired	NorthAmerica	18	No			Yes	0					No		CellBiology		October	2016	1		InvitroStudies	No	2	Yes	No statement is present	Sample size calculation is not reported	No	Yes	No	Yes	No	Yes	No	Yes	Yes	No	Yes	Yes	Yes	Yes	No	Yes	Yes	Yes	No	No
2866	10.1101/057687	A	1	Paired	Europe	5	No			Yes	0					No		Neuroscience		June	2016	1		HumanStudies	Yes	3	No	No statement is present	Sample size calculation is not reported	No	Not applicable	Not applicable	Not applicable	Not applicable	Yes	No	Yes	Yes	No	Yes	Yes	Yes	Yes	Yes (exact)	Yes	Yes	Yes	Yes
3737	10.1101/045781	A	1	Paired	NorthAmerica	46	No			Yes	0					Yes	20	CellBiology		March	2016	1		Animalstudies(invertebrates)	Yes	3	Yes	No statement is present	Sample size calculation is not reported	No	Not applicable	No	Not applicable	Not applicable	Yes	No	Yes	Yes	No	Yes	Yes	Yes	Yes	Partially	Yes	Yes	Yes	No
4	10.1101/079806	A	1	Random	NorthAmerica	38	No			No	0					No		Neuroscience		October	2016	4		Animalstudies(vertebrates)	Yes	4	Yes	Yes, and the statement reports NO conflict of interest	Sample size calculation is not reported	No	Not applicable	Yes	Not applicable	Not applicable	Yes	No	Yes	Yes	No	Yes	Yes	Not applicable	Yes	No	Yes	Yes	Yes	Yes
5	10.1101/048561	A	1	Random	NorthAmerica	2	Yes			Yes	0					Yes	13	Neuroscience		April	2016	1		Animalstudies(vertebrates)	Yes	4	Yes	Yes, and the statement reports NO conflict of interest	Sample size calculation is not reported	No	Not applicable	Not applicable	Not applicable	Not applicable	Yes	Yes	Yes	No	Yes (in raw data)	Yes	Yes	Not applicable	Yes	Partially	No	Yes	No	No
38	10.1101/060236	A	1	Random	Europe	16	Yes			No	0					No		Neuroscience		June	2016	2		Animalstudies(vertebrates)	Yes	4	No	No statement is present	Sample size calculation is not reported	No	No	Not applicable	No	Yes	Yes	Yes	Yes	Yes	No	Yes	Yes	Yes	Yes	Yes (exact)	Yes	Yes	Yes	Yes
128	10.1101/096057	A	1	Paired	NorthAmerica	20	No			Yes	0					No		EvolutionaryBiology		December	2016	2		Animalstudies(vertebrates)	Yes	4	No	No statement is present	Sample size calculation is not reported	Automated/Not applicable	Not applicable	No	Not applicable	Not applicable	Yes	Yes	Not applicable	Not applicable	Not applicable	Yes	Not applicable	Not applicable	Yes	Yes (exact)	Yes	Yes	No	No
1	10.1101/076414	A - B	1	Random	NorthAmerica	18	No			Yes	0					Yes	15	Genetics		September	2016	1		InvitroStudies	OK		OK	OK	DIFF	DIFF	DIFF	OK	DIFF	DIFF	OK	OK	OK	OK	OK	OK	OK	OK	OK	DIFF	OK	OK	DIFF	OK	OK
9	10.1101/087890	A - B	1	Random	NorthAmerica	15	No			Yes	0					Yes	8	Genomics		December	2016	2		InvitroStudies	OK		OK	OK	OK	OK	DIFF	DIFF	DIFF	DIFF	OK	DIFF	OK	OK	OK	OK	DIFF	DIFF	DIFF	DIFF	OK	OK	OK	OK	OK
15	10.1101/058610	A - B	1	Random	Europe	11	No			No	0					Yes	24	Microbiology		June	2016	2		InvitroStudies	OK		OK	OK	OK	OK	OK	OK	OK	OK	DIFF	DIFF	DIFF	DIFF	OK	OK	DIFF	DIFF	OK	OK	OK	OK	OK	DIFF	DIFF
1386	10.1101/079053	A - B	1	Paired	NorthAmerica	18	No			Yes	0					No		CellBiology		October	2016	1		InvitroStudies	OK		OK	OK	OK	OK	OK	DIFF	OK	OK	OK	DIFF	DIFF	OK	OK	OK	OK	OK	OK	DIFF	OK	OK	OK	DIFF	OK
3737	10.1101/045781	A - B	1	Paired	NorthAmerica	46	No			Yes	0					Yes	20	CellBiology		March	2016	1		Animalstudies(invertebrates)	OK		OK	OK	OK	OK	OK	OK	OK	OK	OK	DIFF	OK	OK	OK	OK	OK	OK	OK	DIFF	OK	OK	OK	DIFF
5	10.1101/048561	A - B	1	Random	NorthAmerica	2	Yes			Yes	0					Yes	13	Neuroscience		April	2016	1		Animalstudies(vertebrates)	OK		OK	OK	OK	DIFF	OK	OK	OK	OK	OK	OK	OK	DIFF	DIFF	OK	OK	OK	OK	DIFF	DIFF	OK	DIFF	DIFF
4	10.1101/079806	A - C	1	Random	NorthAmerica	38	No			No	0					No		Neuroscience		October	2016	4		Animalstudies(vertebrates)	OK		OK	OK	OK	DIFF	DIFF	OK	OK	OK	OK	DIFF	OK	OK	OK	OK	OK	OK	OK	DIFF	OK	OK	OK	OK
1	10.1101/076414	A - C	1	Random	NorthAmerica	18	No			Yes	0					Yes	15	Genetics		September	2016	1		InvitroStudies	OK		OK	OK	DIFF	OK	DIFF	OK	DIFF	OK	OK	DIFF	DIFF	DIFF	OK	OK	OK	OK	OK	DIFF	OK	OK	DIFF	DIFF	OK
6	10.1101/073205	A - C	1	Random	NorthAmerica	5	Yes			Yes	0					No		Physiology		September	2016	1		HumanStudies	OK		OK	OK	OK	OK	OK	OK	OK	OK	OK	DIFF	OK	OK	OK	OK	OK	DIFF	OK	OK	OK	OK	OK	OK
4	10.1101/079806	A - D	1	Random	NorthAmerica	38	No			No	0					No		Neuroscience		October	2016	4		Animalstudies(vertebrates)	OK		OK	OK	OK	OK	OK	OK	OK	OK	DIFF	OK	OK	OK	OK	OK	OK	OK	OK	DIFF	OK	OK	OK	OK
16	10.1101/077305	A - D	1	Random	Europe	15	No			Yes	0					Yes	6	Microbiology		September	2016	1		HumanStudies	OK		OK	OK	DIFF	OK	OK	DIFF	OK	OK	OK	DIFF	DIFF	OK	OK	OK	OK	OK	OK	OK	OK	OK	DIFF	OK
5	10.1101/048561	A - D	1	Random	NorthAmerica	2	Yes			Yes	0					Yes	13	Neuroscience		April	2016	1		Animalstudies(vertebrates)	OK		OK	OK	OK	DIFF	OK	OK	OK	OK	OK	OK	OK	DIFF	DIFF	OK	DIFF	OK	OK	DIFF	DIFF	OK	DIFF	DIFF
6	10.1101/073205	A - E	1	Random	NorthAmerica	5	Yes			Yes	0					No		Physiology		September	2016	1		HumanStudies	OK		OK	OK	OK	OK	OK	OK	OK	OK	OK	DIFF	OK	OK	OK	OK	OK	DIFF	OK	OK	OK	OK	OK	OK
128	10.1101/096057	A - E	1	Paired	NorthAmerica	20	No			Yes	0					No		EvolutionaryBiology		December	2016	2		Animalstudies(vertebrates)	OK		OK	OK	OK	DIFF	OK	DIFF	OK	OK	OK	OK	DIFF	DIFF	DIFF	OK	DIFF	OK	OK	OK	DIFF	OK	OK	OK
9	10.1101/087890	A - F	1	Random	NorthAmerica	15	No			Yes	0					Yes	8	Genomics		December	2016	2		InvitroStudies	OK		DIFF	OK	OK	OK	OK	DIFF	DIFF	DIFF	OK	DIFF	OK	DIFF	OK	OK	DIFF	DIFF	DIFF	DIFF	OK	OK	OK	OK	OK
2866	10.1101/057687	A - F	1	Paired	Europe	5	No			Yes	0					No		Neuroscience		June	2016	1		HumanStudies	OK		OK	OK	OK	DIFF	OK	OK	OK	OK	OK	OK	OK	OK	OK	OK	OK	OK	OK	OK	DIFF	OK	OK	DIFF
15	10.1101/058610	A - G	1	Random	Europe	11	No			No	0					Yes	24	Microbiology		June	2016	2		InvitroStudies	OK		OK	OK	OK	OK	DIFF	OK	OK	OK	OK	DIFF	OK	OK	OK	OK	DIFF	DIFF	DIFF	OK	OK	OK	OK	DIFF	OK
1386	10.1101/079053	A - G	1	Paired	NorthAmerica	18	No			Yes	0					No		CellBiology		October	2016	1		InvitroStudies	OK		OK	OK	OK	OK	OK	DIFF	OK	OK	OK	DIFF	OK	OK	OK	OK	OK	OK	DIFF	DIFF	DIFF	OK	OK	DIFF	OK
16	10.1101/077305	A - I	1	Random	Europe	15	No			Yes	0					Yes	6	Microbiology		September	2016	1		HumanStudies	OK		OK	OK	OK	OK	DIFF	OK	DIFF	OK	OK	OK	DIFF	OK	OK	OK	OK	OK	OK	DIFF	OK	DIFF	DIFF	OK
17	10.1101/091496	A - J	1	Random	NorthAmerica	22	No			Yes	0					Yes	22	Microbiology		December	2016	1		InvitroStudies	OK		OK	OK	OK	OK	OK	OK	OK	OK	OK	OK	OK	OK	OK	OK	OK	OK	OK	DIFF	OK	OK	OK	DIFF	OK
3737	10.1101/045781	A - J	1	Paired	NorthAmerica	46	No			Yes	0					Yes	20	CellBiology		March	2016	1		Animalstudies(invertebrates)	OK		OK	OK	OK	OK	DIFF	OK	OK	OK	OK	OK	OK	OK	OK	OK	OK	OK	DIFF	DIFF	OK	DIFF	DIFF	DIFF
128	10.1101/096057	A - J	1	Paired	NorthAmerica	20	No			Yes	0					No		EvolutionaryBiology		December	2016	2		Animalstudies(vertebrates)	OK		OK	OK	OK	OK	DIFF	DIFF	OK	OK	OK	OK	DIFF	DIFF	DIFF	DIFF	DIFF	OK	OK	OK	DIFF	DIFF	DIFF	DIFF
17	10.1101/091496	A - K	1	Random	NorthAmerica	22	No			Yes	0					Yes	22	Microbiology		December	2016	1		InvitroStudies	OK		OK	OK	OK	OK	OK	OK	OK	OK	OK	DIFF	DIFF	DIFF	OK	OK	OK	OK	OK	DIFF	OK	OK	OK	DIFF	DIFF
24	10.1101/091231	A - K	1	Random	NorthAmerica	8	No			Yes	0					Yes	18	Biochemistry		December	2016	1		InvitroStudies	DIFF		OK	OK	OK	OK	OK	OK	OK	OK	OK	OK	OK	OK	OK	OK	OK	DIFF	OK	OK	OK	OK	OK	OK	OK
38	10.1007/s10517-016-3528-6	A - M	2	Random	Europe	4		BulletinofExperimentalBiologyandMedicine	0.456		0	No			Comercial	No		DevelopmentalBiology		October	2016			HumanStudies	OK		OK	OK	OK	OK	OK	OK	OK	OK	OK	DIFF	OK	OK	OK	OK	OK	OK	OK	OK	OK	OK	OK	DIFF
38	10.1101/060236	A - M	1	Random	Europe	16	Yes			No	0					No		Neuroscience		June	2016	2		Animalstudies(vertebrates)	OK		OK	OK	OK	OK	DIFF	OK	DIFF	OK	OK	DIFF	OK	OK	OK	OK	OK	OK	OK	OK	OK	OK	DIFF	DIFF
24	10.1101/091231	A - N	1	Random	NorthAmerica	8	No			Yes	0					Yes	18	Biochemistry		December	2016	1		InvitroStudies	DIFF		OK	OK	OK	OK	DIFF	DIFF	OK	OK	OK	OK	OK	OK	OK	OK	OK	OK	OK	DIFF	OK	OK	OK	OK	OK
38	10.1007/s10517-016-3528-6	A - O	2	Random	Europe	4		BulletinofExperimentalBiologyandMedicine	0.456		0	No			Comercial	No		DevelopmentalBiology		October	2016			HumanStudies	OK		OK	OK	OK	OK	OK	OK	OK	OK	OK	DIFF	OK	DIFF	OK	OK	OK	OK	OK	OK	OK	OK	OK	DIFF
2866	10.1101/057687	A - O	1	Paired	Europe	5	No			Yes	0					No		Neuroscience		June	2016	1		HumanStudies	OK		OK	OK	OK	DIFF	OK	OK	OK	OK	OK	DIFF	OK	OK	OK	OK	OK	OK	OK	OK	DIFF	OK	OK	OK
38	10.1101/060236	A - O	1	Random	Europe	16	Yes			No	0					No		Neuroscience		June	2016	2		Animalstudies(vertebrates)	OK		OK	OK	OK	OK	DIFF	OK	DIFF	OK	OK	DIFF	OK	OK	OK	OK	DIFF	OK	OK	OK	DIFF	DIFF	DIFF	DIFF
3	10.1101/063669	B	1	Random	Europe	53	No			No	0					Yes	20	CellBiology		July	2016	1		Animalstudies(vertebrates)	No	3	Yes	Yes, and the statement reports NO conflict of interest	Sample size calculation is not reported	No	Yes	No	Yes	Yes	Yes	No	Yes	Yes	No	Yes	Yes	Not applicable	Yes	Yes (range)	No	No	No	No
5	10.1101/048561	B	1	Random	NorthAmerica	2	Yes			Yes	0					Yes	13	Neuroscience		April	2016	1		Animalstudies(vertebrates)	Yes	4	Yes	Yes, and the statement reports NO conflict of interest	Sample size calculation is not reported	Automated/Not applicable	Not applicable	Not applicable	Not applicable	Not applicable	Yes	Yes	Yes	Yes	No	Yes	Yes	Not applicable	Yes	Yes (range)	Yes	Yes	Yes	Yes
1	10.1101/076414	B	1	Random	NorthAmerica	18	No			Yes	0					Yes	15	Genetics		September	2016	1		InvitroStudies	Yes	4	Yes	No statement is present	Sample size calculation is reported, without parameters	Automated/Not applicable	Partially	Not applicable	No	No	Yes	Yes	No	No	No	Yes	Yes	Not applicable	Yes	Yes (exact)	No	No	Yes	Yes	Yes
3	10.1097/RCT.0000000000000432	B	2	Random	Europe	14		JournalofComputerAssistedTomography	1.394		0	No			Comercial	No		ClinicalTrials		September	2016			HumanStudies	Yes	5	No	Yes, and the statement reports NO conflict of interest	Sample size calculation is not reported	No	Yes	Not applicable	Yes	No	Yes	Yes	Yes	Yes	No	Yes	Yes	Yes	Yes	Partially	Yes	No	Partially	No
7	10.1101/097394	B	1	Paired	NorthAmerica	43	No			Yes	0					Yes	31	Genetics		December	2016	2		Animalstudies(invertebrates)	Yes	4	No	No statement is present	Sample size calculation is not reported	No	Yes	Not applicable	Yes	No	Yes	No	No	Yes	No	Yes	Yes	Yes	Yes	Yes (exact)	No	Yes	Yes	Yes
9	10.1101/087890	B	1	Random	NorthAmerica	15	No			Yes	0					Yes	8	Genomics		December	2016	2		InvitroStudies	No	4	Yes	No statement is present	Sample size calculation is not reported	No	Yes	Not applicable	Partially	Yes	Yes	Yes	Yes	Yes	Yes (in figures)	Yes	No	Yes	Yes	Yes (exact)	Yes	Yes	Yes	Yes	Yes
15	10.1101/058610	B	1	Random	Europe	11	No			No	0					Yes	24	Microbiology		June	2016	2		InvitroStudies	Yes	4	Yes	Yes, and the statement reports NO conflict of interest	Sample size calculation is not reported	No	Not applicable	Not applicable	Not applicable	Not applicable	No	Yes	Yes	Yes	No	Yes	No	Not applicable	Yes	No	Yes	Yes	Yes	Partially	Partially
36	10.1101/057687	B	1	Random	Europe	5	No			Yes	0					No		Neuroscience		June	2016	1		HumanStudies	Yes	4	No	No statement is present	Sample size calculation is not reported	No	Not applicable	Not applicable	Not applicable	Not applicable	Yes	Yes	Yes	Yes	No	Yes	No	Yes	Yes	Yes (exact)	Yes	Yes	Yes	Yes
47	10.1101/067579	B	1	Random	NorthAmerica	6	No			Yes	0					Yes	8	Neuroscience		August	2016	1		HumanStudies	Yes	3	Yes	Yes, and the statement reports NO conflict of interest	Sample size calculation is not reported	No	Not applicable	Not applicable	Not applicable	Not applicable	Yes	Yes	Yes	Yes	No	Yes	Yes	Not applicable	Yes	Yes (exact)	Yes	Yes	Partially	Partially
51	10.1101/069724	B	1	Random	NorthAmerica	13	No			Yes	0					No		Microbiology		August	2016	1		InvitroStudies	Yes	3	Yes	No statement is present	Sample size calculation is not reported	Automated/Not applicable	Not applicable	Not applicable	Not applicable	Not applicable	Yes	Yes	Yes	Yes	No	Yes	Yes	Not applicable	No	Yes (exact)	Yes	Yes	Yes	Yes	No
64	10.1101/082008	B	1	Random	NorthAmerica	24	No			Yes	0					No		MolecularBiology		October	2016	1		InvitroStudies	Yes	3	Yes	No statement is present	Sample size calculation is not reported	No	No	Not applicable	Yes	No	Yes	No	Yes	Yes	Yes (in figures)	Yes	Yes	Yes	Yes	Yes (exact)	Yes	Yes	Yes	Partially	No
458	10.1101/091728	B	1	Paired	Europe	10	No			Yes	0					No		Genetics		December	2016	1		HumanStudies	Yes	4	No	Yes, and the statement reports NO conflict of interest	Sample size calculation is not reported	Automated/Not applicable	Not applicable	Not applicable	Not applicable	Not applicable	Yes	Yes	Yes	Yes	No	Yes	Yes	Yes	Yes	Yes (exact)	Yes	Yes	Partially	No
669	10.1101/088948	B	1	Paired	Europe	3	No			Yes	0					No		Genetics		November	2016	1		HumanStudies	Yes	5	Yes	Yes, and the statement reports NO conflict of interest	Sample size calculation is not reported	Automated/Not applicable	Not applicable	Not applicable	Not applicable	Not applicable	Yes	No	Not applicable	Not applicable	No	Yes	Yes	Not applicable	Yes	Yes (exact)	Yes	Yes	Yes	Yes
1313	10.1101/080309	B	1	Paired	NorthAmerica	9	No			Yes	0					Yes	11	Neuroscience		October	2016	2		HumanStudies	No	2	Yes	No statement is present	Sample size calculation is not reported	Automated/Not applicable	Not applicable	Not applicable	Not applicable	Not applicable	Yes	Yes	Yes	Yes	No	Yes	Yes	Not applicable	Yes	Yes (exact)	Yes	Yes	Yes	Yes
1333	10.1101/080010	B	1	Paired	NorthAmerica	21	No			Yes	0					Yes	3	Biochemistry		October	2016	1		InvitroStudies	No	2	Yes	No statement is present	Sample size calculation is not reported	No	Not applicable	Not applicable	Not applicable	Not applicable	Yes	Yes	No	Yes	No	Yes	Yes	Yes	Yes	Yes (exact)	No	Yes	Yes	Yes	No
1386	10.1101/079053	B	1	Paired	NorthAmerica	18	No			Yes	0					No		CellBiology		October	2016	1		InvitroStudies	No	4	Yes	No statement is present	Sample size calculation is not reported	No	Yes	Not applicable	Yes	No	Yes	Yes	No	Yes	No	Yes	Yes	Yes	Yes	Yes (exact)	Yes	Yes	Yes	Yes	No
1553	10.1101/075465	B	1	Paired	NorthAmerica	16	No			Yes	0					No		Neuroscience		September	2016	1		HumanStudies	No	4	Yes	No statement is present	Sample size calculation is not reported	No	Not applicable	Not applicable	Not applicable	Not applicable	Yes	Yes	Yes	Yes	No	Yes	Yes	Yes	Yes	Yes (exact)	Yes	Yes	Yes	Yes
2280	10.1101/059899	B	1	Paired	Australia/Oceania	24	No			Yes	0					No		CellBiology		June	2016	2		InvitroStudies	No	4	Yes	Yes, and the statement reports NO conflict of interest	Sample size calculation is not reported	No	No	Not applicable	Yes	No	No	Yes	Yes	Yes	No	Yes	Yes	Yes	No	Yes (exact)	Yes	Yes	No	No	No
2390	10.1101/063800	B	1	Paired	NorthAmerica	9	No			Yes	0					Yes	35	SyntheticBiology		July	2016	1		InvitroStudies	Yes	3	Yes	No statement is present	Sample size calculation is not reported	Automated/Not applicable	Yes	Not applicable	Yes	Yes	Yes	Yes	Yes	Yes	No	Yes	Yes	Yes	Yes	Yes (exact)	Yes	Yes	Partially	No	No
2787	10.1101/056515	B	1	Paired	Europe	10	Yes			Yes	0					Yes	7	Neuroscience		June	2016	2		HumanStudies	Yes	4	Yes	Yes, and the statement reports NO conflict of interest	Sample size calculation is reported, without parameters	No	Not applicable	Not applicable	Not applicable	Not applicable	Yes	Yes	Not applicable	No	No	Yes	Yes	Not applicable	Yes	Yes (exact)	Yes	Yes	Yes	Yes
3737	10.1101/045781	B	1	Paired	NorthAmerica	46	No			Yes	0					Yes	20	CellBiology		March	2016	1		Animalstudies(invertebrates)	Yes	3	Yes	No statement is present	Sample size calculation is not reported	No	Not applicable	No	Not applicable	Not applicable	Yes	Yes	Yes	Yes	No	Yes	Yes	Yes	Yes	Yes (exact)	Yes	Yes	Yes	Partially
3762	10.1101/039578	B	1	Paired	NorthAmerica	19	Yes			Yes	0					Yes	50	Immunology		March	2016	3		HumanStudies	Yes	5	Yes	No statement is present	Sample size calculation is not reported	No	Yes	Yes	Not applicable	Not applicable	Yes	Yes	Yes	Yes	Yes (in figures)	Yes	Yes	Not applicable	Yes	Yes (exact)	Yes	Yes	Yes	Yes
43	10.1101/069880	B	1	Random	Europe	17	No			Yes	0					Yes		Neuroscience		November	2016	2		Animalstudies(vertebrates)	Yes	4	Yes	No statement is present	Sample size calculation is not reported	No	No	Not applicable	Yes	No	Yes	Yes	Yes	Yes	Yes (in figures)	Yes	Yes	Yes	Yes	No	Yes	Yes	Yes	Partially
1505	10.1101/076158	B	1	Paired	NorthAmerica	38	Yes			Yes	0					Yes	29	Neuroscience		September	2016	1		Animalstudies(vertebrates)	Yes	4	Yes	No statement is present	Sample size calculation is reported, without parameters	No	Not applicable	Not applicable	Not applicable	Not applicable	Yes	Yes	No	No	Yes (in figures)	Yes	No	Yes	Yes	Yes (exact)	Yes	Yes	Yes	No
1743	10.1101/072587	B	1	Paired	Australia/Oceania	22	No			Yes	0					Yes	1	Microbiology		August	2016	2		Animalstudies(vertebrates)	Yes	4	Yes	No statement is present	Sample size calculation is not reported	No	No	No	Not applicable	Not applicable	Yes	Yes	Yes	No	No	Yes	Yes	Not applicable	Yes	Yes (range)	Yes	Yes	Yes	Partially
1	10.1101/076414	B - C	1	Random	NorthAmerica	18	No			Yes	0					Yes	15	Genetics		September	2016	1		InvitroStudies	OK		OK	OK	DIFF	DIFF	OK	OK	OK	DIFF	OK	DIFF	DIFF	DIFF	OK	OK	OK	OK	OK	OK	OK	OK	OK	DIFF	OK
3	10.1101/063669	B - D	1	Random	Europe	53	No			No	0					Yes	20	CellBiology		July	2016	1		Animalstudies(vertebrates)	OK		OK	OK	OK	OK	OK	OK	OK	OK	OK	DIFF	OK	OK	OK	OK	OK	OK	OK	OK	DIFF	DIFF	DIFF	DIFF
5	10.1101/048561	B - D	1	Random	NorthAmerica	2	Yes			Yes	0					Yes	13	Neuroscience		April	2016	1		Animalstudies(vertebrates)	OK		OK	OK	OK	OK	OK	OK	OK	OK	OK	OK	OK	OK	OK	OK	DIFF	OK	OK	DIFF	OK	OK	OK	OK
3	10.1097/RCT.0000000000000432	B - D	2	Random	Europe	14		JournalofComputerAssistedTomography	1.394		0	No			Comercial	No		ClinicalTrials		September	2016			HumanStudies	OK		OK	OK	DIFF	OK	OK	OK	OK	OK	OK	OK	OK	OK	OK	OK	OK	OK	OK	DIFF	OK	OK	OK	DIFF
36	10.1101/057687	B - D	1	Random	Europe	5	No			Yes	0					No		Neuroscience		June	2016	1		HumanStudies	OK		OK	OK	DIFF	OK	OK	OK	OK	OK	OK	OK	OK	OK	OK	OK	DIFF	OK	OK	OK	OK	OK	OK	DIFF
51	10.1101/069724	B - D	1	Random	NorthAmerica	13	No			Yes	0					No		Microbiology		August	2016	1		InvitroStudies	DIFF		OK	OK	OK	OK	OK	OK	OK	OK	OK	OK	OK	OK	OK	OK	DIFF	OK	OK	DIFF	OK	OK	OK	OK	OK
458	10.1101/091728	B - D	1	Paired	Europe	10	No			Yes	0					No		Genetics		December	2016	1		HumanStudies	OK		OK	OK	OK	OK	OK	OK	OK	OK	OK	DIFF	OK	OK	OK	OK	OK	OK	OK	OK	OK	OK	DIFF	DIFF
1313	10.1101/080309	B - D	1	Paired	NorthAmerica	9	No			Yes	0					Yes	11	Neuroscience		October	2016	2		HumanStudies	OK		OK	OK	OK	OK	OK	OK	OK	OK	OK	OK	OK	OK	OK	OK	OK	OK	OK	OK	OK	OK	OK	OK
1553	10.1101/075465	B - D	1	Paired	NorthAmerica	16	No			Yes	0					No		Neuroscience		September	2016	1		HumanStudies	DIFF		OK	OK	OK	OK	OK	OK	OK	OK	OK	OK	OK	OK	OK	OK	OK	OK	OK	OK	OK	OK	OK	DIFF
2280	10.1101/059899	B - D	1	Paired	Australia/Oceania	24	No			Yes	0					No		CellBiology		June	2016	2		InvitroStudies	OK		OK	OK	OK	OK	DIFF	DIFF	OK	OK	DIFF	OK	OK	OK	OK	OK	OK	OK	DIFF	DIFF	OK	OK	DIFF	OK	OK
43	10.1101/069880	B - D	1	Random	Europe	17	No			Yes	0					Yes		Neuroscience		November	2016	2		Animalstudies(vertebrates)	OK		OK	OK	DIFF	OK	OK	OK	OK	OK	OK	OK	OK	OK	DIFF	OK	OK	OK	OK	DIFF	OK	DIFF	OK	OK
3	10.1101/063669	B - E	1	Random	Europe	53	No			No	0					Yes	20	CellBiology		July	2016	1		Animalstudies(vertebrates)	OK		OK	OK	OK	OK	DIFF	DIFF	OK	OK	OK	DIFF	OK	OK	OK	OK	OK	OK	DIFF	DIFF	OK	DIFF	OK	OK
3	10.1097/RCT.0000000000000432	B - E	2	Random	Europe	14		JournalofComputerAssistedTomography	1.394		0	No			Comercial	No		ClinicalTrials		September	2016			HumanStudies	OK		OK	OK	OK	OK	OK	OK	DIFF	DIFF	OK	OK	OK	OK	OK	OK	OK	OK	OK	DIFF	OK	OK	DIFF	DIFF
1505	10.1101/076158	B - E	1	Paired	NorthAmerica	38	Yes			Yes	0					Yes	29	Neuroscience		September	2016	1		Animalstudies(vertebrates)	OK		OK	OK	DIFF	OK	DIFF	OK	OK	OK	OK	OK	OK	OK	OK	OK	OK	OK	OK	OK	OK	OK	DIFF	OK
9	10.1101/087890	B - F	1	Random	NorthAmerica	15	No			Yes	0					Yes	8	Genomics		December	2016	2		InvitroStudies	OK		DIFF	OK	OK	OK	DIFF	OK	DIFF	OK	OK	OK	OK	DIFF	OK	OK	DIFF	DIFF	OK	OK	OK	OK	OK	OK	OK
1333	10.1101/080010	B - F	1	Paired	NorthAmerica	21	No			Yes	0					Yes	3	Biochemistry		October	2016	1		InvitroStudies	OK		DIFF	OK	OK	OK	OK	OK	OK	OK	OK	DIFF	DIFF	DIFF	DIFF	OK	OK	OK	OK	DIFF	OK	OK	OK	DIFF	DIFF
2787	10.1101/056515	B - F	1	Paired	Europe	10	Yes			Yes	0					Yes	7	Neuroscience		June	2016	2		HumanStudies	OK		OK	OK	DIFF	OK	OK	OK	OK	OK	OK	OK	DIFF	OK	DIFF	OK	OK	DIFF	OK	OK	OK	OK	OK	DIFF
1743	10.1101/072587	B - F	1	Paired	Australia/Oceania	22	No			Yes	0					Yes	1	Microbiology		August	2016	2		Animalstudies(vertebrates)	OK		OK	OK	OK	DIFF	DIFF	OK	DIFF	DIFF	OK	DIFF	OK	OK	OK	OK	OK	OK	OK	DIFF	OK	OK	OK	OK
15	10.1101/058610	B - G	1	Random	Europe	11	No			No	0					Yes	24	Microbiology		June	2016	2		InvitroStudies	OK		OK	OK	OK	OK	DIFF	OK	OK	OK	DIFF	OK	DIFF	DIFF	OK	OK	OK	OK	DIFF	OK	OK	OK	OK	DIFF	DIFF
1386	10.1101/079053	B - G	1	Paired	NorthAmerica	18	No			Yes	0					No		CellBiology		October	2016	1		InvitroStudies	OK		OK	OK	OK	OK	OK	OK	OK	OK	OK	OK	DIFF	OK	OK	OK	OK	OK	DIFF	OK	DIFF	OK	OK	OK	OK
1505	10.1101/076158	B - G	1	Paired	NorthAmerica	38	Yes			Yes	0					Yes	29	Neuroscience		September	2016	1		Animalstudies(vertebrates)	OK		OK	OK	DIFF	OK	DIFF	OK	OK	OK	OK	OK	DIFF	DIFF	OK	OK	OK	OK	OK	OK	OK	OK	OK	DIFF
43	10.1101/069880	B - H	1	Random	Europe	17	No			Yes	0					Yes		Neuroscience		November	2016	2		Animalstudies(vertebrates)	OK		OK	OK	OK	OK	DIFF	OK	DIFF	DIFF	OK	OK	OK	OK	DIFF	OK	OK	OK	DIFF	DIFF	OK	OK	DIFF	OK
51	10.1101/069724	B - I	1	Random	NorthAmerica	13	No			Yes	0					No		Microbiology		August	2016	1		InvitroStudies	OK		OK	OK	OK	OK	DIFF	OK	OK	OK	OK	OK	OK	DIFF	OK	DIFF	DIFF	OK	DIFF	OK	OK	DIFF	OK	OK	OK
47	10.1101/067579	B - J	1	Random	NorthAmerica	6	No			Yes	0					Yes	8	Neuroscience		August	2016	1		HumanStudies	OK		OK	OK	OK	DIFF	OK	OK	DIFF	OK	OK	OK	DIFF	DIFF	OK	OK	OK	OK	OK	OK	DIFF	OK	DIFF	DIFF
3737	10.1101/045781	B - J	1	Paired	NorthAmerica	46	No			Yes	0					Yes	20	CellBiology		March	2016	1		Animalstudies(invertebrates)	OK		OK	OK	OK	OK	DIFF	OK	OK	OK	OK	DIFF	OK	OK	OK	OK	OK	OK	DIFF	DIFF	OK	DIFF	DIFF	OK
36	10.1101/057687	B - K	1	Random	Europe	5	No			Yes	0					No		Neuroscience		June	2016	1		HumanStudies	OK		OK	OK	OK	DIFF	OK	OK	OK	OK	OK	DIFF	OK	OK	OK	OK	OK	OK	DIFF	OK	DIFF	OK	OK	DIFF
458	10.1101/091728	B - K	1	Paired	Europe	10	No			Yes	0					No		Genetics		December	2016	1		HumanStudies	OK		OK	OK	OK	OK	OK	OK	OK	OK	OK	OK	OK	OK	OK	OK	OK	OK	OK	OK	OK	OK	DIFF	OK
3762	10.1101/039578	B - K	1	Paired	NorthAmerica	19	Yes			Yes	0					Yes	50	Immunology		March	2016	3		HumanStudies	OK		OK	OK	OK	DIFF	DIFF	DIFF	OK	OK	OK	OK	OK	OK	DIFF	OK	OK	DIFF	OK	OK	OK	OK	OK	OK
2787	10.1101/056515	B - L	1	Paired	Europe	10	Yes			Yes	0					Yes	7	Neuroscience		June	2016	2		HumanStudies	OK		OK	OK	OK	DIFF	OK	OK	OK	OK	OK	OK	DIFF	DIFF	OK	OK	DIFF	OK	OK	OK	OK	OK	OK	OK
64	10.1101/082008	B - M	1	Random	NorthAmerica	24	No			Yes	0					No		MolecularBiology		October	2016	1		InvitroStudies	OK		OK	OK	OK	OK	OK	OK	DIFF	DIFF	OK	OK	OK	OK	DIFF	OK	OK	OK	OK	OK	OK	OK	OK	DIFF	OK
1313	10.1101/080309	B - M	1	Paired	NorthAmerica	9	No			Yes	0					Yes	11	Neuroscience		October	2016	2		HumanStudies	OK		OK	OK	OK	DIFF	OK	OK	OK	OK	OK	DIFF	OK	OK	OK	OK	OK	OK	OK	OK	OK	OK	OK	OK
[truncated: 530 more rows]
[truncated: 39 more columns]
