# Supplementary material for: Comparing quality of reporting between preprints and peer-reviewed articles in the biomedical literature
Source: Res Integr Peer Rev. 2020 Dec 1;5:16. doi: 10.1186/s41073-020-00101-3 (PMC7706207; doi:10.1186/s41073-020-00101-3)
Supplement: Supplementary file 3 — Additional file 3: Supplementary File 2. [file 41073_2020_101_MOESM3_ESM.rmd]

---
title: Comparing quality of reporting between preprints and peer-reviewed articles
  in the biomedical literature - Carneiro et al.
author: "Clarissa F. D. Carneiro"
date: "17/09/2020"
output: html_document
---

Packages used throughout the script
```{r}
library(readxl)
library(dplyr)
library(reshape2)
library(ggplot2)
library(cowplot)
library(exact2x2)
library(RVAideMemoire)
```

Importing data set and transforming answers to points.
```{r}
full_data = read_excel("Supplementary File 1.xlsx", sheet = 1)
full_data = arrange(full_data, full_data$`List/PDF`)

s_data = full_data
s_data[s_data=="Yes"] = "1"
s_data[s_data=="No"] = "0"
s_data[s_data=="Yes, and the statement reports a conflict of interest"] = "1"
s_data[s_data=="Yes, and the statement reports NO conflict of interest"] = "1"
s_data[s_data=="No statement is present"] = "0"
s_data[s_data=="Sample size calculation is reported, with parameters"] = "1"
s_data[s_data=="Sample size calculation is reported, without parameters"] = "0.5"
s_data[s_data=="Sample size calculation is not reported"] = "0"
s_data[s_data=="Sample size calculation is NOT reported"] = "0"
s_data[s_data=="Yes (blinded)"] = "1"
s_data[s_data=="Automated/Not applicable"] = NA
s_data[s_data=="Partially"] = "0.5"
s_data[s_data=="Not applicable"] = NA
s_data[s_data=="Not Applicable"] = NA
s_data[s_data=="Yes (in figures)"] = "1"
s_data[s_data=="Yes (in raw data)"] = "1"
s_data[s_data=="Yes (both)"] = "1"
s_data[s_data=="Yes (exact)"] = "1"
s_data[s_data=="Yes (range)"] = "0.5"
s_data[s_data=="Yes (includes approval and committee)"] = "1"
s_data[s_data=="Yes (includes approval and the committee)"] = "1"
s_data[s_data=="Yes (includes approval but no committee)"] = "0.5"
```

Points for each question are used to calculate the scores used as outcomes.
```{r}
f_data = s_data

f_data[,26:54] = sapply(f_data[,26:54], as.numeric)
f_data[,57:64] = sapply(f_data[,57:64], as.numeric)
f_data[,67:89] = sapply(f_data[,67:89], as.numeric)

f_data = mutate(f_data, general.raw = rowSums(f_data[,26], na.rm=TRUE)
                +rowSums(f_data[,28:49], na.rm = TRUE))
f_data = mutate(f_data, general.notapplicable = rowSums(is.na(f_data[,26]))
                +rowSums(is.na(f_data[,28:49])))
f_data = mutate(f_data, general.valid = 23-f_data$general.notapplicable)
f_data = mutate(f_data, general.score = (f_data$general.raw/f_data$general.valid)*100)

f_data = mutate(f_data, specific.raw = rowSums(f_data[,50:54], na.rm = TRUE)
                +rowSums(f_data[,57:64], na.rm = TRUE)
                +rowSums(f_data[,67:87], na.rm = TRUE))
f_data = mutate(f_data, specific.notapplicable = rowSums(is.na(f_data[,50:54]))
                +rowSums(is.na(f_data[,57:64]))
                +rowSums(is.na(f_data[,67:87])))
f_data = mutate(f_data, specific.valid = 34-f_data$specific.notapplicable)
f_data = mutate(f_data, specific.score = (f_data$specific.raw/f_data$specific.valid)*100)

f_data = mutate(f_data, overall.raw = f_data$general.raw+f_data$specific.raw)
f_data = mutate(f_data, overall.notapplicable = rowSums(is.na(f_data %>% select(ends_with("?", ignore.case = TRUE)))))
f_data = mutate(f_data, overall.valid = 57-f_data$overall.notapplicable)
f_data = mutate(f_data, overall.score = (f_data$overall.raw/f_data$overall.valid)*100)
```

Evaluation of articles - Fig S1 data and graph
```{r}
reanalysis = f_data %>% filter(f_data$Respondent=="FINAL"|f_data$Respondent=="Gold Standard") %>% select(c(2,5,101)) %>% dcast(doi ~ Study)
reanalysis_count = reanalysis %>% filter(!is.na(reanalysis$Paired)&!is.na(reanalysis$Random))

reanalysis_corr = cor.test(~reanalysis$Random+ 
                             reanalysis$Paired, use = "pairwise.complete.obs", method = "pearson")
reanalysis_corr

#plot
FIG_S1 = ggplot(reanalysis, aes(x=reanalysis$Random, y=reanalysis$Paired)) + 
  geom_point(colour = "#FE2E2E") + 
  geom_abline(intercept = 0, slope = 1, linetype = "dashed", alpha = 0.5) +
  labs(x="Overall score (Independent sample)", y = "Overall score (Paired sample)") + 
  coord_cartesian(ylim = c(0, 100), xlim = c(0,100)) + theme_classic() + 
  theme(legend.position="none", plot.margin = margin(0.2,1.5,0.2,0.5, "cm"))
FIG_S1

```

Evaluation of articles - Table S2 data
```{r}
c_data = f_data %>% filter(f_data$Respondent!="FINAL"|f_data$Respondent!="Gold Standard")
c_data_agreem = c_data %>% group_by(c_data$Respondent) %>% summarise(mean_agreement = mean(`%Agreement`, na.rm = TRUE)) 
c_data_agreem_count = c_data %>% group_by(c_data$Respondent) %>% summarise(count_agreement = n()) 
```

Evaluation of articles - Table S3 data
```{r}
indv_data = f_data %>% filter(f_data$Respondent=="A"|f_data$Respondent=="B"|f_data$Respondent=="C"|f_data$Respondent=="D"|f_data$Respondent=="E"|f_data$Respondent=="F"|f_data$Respondent=="G"|f_data$Respondent=="H"|f_data$Respondent=="I"|f_data$Respondent=="J"|f_data$Respondent=="K"|f_data$Respondent=="L"|f_data$Respondent=="M"|f_data$Respondent=="N"|f_data$Respondent=="O"|f_data$Respondent=="P"|f_data$Respondent=="Q") 
indv_data_1 = indv_data %>% filter(indv_data$Study=="Random") %>% select(c(1,3,4,101)) %>% group_by(Respondent,Group) 
indv_data_1_descr = indv_data_1 %>% summarise(mean_score = mean(overall.score), sd_score = sd(overall.score), count_score = n())
indv_data_2 = indv_data %>% filter(indv_data$Study=="Paired") %>% select(c(1,3,4,101)) %>% group_by(Respondent,Group) 
indv_data_2_descr = indv_data_2 %>% summarise(mean_score = mean(overall.score), sd_score = sd(overall.score), count_score = n())

bias_1 = aov(indv_data_1$overall.score ~ indv_data_1$Group + indv_data_1$Respondent + indv_data_1$Respondent:indv_data_1$Group, data = indv_data_1)
summary(bias_1)
bias_2 = aov(indv_data_2$overall.score ~ indv_data_2$Group + indv_data_2$Respondent + indv_data_2$Respondent:indv_data_2$Group, data = indv_data_2)
summary(bias_2)
```

Evaluation of articles - agreement between groups (data in text)
```{r}
c_data_1 = c_data %>% filter(c_data$Study=="Random")
c_data_agreem_1 = c_data_1 %>% group_by(c_data_1$Respondent) %>% summarise(mean_agreement = mean(`%Agreement`, na.rm = TRUE))
c_data_agreem_1_count = c_data_1 %>% group_by(c_data_1$Respondent) %>% summarise(n())
c_data_1_doi = c_data_1 %>% group_by(c_data_1$doi, c_data_1$Group) %>% summarise(mean_agreement = mean(`%Agreement`, na.rm = TRUE)) 
agreem_group_1 = t.test(c_data_1_doi$mean_agreement ~ c_data_1_doi$`c_data_1$Group`, var.equal = TRUE)
agreem_group_1
c_data_1_doi %>% group_by(`c_data_1$Group`) %>% summarise(sd(mean_agreement))


c_data_2 = c_data %>% filter(f_data$Study=="Paired")
c_data_agreem_2 = c_data_2 %>% group_by(c_data_2$Respondent) %>% summarise(mean_agreement = mean(`%Agreement`, na.rm = TRUE))
c_data_agreem_2_count = c_data_2 %>% group_by(c_data_2$Respondent) %>% summarise(n())
c_data_2_doi = c_data_2 %>% group_by(doi, Group, `List/PDF`) %>% summarise(mean_agreement = mean(`%Agreement`, na.rm = TRUE)) 
c_data_2_doi = arrange(c_data_2_doi, c_data_2_doi$`List/PDF`)
agreem_group_2 = t.test(c_data_2_doi$mean_agreement ~ c_data_2_doi$Group, var.equal = TRUE, paired = TRUE)
agreem_group_2
```

Separating data from both stages of the study, as they will be analyzed separatelly from now on.
```{r}
study1 = f_data %>% filter(f_data$Study=="Random"|f_data$Study=="Test") 
study1 = study1 %>% filter(study1$Respondent=="FINAL"|study1$Respondent=="Gold Standard") %>% select(c(1:19,21:25,27,55,65,88,89,93,97,100,101))
study1_b = study1 %>% filter(study1$Group==1)
study1_p = study1 %>% filter(study1$Group==2)

study2 = f_data %>% filter(f_data$Study=="Paired")
study2 = study2 %>% filter(study2$Respondent=="FINAL"|study2$Respondent=="Gold Standard") %>% select(c(1:19,21:25,27,55,65,88,89,93,97,100,101))
```

Article features - Table S4/Table 1 data
```{r}
region1 = study1 %>% group_by(Group, Region) %>% summarise(n())
area1 = study1 %>% group_by(Group, Area) %>% summarise(n())
ispecies1 = study1 %>% group_by(Group, Species_inv) %>% summarise(n())
vspecies1 = study1 %>% group_by(Group, Species_vert) %>% summarise(n())
region1
area1
ispecies1
vspecies1
region2 = study2 %>% group_by(Group, Region) %>% summarise(n())
area2 = study2 %>% group_by(Group, Area) %>% summarise(n())
ispecies2 = study2 %>% group_by(Group, Species_inv) %>% summarise(n())
vspecies2 = study2 %>% group_by(Group, Species_vert) %>% summarise(n())
region2
area2
ispecies2
vspecies2
```

Overall reporting score - Fig2 data and graph
```{r}
score_overall = t.test(study1$overall.score ~ study1$Group, var.equal = TRUE)
score_overall
study1 %>% filter(study1$Group==1) %>% summarise(mean(overall.score))
study1 %>% filter(study1$Group==1) %>% summarise(sd(overall.score))
study1 %>% filter(study1$Group==1) %>% summarise(n())
study1 %>% filter(study1$Group==2) %>% summarise(mean(overall.score))
study1 %>% filter(study1$Group==2) %>% summarise(sd(overall.score))
study1 %>% filter(study1$Group==2) %>% summarise(n())

score_overall2 = t.test(study2$overall.score ~ study2$Group, var.equal = TRUE, paired = TRUE)
score_overall2
study2 %>% filter(study2$Group==1) %>% summarise(mean(overall.score))
study2 %>% filter(study2$Group==1) %>% summarise(sd(overall.score))
study2 %>% filter(study2$Group==1) %>% summarise(n())
study2 %>% filter(study2$Group==2) %>% summarise(mean(overall.score))
study2 %>% filter(study2$Group==2) %>% summarise(sd(overall.score))
study2 %>% filter(study2$Group==2) %>% summarise(n())

Fig2A = ggplot(study1, aes(x=as.factor(study1$Group), y = study1$overall.score, fill = as.factor(study1$Group))) + 
  geom_dotplot(binaxis='y', stackdir='center', dotsize = 1.2, color="white") +
  stat_summary(fun.y = "mean",fun.ymin = "mean", fun.ymax = "mean",geom = "crossbar", width = 0.5, size = 0.25) +
  labs(x = "", y = "Score (% of applicable items)") +
  coord_cartesian(ylim = c(0, 100)) + theme_classic() + 
  theme(legend.position="none", axis.text.x = element_text(color = "black"), plot.margin = margin(0.5,0,0,0, "cm")) + 
  scale_fill_manual(values=c("#FE2E2E", "#2E2EFE")) + 
  scale_x_discrete(labels = c("1" = "bioRxiv", "2" = "PubMed"))

Fig2B = ggplot(study2, aes(x=as.factor(study2$Group), y = study2$overall.score, fill = as.factor(study2$Group))) + 
  geom_dotplot(binaxis='y', stackdir='center', dotsize = 1.3, color="white") +
  stat_summary(fun.y = "mean",fun.ymin = "mean", fun.ymax = "mean",geom = "crossbar", width = 0.5, size = 0.25) +
  labs(x = "", y = "Score (% of applicable items)") +
  coord_cartesian(ylim = c(0, 100)) + theme_classic() + 
  theme(legend.position="none", axis.text.x = element_text(color = "black"), plot.margin = margin(0.5,0,0,0, "cm")) + 
  scale_fill_manual(values=c("#FE2E2E", "#2E2EFE")) + 
  scale_x_discrete(labels = c("1" = "Preprint", "2" = "Peer-Reviewed"))

study2_diff = study2 
study2_diff = study2_diff %>% select(c(1,4,33)) %>% dcast(`List/PDF` ~ Group) 
study2_diff = study2_diff %>% mutate(diff.score = (study2_diff$`2` - study2_diff$`1`))

Fig2B_right = ggplot(study2_diff, aes(x= study2_diff$`1`, y = study2_diff$diff.score)) + 
  geom_dotplot(binaxis='y', stackdir='center', dotsize = 0.65, color="white", fill = "#8B008B") +
  geom_hline(yintercept=0, linetype="dashed", alpha = 0.5) + 
  labs(x = "", y = "Change in score") +
  theme_classic() + 
  theme(legend.position="none", axis.text.x = element_blank(), plot.margin = margin(0.5,0,0.49,0.2, "cm")) + 
  scale_x_continuous(breaks = NULL)

plot_grid(Fig2A, Fig2B, Fig2B_right, labels = c("A", "B"), nrow = 1, rel_widths = c(2,2,1), axis = "t")
```

Reporting scores by category of articles - Table S5 data
```{r}
study1 %>% filter(study1$Group==1) %>% group_by(`Category of experiment`) %>% summarise(mean(overall.score))
study1 %>% filter(study1$Group==1) %>% group_by(`Category of experiment`) %>% summarise(sd(overall.score))
study1 %>% filter(study1$Group==1) %>% group_by(`Category of experiment`) %>% summarise(n())
study1 %>% filter(study1$Group==2) %>% group_by(`Category of experiment`) %>% summarise(mean(overall.score))
study1 %>% filter(study1$Group==2) %>% group_by(`Category of experiment`) %>% summarise(sd(overall.score))
study1 %>% filter(study1$Group==2) %>% group_by(`Category of experiment`) %>% summarise(n())

score_o_invitro = t.test(study1$overall.score ~ study1$Group, var.equal = TRUE, 
                         subset = study1$`Category of experiment`=="InvitroStudies")
score_o_invitro
score_o_vertebrates = t.test(study1$overall.score ~ study1$Group, var.equal = TRUE, 
                             subset = study1$`Category of experiment`=="Animalstudies(vertebrates)")
score_o_vertebrates
score_o_humans = t.test(study1$overall.score ~ study1$Group, var.equal = TRUE, 
                        subset = study1$`Category of experiment`=="HumanStudies")
score_o_humans

score_o_1 = aov(study1$overall.score ~ study1$Group + study1$`Category of experiment` + study1$Group:study1$`Category of experiment`, data = study1)
summary(score_o_1)

study2 %>% filter(study2$Group==1) %>% group_by(`Category of experiment`) %>% summarise(mean(overall.score))
study2 %>% filter(study2$Group==1) %>% group_by(`Category of experiment`) %>% summarise(sd(overall.score))
study2 %>% filter(study2$Group==1) %>% group_by(`Category of experiment`) %>% summarise(n())
study2 %>% filter(study2$Group==2) %>% group_by(`Category of experiment`) %>% summarise(mean(overall.score))
study2 %>% filter(study2$Group==2) %>% group_by(`Category of experiment`) %>% summarise(sd(overall.score))
study2 %>% filter(study2$Group==2) %>% group_by(`Category of experiment`) %>% summarise(n())

score_o_invitro2 = t.test(study2$overall.score ~ study2$Group, var.equal = TRUE, paired = TRUE, 
                          subset = study2$`Category of experiment`=="InvitroStudies")
score_o_invitro2
score_o_invertebrates2 = t.test(study2$overall.score ~ study2$Group, var.equal = TRUE, paired = TRUE, 
                                subset = study2$`Category of experiment`=="Animalstudies(invertebrates)")
score_o_invertebrates2
score_o_vertebrates2 = t.test(study2$overall.score ~ study2$Group, var.equal = TRUE, paired = TRUE,  
                              subset = study2$`Category of experiment`=="Animalstudies(vertebrates)")
score_o_vertebrates2
score_o_humans2 = t.test(study2$overall.score ~ study2$Group, var.equal = TRUE, paired = TRUE, 
                         subset = study2$`Category of experiment`=="HumanStudies")
score_o_humans2

score_o_2 = aov(study2$overall.score ~ study2$Group + study2$`Category of experiment` + study2$Group:study2$`Category of experiment`, data = study2)
summary(score_o_2)

study1 %>% filter(study1$Group==1) %>% summarise(mean(general.score))
study1 %>% filter(study1$Group==1) %>% summarise(sd(general.score))
study1 %>% filter(study1$Group==1) %>% summarise(n())
study1 %>% filter(study1$Group==2) %>% summarise(mean(general.score))
study1 %>% filter(study1$Group==2) %>% summarise(sd(general.score))
study1 %>% filter(study1$Group==2) %>% summarise(n())

score_general <- t.test(study1$general.score ~ study1$Group, var.equal = TRUE)
score_general

study2 %>% filter(study2$Group==1) %>% summarise(mean(general.score))
study2 %>% filter(study2$Group==1) %>% summarise(sd(general.score))
study2 %>% filter(study2$Group==1) %>% summarise(n())
study2 %>% filter(study2$Group==2) %>% summarise(mean(general.score))
study2 %>% filter(study2$Group==2) %>% summarise(sd(general.score))
study2 %>% filter(study2$Group==2) %>% summarise(n())

score_general2 <- t.test(study2$general.score ~ study2$Group, var.equal = TRUE, paired = TRUE)
score_general2

study1 %>% filter(study1$Group==1) %>% group_by(`Category of experiment`) %>% summarise(mean(general.score))
study1 %>% filter(study1$Group==1) %>% group_by(`Category of experiment`) %>% summarise(sd(general.score))
study1 %>% filter(study1$Group==1) %>% group_by(`Category of experiment`) %>% summarise(n())
study1 %>% filter(study1$Group==2) %>% group_by(`Category of experiment`) %>% summarise(mean(general.score))
study1 %>% filter(study1$Group==2) %>% group_by(`Category of experiment`) %>% summarise(sd(general.score))
study1 %>% filter(study1$Group==2) %>% group_by(`Category of experiment`) %>% summarise(n())

score_g_invitro <- t.test(study1$general.score ~ study1$Group, var.equal = TRUE, 
                          subset = study1$`Category of experiment`=="InvitroStudies")
score_g_invitro
score_g_vertebrates <- t.test(study1$general.score ~ study1$Group, var.equal = TRUE, 
                              subset = study1$`Category of experiment`=="Animalstudies(vertebrates)")
score_g_vertebrates
score_g_humans <- t.test(study1$general.score ~ study1$Group, var.equal = TRUE, 
                         subset = study1$`Category of experiment`=="HumanStudies")
score_g_humans

score_g_1 = aov(study1$general.score ~ study1$Group + study1$`Category of experiment` + study1$Group:study1$`Category of experiment`, data = study1)
summary(score_g_1)

study2 %>% filter(study2$Group==1) %>% group_by(`Category of experiment`) %>% summarise(mean(general.score))
study2 %>% filter(study2$Group==1) %>% group_by(`Category of experiment`) %>% summarise(sd(general.score))
study2 %>% filter(study2$Group==1) %>% group_by(`Category of experiment`) %>% summarise(n())
study2 %>% filter(study2$Group==2) %>% group_by(`Category of experiment`) %>% summarise(mean(general.score))
study2 %>% filter(study2$Group==2) %>% group_by(`Category of experiment`) %>% summarise(sd(general.score))
study2 %>% filter(study2$Group==2) %>% group_by(`Category of experiment`) %>% summarise(n())

score_g_invitro2 <- t.test(study2$general.score ~ study2$Group, var.equal = TRUE, paired = TRUE, 
                           subset = study2$`Category of experiment`=="InvitroStudies")
score_g_invitro2
score_g_invertebrates2 <- t.test(study2$general.score ~ study2$Group, var.equal = TRUE, paired = TRUE,
                                 subset = study2$`Category of experiment`=="Animalstudies(invertebrates)")
score_g_invertebrates2
score_g_vertebrates2 <- t.test(study2$general.score ~ study2$Group, var.equal = TRUE, paired = TRUE, 
                               subset = study2$`Category of experiment`=="Animalstudies(vertebrates)")
score_g_vertebrates2
score_g_humans2 <- t.test(study2$general.score ~ study2$Group, var.equal = TRUE, paired = TRUE, 
                          subset = study2$`Category of experiment`=="HumanStudies")
score_g_humans2

score_g_2 = aov(study2$general.score ~ study2$Group + study2$`Category of experiment` + study2$Group:study2$`Category of experiment`, data = study2)
summary(score_g_2) 

study1 %>% filter(study1$Group==1) %>% group_by(`Category of experiment`) %>% summarise(mean(specific.score))
study1 %>% filter(study1$Group==1) %>% group_by(`Category of experiment`) %>% summarise(sd(specific.score))
study1 %>% filter(study1$Group==1) %>% group_by(`Category of experiment`) %>% summarise(n())
study1 %>% filter(study1$Group==2) %>% group_by(`Category of experiment`) %>% summarise(mean(specific.score))
study1 %>% filter(study1$Group==2) %>% group_by(`Category of experiment`) %>% summarise(sd(specific.score))
study1 %>% filter(study1$Group==2) %>% group_by(`Category of experiment`) %>% summarise(n())

score_s_invitro <- t.test(study1$specific.score ~ study1$Group, var.equal = TRUE, 
                          subset = study1$`Category of experiment`=="InvitroStudies")
score_s_invitro
score_s_vertebrates <- t.test(study1$specific.score ~ study1$Group, var.equal = TRUE, 
                              subset = study1$`Category of experiment`=="Animalstudies(vertebrates)")
score_s_vertebrates
score_s_humans <- t.test(study1$specific.score ~ study1$Group, var.equal = TRUE, 
                         subset = study1$`Category of experiment`=="HumanStudies")
score_s_humans

score_s_1 = aov(study1$specific.score ~ study1$Group + study1$`Category of experiment` + study1$Group:study1$`Category of experiment`, data = study1)
summary(score_s_1)

study2 %>% filter(study2$Group==1) %>% group_by(`Category of experiment`) %>% summarise(mean(specific.score))
study2 %>% filter(study2$Group==1) %>% group_by(`Category of experiment`) %>% summarise(sd(specific.score))
study2 %>% filter(study2$Group==1) %>% group_by(`Category of experiment`) %>% summarise(n())
study2 %>% filter(study2$Group==2) %>% group_by(`Category of experiment`) %>% summarise(mean(specific.score))
study2 %>% filter(study2$Group==2) %>% group_by(`Category of experiment`) %>% summarise(sd(specific.score))
study2 %>% filter(study2$Group==2) %>% group_by(`Category of experiment`) %>% summarise(n())

score_s_invitro2 <- t.test(study2$specific.score ~ study2$Group, var.equal = TRUE, paired = TRUE, 
                           subset = study2$`Category of experiment`=="InvitroStudies")
score_s_invitro2
score_s_invertebrates2 <- t.test(study2$specific.score ~ study2$Group, var.equal = TRUE, paired = TRUE,
                                 subset = study2$`Category of experiment`=="Animalstudies(invertebrates)")
score_s_invertebrates2
score_s_vertebrates2 <- t.test(study2$specific.score ~ study2$Group, var.equal = TRUE, paired = TRUE,
                               subset = study2$`Category of experiment`=="Animalstudies(vertebrates)")
score_s_vertebrates2
score_s_humans2 <- t.test(study2$specific.score ~ study2$Group, var.equal = TRUE, paired = TRUE,
                          subset = study2$`Category of experiment`=="HumanStudies")
score_s_humans2

score_s_2 = aov(study2$specific.score ~ study2$Group + study2$`Category of experiment` + study2$Group:study2$`Category of experiment`, data = study2)
summary(score_s_2)
```

Reporting scores by section of questionnaire - Table 2 data
```{r}
f_data_suppl = f_data
f_data_suppl = f_data_suppl %>% filter(f_data_suppl$Respondent=="FINAL"|f_data_suppl$Respondent=="Gold Standard")
f_data_suppl = mutate(f_data_suppl, title.raw = rowSums(f_data_suppl[,26], na.rm = TRUE))
f_data_suppl = mutate(f_data_suppl, title.notapplicable = rowSums(is.na(f_data_suppl[,26])))
f_data_suppl = mutate(f_data_suppl, title.valid = 1-f_data_suppl$title.notapplicable)
f_data_suppl = mutate(f_data_suppl, title.score = (f_data_suppl$title.raw/f_data_suppl$title.valid)*100)

f_data_suppl = mutate(f_data_suppl, bias.raw = rowSums(f_data_suppl[,28:31], na.rm = TRUE))
f_data_suppl = mutate(f_data_suppl, bias.notapplicable = rowSums(is.na(f_data_suppl[,28:31])))
f_data_suppl = mutate(f_data_suppl, bias.valid = 4-f_data_suppl$bias.notapplicable)
f_data_suppl = mutate(f_data_suppl, bias.score = (f_data_suppl$bias.raw/f_data_suppl$bias.valid)*100)

f_data_suppl = mutate(f_data_suppl, drugs.raw = rowSums(f_data_suppl[,32:35], na.rm = TRUE))
f_data_suppl = mutate(f_data_suppl, drugs.notapplicable = rowSums(is.na(f_data_suppl[,32:35])))
f_data_suppl = mutate(f_data_suppl, drugs.valid = 4-f_data_suppl$drugs.notapplicable)
f_data_suppl = mutate(f_data_suppl, drugs.score = (f_data_suppl$drugs.raw/f_data_suppl$drugs.valid)*100)

f_data_suppl = mutate(f_data_suppl, presentation.raw = rowSums(f_data_suppl[,36:43], na.rm = TRUE))
f_data_suppl = mutate(f_data_suppl, presentation.notapplicable = rowSums(is.na(f_data_suppl[,36:43])))
f_data_suppl = mutate(f_data_suppl, presentation.valid = 8-f_data_suppl$presentation.notapplicable)
f_data_suppl = mutate(f_data_suppl, presentation.score = (f_data_suppl$presentation.raw/f_data_suppl$presentation.valid)*100)

f_data_suppl = mutate(f_data_suppl, analysis.raw = rowSums(f_data_suppl[,44:49], na.rm = TRUE))
f_data_suppl = mutate(f_data_suppl, analysis.notapplicable = rowSums(is.na(f_data_suppl[,44:49])))
f_data_suppl = mutate(f_data_suppl, analysis.valid = 6-f_data_suppl$analysis.notapplicable)
f_data_suppl = mutate(f_data_suppl, analysis.score = (f_data_suppl$analysis.raw/f_data_suppl$analysis.valid)*100)

f_data_suppl = arrange(f_data_suppl, f_data_suppl$`List/PDF`)

f_data_suppl_1 = f_data_suppl %>% filter(f_data_suppl$Study=="Random"|f_data_suppl$Study=="Test")
f_data_suppl_2 = f_data_suppl %>% filter(f_data_suppl$Study=="Paired")

score_title_1 = t.test(f_data_suppl_1$title.score ~ f_data_suppl_1$Group, var.equal = TRUE)
score_title_1
f_data_suppl_1 %>% filter(f_data_suppl_1$Group==1) %>% summarise(mean(title.score))
f_data_suppl_1 %>% filter(f_data_suppl_1$Group==1) %>% summarise(sd(title.score))
f_data_suppl_1 %>% filter(f_data_suppl_1$Group==1) %>% summarise(n())
f_data_suppl_1 %>% filter(f_data_suppl_1$Group==2) %>% summarise(mean(title.score))
f_data_suppl_1 %>% filter(f_data_suppl_1$Group==2) %>% summarise(sd(title.score))
f_data_suppl_1 %>% filter(f_data_suppl_1$Group==2) %>% summarise(n())

f_data_suppl_1 %>% summarise(mean(title.valid))
f_data_suppl_1 %>% summarise(sd(title.valid))

score_bias_1 = t.test(f_data_suppl_1$bias.score ~ f_data_suppl_1$Group, var.equal = TRUE)
score_bias_1
f_data_suppl_1 %>% filter(f_data_suppl_1$Group==1) %>% summarise(mean(bias.score))
f_data_suppl_1 %>% filter(f_data_suppl_1$Group==1) %>% summarise(sd(bias.score))
f_data_suppl_1 %>% filter(f_data_suppl_1$Group==1) %>% summarise(n())
f_data_suppl_1 %>% filter(f_data_suppl_1$Group==2) %>% summarise(mean(bias.score))
f_data_suppl_1 %>% filter(f_data_suppl_1$Group==2) %>% summarise(sd(bias.score))
f_data_suppl_1 %>% filter(f_data_suppl_1$Group==2) %>% summarise(n())

f_data_suppl_1 %>% summarise(mean(bias.valid))
f_data_suppl_1 %>% summarise(sd(bias.valid))

score_drugs_1 = t.test(f_data_suppl_1$drugs.score ~ f_data_suppl_1$Group, var.equal = TRUE)
score_drugs_1
f_data_suppl_1 %>% filter(f_data_suppl_1$Group==1) %>% summarise(mean(drugs.score, na.rm = TRUE))
f_data_suppl_1 %>% filter(f_data_suppl_1$Group==1) %>% summarise(sd(drugs.score, na.rm = TRUE))
f_data_suppl_1_b = f_data_suppl_1 %>% filter(f_data_suppl_1$Group==1)
76 - sum(is.nan(f_data_suppl_1_b$drugs.score))
f_data_suppl_1 %>% filter(f_data_suppl_1$Group==2) %>% summarise(mean(drugs.score, na.rm = TRUE))
f_data_suppl_1 %>% filter(f_data_suppl_1$Group==2) %>% summarise(sd(drugs.score, na.rm = TRUE))
f_data_suppl_1_p = f_data_suppl_1 %>% filter(f_data_suppl_1$Group==2)
76 - sum(is.nan(f_data_suppl_1_p$drugs.score))

f_data_suppl_1 %>% summarise(mean(drugs.valid))
f_data_suppl_1 %>% summarise(sd(drugs.valid))

score_presentation_1 <- t.test(f_data_suppl_1$presentation.score ~ f_data_suppl_1$Group, var.equal = TRUE)
score_presentation_1
f_data_suppl_1 %>% filter(f_data_suppl_1$Group==1) %>% summarise(mean(presentation.score))
f_data_suppl_1 %>% filter(f_data_suppl_1$Group==1) %>% summarise(sd(presentation.score))
f_data_suppl_1 %>% filter(f_data_suppl_1$Group==1) %>% summarise(n())
f_data_suppl_1 %>% filter(f_data_suppl_1$Group==2) %>% summarise(mean(presentation.score))
f_data_suppl_1 %>% filter(f_data_suppl_1$Group==2) %>% summarise(sd(presentation.score))
f_data_suppl_1 %>% filter(f_data_suppl_1$Group==2) %>% summarise(n())

f_data_suppl_1 %>% summarise(mean(presentation.valid))
f_data_suppl_1 %>% summarise(sd(presentation.valid))

score_analysis_1 <- t.test(f_data_suppl_1$analysis.score ~ f_data_suppl_1$Group, var.equal = TRUE)
score_analysis_1
f_data_suppl_1 %>% filter(f_data_suppl_1$Group==1) %>% summarise(mean(analysis.score))
f_data_suppl_1 %>% filter(f_data_suppl_1$Group==1) %>% summarise(sd(analysis.score))
f_data_suppl_1 %>% filter(f_data_suppl_1$Group==1) %>% summarise(n())
f_data_suppl_1 %>% filter(f_data_suppl_1$Group==2) %>% summarise(mean(analysis.score))
f_data_suppl_1 %>% filter(f_data_suppl_1$Group==2) %>% summarise(sd(analysis.score))
f_data_suppl_1 %>% filter(f_data_suppl_1$Group==2) %>% summarise(n())

f_data_suppl_1 %>% summarise(mean(analysis.valid))
f_data_suppl_1 %>% summarise(sd(analysis.valid))

f_data_suppl_1_long = f_data_suppl_1 %>% select(c(1,4,105,109,113,117,121))
f_data_suppl_1_long = melt(f_data_suppl_1_long, id.vars = c("List/PDF", "Group"), 
                           measure.vars = c("title.score", "bias.score", "drugs.score", "presentation.score", "analysis.score"))

section_1 = aov(f_data_suppl_1_long$value ~ f_data_suppl_1_long$Group + f_data_suppl_1_long$variable + f_data_suppl_1_long$Group:f_data_suppl_1_long$variable, data = f_data_suppl_1_long)
summary(section_1)

score_title_2 <- t.test(f_data_suppl_2$title.score ~ f_data_suppl_2$Group, var.equal = TRUE, paired = TRUE)
score_title_2
f_data_suppl_2 %>% filter(f_data_suppl_2$Group==1) %>% summarise(mean(title.score))
f_data_suppl_2 %>% filter(f_data_suppl_2$Group==1) %>% summarise(sd(title.score))
f_data_suppl_2 %>% filter(f_data_suppl_2$Group==1) %>% summarise(n())
f_data_suppl_2 %>% filter(f_data_suppl_2$Group==2) %>% summarise(mean(title.score))
f_data_suppl_2 %>% filter(f_data_suppl_2$Group==2) %>% summarise(sd(title.score))
f_data_suppl_2 %>% filter(f_data_suppl_2$Group==2) %>% summarise(n())

f_data_suppl_2 %>% summarise(mean(title.valid))
f_data_suppl_2 %>% summarise(sd(title.valid))

score_bias_2 <- t.test(f_data_suppl_2$bias.score ~ f_data_suppl_2$Group, var.equal = TRUE, paired = TRUE)
score_bias_2
f_data_suppl_2 %>% filter(f_data_suppl_2$Group==1) %>% summarise(mean(bias.score))
f_data_suppl_2 %>% filter(f_data_suppl_2$Group==1) %>% summarise(sd(bias.score))
f_data_suppl_2 %>% filter(f_data_suppl_2$Group==1) %>% summarise(n())
f_data_suppl_2 %>% filter(f_data_suppl_2$Group==2) %>% summarise(mean(bias.score))
f_data_suppl_2 %>% filter(f_data_suppl_2$Group==2) %>% summarise(sd(bias.score))
f_data_suppl_2 %>% filter(f_data_suppl_2$Group==2) %>% summarise(n())

f_data_suppl_2 %>% summarise(mean(bias.valid))
f_data_suppl_2 %>% summarise(sd(bias.valid))

f_data_suppl_2_1 = f_data_suppl_2 %>% select(c(1,4,113))
f_data_suppl_2_1 = dcast(f_data_suppl_2_1,`List/PDF` ~ Group)
f_data_suppl_2_1 = f_data_suppl_2_1 %>% filter(!is.nan(`1`)& !is.nan(`2`))
score_drugs_2 = t.test(x = f_data_suppl_2_1$`1`, y = f_data_suppl_2_1$`2`, var.equal = TRUE, paired = TRUE)
score_drugs_2
f_data_suppl_2_1 %>% summarise(mean(`1`))
f_data_suppl_2_1 %>% summarise(sd(`1`))
f_data_suppl_2_1 %>% summarise(mean(`2`))
f_data_suppl_2_1 %>% summarise(sd(`2`))

f_data_suppl_2 %>% filter(f_data_suppl_2$Group==1) %>% summarise(mean(drugs.score, na.rm = TRUE))
f_data_suppl_2 %>% filter(f_data_suppl_2$Group==1) %>% summarise(sd(drugs.score, na.rm = TRUE))
f_data_suppl_2_b = f_data_suppl_2 %>% filter(f_data_suppl_2$Group==1)
56 - sum(is.nan(f_data_suppl_2_b$drugs.score))
f_data_suppl_2 %>% filter(f_data_suppl_2$Group==2) %>% summarise(mean(drugs.score, na.rm = TRUE))
f_data_suppl_2 %>% filter(f_data_suppl_2$Group==2) %>% summarise(sd(drugs.score, na.rm = TRUE))
f_data_suppl_2_p = f_data_suppl_2 %>% filter(f_data_suppl_2$Group==2)
56 - sum(is.nan(f_data_suppl_2_p$drugs.score))

f_data_suppl_2 %>% summarise(mean(drugs.valid))
f_data_suppl_2 %>% summarise(sd(drugs.valid))

score_presentation_2 <- t.test(f_data_suppl_2$presentation.score ~ f_data_suppl_2$Group, var.equal = TRUE, paired = TRUE)
score_presentation_2
f_data_suppl_2 %>% filter(f_data_suppl_2$Group==1) %>% summarise(mean(presentation.score))
f_data_suppl_2 %>% filter(f_data_suppl_2$Group==1) %>% summarise(sd(presentation.score))
f_data_suppl_2 %>% filter(f_data_suppl_2$Group==1) %>% summarise(n())
f_data_suppl_2 %>% filter(f_data_suppl_2$Group==2) %>% summarise(mean(presentation.score))
f_data_suppl_2 %>% filter(f_data_suppl_2$Group==2) %>% summarise(sd(presentation.score))
f_data_suppl_2 %>% filter(f_data_suppl_2$Group==2) %>% summarise(n())

f_data_suppl_2 %>% summarise(mean(presentation.valid))
f_data_suppl_2 %>% summarise(sd(presentation.valid))

score_analysis_2 <- t.test(f_data_suppl_2$analysis.score ~ f_data_suppl_2$Group, var.equal = TRUE, paired = TRUE)
score_analysis_2
f_data_suppl_2 %>% filter(f_data_suppl_2$Group==1) %>% summarise(mean(analysis.score))
f_data_suppl_2 %>% filter(f_data_suppl_2$Group==1) %>% summarise(sd(analysis.score))
f_data_suppl_2 %>% filter(f_data_suppl_2$Group==1) %>% summarise(n())
f_data_suppl_2 %>% filter(f_data_suppl_2$Group==2) %>% summarise(mean(analysis.score))
f_data_suppl_2 %>% filter(f_data_suppl_2$Group==2) %>% summarise(sd(analysis.score))
f_data_suppl_2 %>% filter(f_data_suppl_2$Group==2) %>% summarise(n())

f_data_suppl_2 %>% summarise(mean(analysis.valid))
f_data_suppl_2 %>% summarise(sd(analysis.valid))

f_data_suppl_2_long = f_data_suppl_2 %>% select(c(1,4,105,109,113,117,121))
f_data_suppl_2_long = melt(f_data_suppl_2_long, id.vars = c("List/PDF", "Group"), 
                           measure.vars = c("title.score", "bias.score", "drugs.score", "presentation.score", "analysis.score"))

section_2 = aov(f_data_suppl_2_long$value ~ f_data_suppl_2_long$Group + f_data_suppl_2_long$variable + f_data_suppl_2_long$Group:f_data_suppl_2_long$variable, data = f_data_suppl_2_long)
summary(section_2)
```

Reporting scores by individual questions - Table S6 and Table 3 data
```{r}
m_data_1 = melt(f_data_suppl_1, id.vars = c("doi", "Group", "Category of experiment", "Study")) %>% filter(!is.na(value))
counts_1 = m_data_1 %>% group_by(variable, Group, value) %>% summarise(count = n())

title1 = xtabs(count ~ Group+value, data=counts_1 %>% filter(variable=="1 - Is the biological model / species of animal under study reported?"))
fisher_title1 = fisher.test(title1)
fisher_title1

rob1 = xtabs(count ~ Group+value, data=counts_1 %>% filter(variable=="1 - Do the authors report their funding source(s)?"))
fisher_rob1 = fisher.test(rob1)
fisher_rob1

rob2 = xtabs(count ~ Group+value, data=counts_1 %>% filter(variable=="2 - Is there a statement describing the presence or absence of conflict of interest?"))
fisher_rob2 = fisher.test(rob2)
fisher_rob2

rob3 = xtabs(count ~ Group+value, data=counts_1 %>% filter(variable=="3 - Is a sample size calculation reported?"))
fisher_rob3 = fisher.test(rob3)
fisher_rob3

rob4 = xtabs(count ~ Group+value, data=counts_1 %>% filter(variable=="4 - Is assessment of outcome measures reported to be done in a blinded fashion?"))
fisher_rob4 = fisher.test(rob4)
fisher_rob4

drugs1 = xtabs(count ~ Group+value, data=counts_1 %>% filter(variable=="1 - Are the suppliers for all drugs or other treatments in the data under analysis reported?"))
fisher_drugs1 = fisher.test(drugs1)
fisher_drugs1

drugs2 = xtabs(count ~ Group+value, data=counts_1 %>% filter(variable=="2 - Is every antibody used in the data under analysis linked to a citation, catalogue number, clone number or validation profile?"))
fisher_drugs2 = fisher.test(drugs2)
fisher_drugs2

drugs3 = xtabs(count ~ Group+value, data=counts_1 %>% filter(variable=="3 - For pharmacological interventions, is the dose/concentration reported?"))
fisher_drugs3 = fisher.test(drugs3)
fisher_drugs3

drugs4 = xtabs(count ~ Group+value, data=counts_1 %>% filter(variable=="4 - For pharmacological interventions, is the vehicle reported?"))
fisher_drugs4 = fisher.test(drugs4)
fisher_drugs4

pres1 = xtabs(count ~ Group+value, data=counts_1 %>% filter(variable=="1 - Are the groups compared clearly described?"))
fisher_pres1 = fisher.test(pres1)
fisher_pres1

pres2 = xtabs(count ~ Group+value, data=counts_1 %>% filter(variable=="2 - Does the study provide a clear timeline for the experimental procedures or exposures and the measurement of outcomes in the data under analysis?"))
fisher_pres2 = fisher.test(pres2)
fisher_pres2

pres3 = xtabs(count ~ Group+value, data=counts_1 %>% filter(variable=="3 - Is a well-defined summary estimate (e.g. mean or median) of quantitative variables provided for each group?"))
fisher_pres3 = fisher.test(pres3)
fisher_pres3

pres4 = xtabs(count ~ Group+value, data=counts_1 %>% filter(variable=="4 - Are findings presented with a well-defined measure of variation or precision (e.g. SD/SEM/X%CI)?"))
fisher_pres4 = fisher.test(pres4)
fisher_pres4

pres5 = xtabs(count ~ Group+value, data=counts_1 %>% filter(variable=="5 - Are unit level data presented?"))
fisher_pres5 = fisher.test(pres5)
fisher_pres5

pres6 = xtabs(count ~ Group+value, data=counts_1 %>% filter(variable=="6 - Are all data shown in figures or tables clearly attributable to a specific experimental group/condition?"))
fisher_pres6 = fisher.test(pres6)
fisher_pres6

pres7 = xtabs(count ~ Group+value, data=counts_1 %>% filter(variable=="7 - Are the units for each quantitative measure/indexes shown in figures or tables clearly described?"))
fisher_pres7 = fisher.test(pres7)
fisher_pres7

pres8 = xtabs(count ~ Group+value, data=counts_1 %>% filter(variable=="8 - Is the meaning of any symbols used in figures/tables (e.g. *, #, ª) clearly described?"))
fisher_pres8 = fisher.test(pres8)
fisher_pres8

data1 = xtabs(count ~ Group+value, data=counts_1 %>% filter(variable=="1 - Is the experimental unit used for analysis clear?"))
fisher_data1 = fisher.test(data1)
fisher_data1

data2 = xtabs(count ~ Group+value, data=counts_1 %>% filter(variable=="2 - Is sample size reported for each group?"))
fisher_data2 = fisher.test(data2)
fisher_data2

data3 = xtabs(count ~ Group+value, data=counts_1 %>% filter(variable=="3 - Are the statistical tests used clearly described?"))
fisher_data3 = fisher.test(data3)
fisher_data3

data4 = xtabs(count ~ Group+value, data=counts_1 %>% filter(variable=="4 - Are the variables and groups to which each statistical result refers to made clear?"))
fisher_data4 = fisher.test(data4)
fisher_data4

data5 = xtabs(count ~ Group+value, data=counts_1 %>% filter(variable=="5 - Are the results of any statistical tests in the figure (including omnibus and post-hoc comparisons) provided (as a p value or otherwise)?"))
fisher_data5 = fisher.test(data5)
fisher_data5

data6 = xtabs(count ~ Group+value, data=counts_1 %>% filter(variable=="6 - Are exact p values reported up to 2 decimal units (e.g. p=No.46, p=No.No5, p<No.NoYes)?"))
fisher_data6 = fisher.test(data6)
fisher_data6

cells1 = xtabs(count ~ Group+value, data=counts_1 %>% filter(variable=="1 - Was the source of cell lines or microorganisms provided?"))
fisher_cells1 = fisher.test(cells1)
fisher_cells1

cells2 = xtabs(count ~ Group+value, data=counts_1 %>% filter(variable=="2 - For studies involving cell lines or microorganisms, do the authors report whether they have been authenticated recently (e.g., by STR profiling, within Yes year of use)?"))
fisher_cells2 = fisher.test(cells2)
fisher_cells2

cells3 = xtabs(count ~ Group+value, data=counts_1 %>% filter(variable=="3 - Is the culture medium reported?"))
fisher_cells3 = fisher.test(cells3)
fisher_cells3

cells4 = xtabs(count ~ Group+value, data=counts_1 %>% filter(variable=="4 - Are the culture conditions (temperature, [CO2] and presence of O2) reported?"))
fisher_cells4 = fisher.test(cells4)
fisher_cells4

inv1 = xtabs(count ~ Group+value, data=counts_1 %>% filter(variable=="1 - Is the (invert) animal species reported?"))
fisher_inv1 = fisher.test(inv1)
fisher_inv1

inv2 = xtabs(count ~ Group+value, data=counts_1 %>% filter(variable=="2 - Is the strain of the (invert) animals reported?"))
fisher_inv2 = fisher.test(inv2)
fisher_inv2

inv3 = xtabs(count ~ Group+value, data=counts_1 %>% filter(variable=="3 - Is the sex of the (invert) animals reported?"))
fisher_inv3 = fisher.test(inv3)
fisher_inv3

inv4 = xtabs(count ~ Group+value, data=counts_1 %>% filter(variable=="4 - Is the age of the (invert) animals reported?"))
fisher_inv4 = fisher.test(inv4)
fisher_inv4

inv5 = xtabs(count ~ Group+value, data=counts_1 %>% filter(variable=="5 - Is the source/supplier of the (invert) animals reported?"))
fisher_inv5 = fisher.test(inv5)
fisher_inv5

inv6 = xtabs(count ~ Group+value, data=counts_1 %>% filter(variable=="6 - For (invert) in vivo pharmacological interventions, is the route of administration reported?"))
fisher_inv6 = fisher.test(inv6)
fisher_inv6

inv7 = xtabs(count ~ Group+value, data=counts_1 %>% filter(variable=="7 - If (invert) anaesthesia was performed, are type, route and dose/concentration described?"))
fisher_inv7 = fisher.test(inv7)
fisher_inv7

inv8 = xtabs(count ~ Group+value, data=counts_1 %>% filter(variable=="8 - Is the method of (invert) euthanasia/tissue collection reported?"))
fisher_inv8 = fisher.test(inv8)
fisher_inv8

vert1 = xtabs(count ~ Group+value, data=counts_1 %>% filter(variable=="1 - Is the animal species reported?"))
fisher_vert1 = fisher.test(vert1)
fisher_vert1

vert2 = xtabs(count ~ Group+value, data=counts_1 %>% filter(variable=="2 - Is the strain of the animals reported?"))
fisher_vert2 = fisher.test(vert2)
fisher_vert2

vert3 = xtabs(count ~ Group+value, data=counts_1 %>% filter(variable=="3 - Is the sex of the animals reported?"))
fisher_vert3 = fisher.test(vert3)
fisher_vert3

vert4 = xtabs(count ~ Group+value, data=counts_1 %>% filter(variable=="4 - Is the age of the animals reported?"))
fisher_vert4 = fisher.test(vert4)
fisher_vert4

vert5 = xtabs(count ~ Group+value, data=counts_1 %>% filter(variable=="5 - Is the number of animals housed together reported?"))
fisher_vert5 = fisher.test(vert5)
fisher_vert5

vert6 = xtabs(count ~ Group+value, data=counts_1 %>% filter(variable=="6 - Is the source/supplier of the animals reported?"))
fisher_vert6 = fisher.test(vert6)
fisher_vert6

vert7 = xtabs(count ~ Group+value, data=counts_1 %>% filter(variable=="7 - Are animals reported to be randomized to experimental groups?"))
fisher_vert7 = fisher.test(vert7)
fisher_vert7

vert8 = xtabs(count ~ Group+value, data=counts_1 %>% filter(variable=="8 - For in vivo pharmacological interventions, is the route of administration reported?"))
fisher_vert8 = fisher.test(vert8)
fisher_vert8

vert9 = xtabs(count ~ Group+value, data=counts_1 %>% filter(variable=="9 - If anaesthesia was performed, are type, route and dose/concentration described?"))
fisher_vert9 = fisher.test(vert9)
fisher_vert9

vert10 = xtabs(count ~ Group+value, data=counts_1 %>% filter(variable=="10 - Is the method of euthanasia/tissue collection reported?"))
fisher_vert10 = fisher.test(vert10)
fisher_vert10

vert11 = xtabs(count ~ Group+value, data=counts_1 %>% filter(variable=="11 - Does the manuscript include an explicit statement of approval by a clearly identified ethics committee?"))
fisher_vert11 = fisher.test(vert11)
fisher_vert11

vert12 = xtabs(count ~ Group+value, data=counts_1 %>% filter(variable=="12 - Does the manuscript name the international, national or institutional guidelines followed?"))
fisher_vert12 = fisher.test(vert12)
fisher_vert12

human1 = xtabs(count ~ Group+value, data=counts_1 %>% filter(variable=="1 - Does the manuscript describe the recruitment process (including the target population)?"))
fisher_human1 = fisher.test(human1)
fisher_human1

human2 = xtabs(count ~ Group+value, data=counts_1 %>% filter(variable=="2 - Are the eligibility criteria adequately described?"))
fisher_human2 = fisher.test(human2)
fisher_human2

human3 = xtabs(count ~ Group+value, data=counts_1 %>% filter(variable=="3 - Is the sex of the subjects reported?"))
fisher_human3 = fisher.test(human3)
fisher_human3

human4 = xtabs(count ~ Group+value, data=counts_1 %>% filter(variable=="4 - Is the age range of the subjects reported?"))
fisher_human4 = fisher.test(human4)
fisher_human4

human5 = xtabs(count ~ Group+value, data=counts_1 %>% filter(variable=="5 - Are subjects reported to be randomized to experimental groups?"))
fisher_human5 = fisher.test(human5)
fisher_human5

human6 = xtabs(count ~ Group+value, data=counts_1 %>% filter(variable=="6 - Are the subjects reported to be blinded to the experimental group?"))
fisher_human6 = fisher.test(human6)
fisher_human6

human7 = xtabs(count ~ Group+value, data=counts_1 %>% filter(variable=="7 - For pharmacological interventions, is the route of administration reported?"))
fisher_human7 = fisher.test(human7)
fisher_human7

human8 = xtabs(count ~ Group+value, data=counts_1 %>% filter(variable=="8 - Does the manuscript include an explicit statement of ethical approval and identify the committee(s) approving the study protocol?"))
fisher_human8 = fisher.test(human8)
fisher_human8

human9 = xtabs(count ~ Group+value, data=counts_1 %>% filter(variable=="9 - Does the manuscript name the international, national or institutional guidelines followed?"))
fisher_human9 = fisher.test(human9)
fisher_human9

human10 = xtabs(count ~ Group+value, data=counts_1 %>% filter(variable=="10 - Does the manuscript report that every subject signed an informed consent form?"))
fisher_human10 = fisher.test(human10)
fisher_human10
```

Reporting scores by individual questions - Table S7 and Table 3 data
```{r}
m_data_2 = melt(f_data_suppl_2, id.vars = c("doi", "Group", "Category of experiment", "Study")) %>% filter(!is.na(value))
counts_2 = m_data_2 %>% group_by(variable, Group, value) %>% summarise(count = n())

ptitle1 = xtabs(count ~ Group+value, data=counts_2 %>% filter(variable=="1 - Is the biological model / species of animal under study reported?"))

prob1 = xtabs(count ~ Group+value, data=counts_2 %>% filter(variable=="1 - Do the authors report their funding source(s)?"))

prob2 = xtabs(count ~ Group+value, data=counts_2 %>% filter(variable=="2 - Is there a statement describing the presence or absence of conflict of interest?"))

prob3 = xtabs(count ~ Group+value, data=counts_2 %>% filter(variable=="3 - Is a sample size calculation reported?"))

prob4 = xtabs(count ~ Group+value, data=counts_2 %>% filter(variable=="4 - Is assessment of outcome measures reported to be done in a blinded fashion?"))

pdrugs1 = xtabs(count ~ Group+value, data=counts_2 %>% filter(variable=="1 - Are the suppliers for all drugs or other treatments in the data under analysis reported?"))

pdrugs2 = xtabs(count ~ Group+value, data=counts_2 %>% filter(variable=="2 - Is every antibody used in the data under analysis linked to a citation, catalogue number, clone number or validation profile?"))

pdrugs3 = xtabs(count ~ Group+value, data=counts_2 %>% filter(variable=="3 - For pharmacological interventions, is the dose/concentration reported?"))

pdrugs4 = xtabs(count ~ Group+value, data=counts_2 %>% filter(variable=="4 - For pharmacological interventions, is the vehicle reported?"))

ppres1 = xtabs(count ~ Group+value, data=counts_2 %>% filter(variable=="1 - Are the groups compared clearly described?"))

ppres2 = xtabs(count ~ Group+value, data=counts_2 %>% filter(variable=="2 - Does the study provide a clear timeline for the experimental procedures or exposures and the measurement of outcomes in the data under analysis?"))

ppres3 = xtabs(count ~ Group+value, data=counts_2 %>% filter(variable=="3 - Is a well-defined summary estimate (e.g. mean or median) of quantitative variables provided for each group?"))

ppres4 = xtabs(count ~ Group+value, data=counts_2 %>% filter(variable=="4 - Are findings presented with a well-defined measure of variation or precision (e.g. SD/SEM/X%CI)?"))

ppres5 = xtabs(count ~ Group+value, data=counts_2 %>% filter(variable=="5 - Are unit level data presented?"))

ppres6 = xtabs(count ~ Group+value, data=counts_2 %>% filter(variable=="6 - Are all data shown in figures or tables clearly attributable to a specific experimental group/condition?"))

ppres7 = xtabs(count ~ Group+value, data=counts_2 %>% filter(variable=="7 - Are the units for each quantitative measure/indexes shown in figures or tables clearly described?"))

ppres8 = xtabs(count ~ Group+value, data=counts_2 %>% filter(variable=="8 - Is the meaning of any symbols used in figures/tables (e.g. *, #, ª) clearly described?"))

pdata1 = xtabs(count ~ Group+value, data=counts_2 %>% filter(variable=="1 - Is the experimental unit used for analysis clear?"))

pdata2 = xtabs(count ~ Group+value, data=counts_2 %>% filter(variable=="2 - Is sample size reported for each group?"))

pdata3 = xtabs(count ~ Group+value, data=counts_2 %>% filter(variable=="3 - Are the statistical tests used clearly described?"))

pdata4 = xtabs(count ~ Group+value, data=counts_2 %>% filter(variable=="4 - Are the variables and groups to which each statistical result refers to made clear?"))

pdata5 = xtabs(count ~ Group+value, data=counts_2 %>% filter(variable=="5 - Are the results of any statistical tests in the figure (including omnibus and post-hoc comparisons) provided (as a p value or otherwise)?"))

pdata6 = xtabs(count ~ Group+value, data=counts_2 %>% filter(variable=="6 - Are exact p values reported up to 2 decimal units (e.g. p=No.46, p=No.No5, p<No.NoYes)?"))

pcells1 = xtabs(count ~ Group+value, data=counts_2 %>% filter(variable=="1 - Was the source of cell lines or microorganisms provided?"))

pcells2 = xtabs(count ~ Group+value, data=counts_2 %>% filter(variable=="2 - For studies involving cell lines or microorganisms, do the authors report whether they have been authenticated recently (e.g., by STR profiling, within Yes year of use)?"))

pcells3 = xtabs(count ~ Group+value, data=counts_2 %>% filter(variable=="3 - Is the culture medium reported?"))

pcells4 = xtabs(count ~ Group+value, data=counts_2 %>% filter(variable=="4 - Are the culture conditions (temperature, [CO2] and presence of O2) reported?"))

pinv1 = xtabs(count ~ Group+value, data=counts_2 %>% filter(variable=="1 - Is the (invert) animal species reported?"))

pinv2 = xtabs(count ~ Group+value, data=counts_2 %>% filter(variable=="2 - Is the strain of the (invert) animals reported?"))

pinv3 = xtabs(count ~ Group+value, data=counts_2 %>% filter(variable=="3 - Is the sex of the (invert) animals reported?"))

pinv4 = xtabs(count ~ Group+value, data=counts_2 %>% filter(variable=="4 - Is the age of the (invert) animals reported?"))

pinv5 = xtabs(count ~ Group+value, data=counts_2 %>% filter(variable=="5 - Is the source/supplier of the (invert) animals reported?"))

pinv6 = xtabs(count ~ Group+value, data=counts_2 %>% filter(variable=="6 - For (invert) in vivo pharmacological interventions, is the route of administration reported?"))

pinv7 = xtabs(count ~ Group+value, data=counts_2 %>% filter(variable=="7 - If (invert) anaesthesia was performed, are type, route and dose/concentration described?"))

pinv8 = xtabs(count ~ Group+value, data=counts_2 %>% filter(variable=="8 - Is the method of (invert) euthanasia/tissue collection reported?"))

pvert1 = xtabs(count ~ Group+value, data=counts_2 %>% filter(variable=="1 - Is the animal species reported?"))

pvert2 = xtabs(count ~ Group+value, data=counts_2 %>% filter(variable=="2 - Is the strain of the animals reported?"))

pvert3 = xtabs(count ~ Group+value, data=counts_2 %>% filter(variable=="3 - Is the sex of the animals reported?"))

pvert4 = xtabs(count ~ Group+value, data=counts_2 %>% filter(variable=="4 - Is the age of the animals reported?"))

pvert5 = xtabs(count ~ Group+value, data=counts_2 %>% filter(variable=="5 - Is the number of animals housed together reported?"))

pvert6 = xtabs(count ~ Group+value, data=counts_2 %>% filter(variable=="6 - Is the source/supplier of the animals reported?"))

pvert7 = xtabs(count ~ Group+value, data=counts_2 %>% filter(variable=="7 - Are animals reported to be randomized to experimental groups?"))

pvert8 = xtabs(count ~ Group+value, data=counts_2 %>% filter(variable=="8 - For in vivo pharmacological interventions, is the route of administration reported?"))

pvert9 = xtabs(count ~ Group+value, data=counts_2 %>% filter(variable=="9 - If anaesthesia was performed, are type, route and dose/concentration described?"))

pvert10 = xtabs(count ~ Group+value, data=counts_2 %>% filter(variable=="10 - Is the method of euthanasia/tissue collection reported?"))

pvert11 = xtabs(count ~ Group+value, data=counts_2 %>% filter(variable=="11 - Does the manuscript include an explicit statement of approval by a clearly identified ethics committee?"))

pvert12 = xtabs(count ~ Group+value, data=counts_2 %>% filter(variable=="12 - Does the manuscript name the international, national or institutional guidelines followed?"))

phuman1 = xtabs(count ~ Group+value, data=counts_2 %>% filter(variable=="1 - Does the manuscript describe the recruitment process (including the target population)?"))

phuman2 = xtabs(count ~ Group+value, data=counts_2 %>% filter(variable=="2 - Are the eligibility criteria adequately described?"))

phuman3 = xtabs(count ~ Group+value, data=counts_2 %>% filter(variable=="3 - Is the sex of the subjects reported?"))

phuman4 = xtabs(count ~ Group+value, data=counts_2 %>% filter(variable=="4 - Is the age range of the subjects reported?"))

phuman5 = xtabs(count ~ Group+value, data=counts_2 %>% filter(variable=="5 - Are subjects reported to be randomized to experimental groups?"))

phuman6 = xtabs(count ~ Group+value, data=counts_2 %>% filter(variable=="6 - Are the subjects reported to be blinded to the experimental group?"))

phuman7 = xtabs(count ~ Group+value, data=counts_2 %>% filter(variable=="7 - For pharmacological interventions, is the route of administration reported?"))

phuman8 = xtabs(count ~ Group+value, data=counts_2 %>% filter(variable=="8 - Does the manuscript include an explicit statement of ethical approval and identify the committee(s) approving the study protocol?"))

phuman9 = xtabs(count ~ Group+value, data=counts_2 %>% filter(variable=="9 - Does the manuscript name the international, national or institutional guidelines followed?"))

phuman10 = xtabs(count ~ Group+value, data=counts_2 %>% filter(variable=="10 - Does the manuscript report that every subject signed an informed consent form?"))

title1_p = table(f_data_suppl_2$`1 - Is the biological model / species of animal under study reported?`[f_data_suppl_2$Group==1], 
                 f_data_suppl_2$`1 - Is the biological model / species of animal under study reported?`[f_data_suppl_2$Group==2])
mc_title1 = mcnemar.exact(title1_p)
mc_title1

rob1_p = table(f_data_suppl_2$`1 - Do the authors report their funding source(s)?`[f_data_suppl_2$Group==1],
               f_data_suppl_2$`1 - Do the authors report their funding source(s)?`[f_data_suppl_2$Group==2])
mc_rob1 = mcnemar.exact(rob1_p)
mc_rob1

rob2_p = table(f_data_suppl_2$`2 - Is there a statement describing the presence or absence of conflict of interest?`[f_data_suppl_2$Group==1],
               f_data_suppl_2$`2 - Is there a statement describing the presence or absence of conflict of interest?`[f_data_suppl_2$Group==2])
mc_rob2 = mcnemar.exact(rob2_p)
mc_rob2

rob3_p = table(f_data_suppl_2$`3 - Is a sample size calculation reported?`[f_data_suppl_2$Group==1],
               f_data_suppl_2$`3 - Is a sample size calculation reported?`[f_data_suppl_2$Group==2])
mc_rob3 = mcnemar.exact(rob3_p)
mc_rob3

rob4_p = table(f_data_suppl_2$`4 - Is assessment of outcome measures reported to be done in a blinded fashion?`[f_data_suppl_2$Group==1],
               f_data_suppl_2$`4 - Is assessment of outcome measures reported to be done in a blinded fashion?`[f_data_suppl_2$Group==2])
mc_rob4 = mcnemar.exact(rob4_p)
mc_rob4

drugs1_p = table(f_data_suppl_2$`1 - Are the suppliers for all drugs or other treatments in the data under analysis reported?`[f_data_suppl_2$Group==1],
                 f_data_suppl_2$`1 - Are the suppliers for all drugs or other treatments in the data under analysis reported?`[f_data_suppl_2$Group==2])
mc_drugs1 = mcnemar.exact(drugs1_p)
mc_drugs1

drugs2_p = table(f_data_suppl_2$`2 - Is every antibody used in the data under analysis linked to a citation, catalogue number, clone number or validation profile?`[f_data_suppl_2$Group==1],
                 f_data_suppl_2$`2 - Is every antibody used in the data under analysis linked to a citation, catalogue number, clone number or validation profile?`[f_data_suppl_2$Group==2])
mc_drugs2 = mcnemar.exact(drugs2_p)
mc_drugs2

drugs3_p = table(f_data_suppl_2$`3 - For pharmacological interventions, is the dose/concentration reported?`[f_data_suppl_2$Group==1],
                 f_data_suppl_2$`3 - For pharmacological interventions, is the dose/concentration reported?`[f_data_suppl_2$Group==2])
mc_drugs3 = mcnemar.exact(drugs3_p)
mcdrugs3

drugs4_p = table(f_data_suppl_2$`4 - For pharmacological interventions, is the vehicle reported?`[f_data_suppl_2$Group==1],
                 f_data_suppl_2$`4 - For pharmacological interventions, is the vehicle reported?`[f_data_suppl_2$Group==2])
mc_drugs4 = mcnemar.exact(drugs4_p)
mc_drugs4

pres1_p = table(f_data_suppl_2$`1 - Are the groups compared clearly described?`[f_data_suppl_2$Group==1],
                f_data_suppl_2$`1 - Are the groups compared clearly described?`[f_data_suppl_2$Group==2])
mc_pres1 = mcnemar.exact(pres1_p)
mc_pres1

pres2_p = table(f_data_suppl_2$`2 - Does the study provide a clear timeline for the experimental procedures or exposures and the measurement of outcomes in the data under analysis?`[f_data_suppl_2$Group==1],
                f_data_suppl_2$`2 - Does the study provide a clear timeline for the experimental procedures or exposures and the measurement of outcomes in the data under analysis?`[f_data_suppl_2$Group==2])
mc_pres2 = mcnemar.exact(pres2_p)
mc_pres2

pres3_p = table(f_data_suppl_2$`3 - Is a well-defined summary estimate (e.g. mean or median) of quantitative variables provided for each group?`[f_data_suppl_2$Group==1],
                f_data_suppl_2$`3 - Is a well-defined summary estimate (e.g. mean or median) of quantitative variables provided for each group?`[f_data_suppl_2$Group==2])
mc_pres3 = mcnemar.exact(pres3_p)
mc_pres3

pres4_p = table(f_data_suppl_2$`4 - Are findings presented with a well-defined measure of variation or precision (e.g. SD/SEM/X%CI)?`[f_data_suppl_2$Group==1],
                f_data_suppl_2$`4 - Are findings presented with a well-defined measure of variation or precision (e.g. SD/SEM/X%CI)?`[f_data_suppl_2$Group==2])
mc_pres4 = mcnemar.exact(pres4_p)
mc_pres4

pres5_p = table(f_data_suppl_2$`5 - Are unit level data presented?`[f_data_suppl_2$Group==1],
                f_data_suppl_2$`5 - Are unit level data presented?`[f_data_suppl_2$Group==2])
mc_pres5 = mcnemar.exact(pres5_p)
mc_pres5

pres6_p = table(f_data_suppl_2$`6 - Are all data shown in figures or tables clearly attributable to a specific experimental group/condition?`[f_data_suppl_2$Group==1],
                f_data_suppl_2$`6 - Are all data shown in figures or tables clearly attributable to a specific experimental group/condition?`[f_data_suppl_2$Group==2])
mc_pres6 = mcnemar.exact(pres6_p)
mc_pres6

pres7_p = table(f_data_suppl_2$`7 - Are the units for each quantitative measure/indexes shown in figures or tables clearly described?`[f_data_suppl_2$Group==1],
                f_data_suppl_2$`7 - Are the units for each quantitative measure/indexes shown in figures or tables clearly described?`[f_data_suppl_2$Group==2])
mc_pres7 = mcnemar.exact(pres7_p)
mc_pres7

pres8_p = table(f_data_suppl_2$`8 - Is the meaning of any symbols used in figures/tables (e.g. *, #, ª) clearly described?`[f_data_suppl_2$Group==1],
                f_data_suppl_2$`8 - Is the meaning of any symbols used in figures/tables (e.g. *, #, ª) clearly described?`[f_data_suppl_2$Group==2])
mc_pres8 = mcnemar.exact(pres8_p)
mc_pres8

data1_p = table(f_data_suppl_2$`1 - Is the experimental unit used for analysis clear?`[f_data_suppl_2$Group==1],
                f_data_suppl_2$`1 - Is the experimental unit used for analysis clear?`[f_data_suppl_2$Group==2])
mc_data1 = mcnemar.exact(data1_p)
mc_data1

data2_p = table(f_data_suppl_2$`2 - Is sample size reported for each group?`[f_data_suppl_2$Group==1],
                f_data_suppl_2$`2 - Is sample size reported for each group?`[f_data_suppl_2$Group==2])
mc_data2 = mcnemar.exact(data2_p)
mc_data2

data3_p = table(f_data_suppl_2$`3 - Are the statistical tests used clearly described?`[f_data_suppl_2$Group==1],
                f_data_suppl_2$`3 - Are the statistical tests used clearly described?`[f_data_suppl_2$Group==2])
mc_data3 = mcnemar.exact(data3_p)
mc_data3

data4_p = table(f_data_suppl_2$`4 - Are the variables and groups to which each statistical result refers to made clear?`[f_data_suppl_2$Group==1],
                f_data_suppl_2$`4 - Are the variables and groups to which each statistical result refers to made clear?`[f_data_suppl_2$Group==2])
mc_data4 = mcnemar.exact(data4_p)
mc_data4

data5_p = table(f_data_suppl_2$`5 - Are the results of any statistical tests in the figure (including omnibus and post-hoc comparisons) provided (as a p value or otherwise)?`[f_data_suppl_2$Group==1],
                f_data_suppl_2$`5 - Are the results of any statistical tests in the figure (including omnibus and post-hoc comparisons) provided (as a p value or otherwise)?`[f_data_suppl_2$Group==2])
mc_data5 = mcnemar.exact(data5_p)
mc_data5

data6_p = table(f_data_suppl_2$`6 - Are exact p values reported up to 2 decimal units (e.g. p=No.46, p=No.No5, p<No.NoYes)?`[f_data_suppl_2$Group==1],
                f_data_suppl_2$`6 - Are exact p values reported up to 2 decimal units (e.g. p=No.46, p=No.No5, p<No.NoYes)?`[f_data_suppl_2$Group==2])
mc_data6 = mcnemar.exact(data6_p)
mc_data6

cells1_p = table(f_data_suppl_2$`1 - Was the source of cell lines or microorganisms provided?`[f_data_suppl_2$Group==1],
                 f_data_suppl_2$`1 - Was the source of cell lines or microorganisms provided?`[f_data_suppl_2$Group==2])
mc_cells1 = mcnemar.exact(cells1_p)
mc_cells1

cells2_p = table(f_data_suppl_2$`2 - For studies involving cell lines or microorganisms, do the authors report whether they have been authenticated recently (e.g., by STR profiling, within Yes year of use)?`[f_data_suppl_2$Group==1],
                 f_data_suppl_2$`2 - For studies involving cell lines or microorganisms, do the authors report whether they have been authenticated recently (e.g., by STR profiling, within Yes year of use)?`[f_data_suppl_2$Group==2])
mc_cells2 = mcnemar.exact(cells2_p)
mc_cells2

cells3_p = table(f_data_suppl_2$`3 - Is the culture medium reported?`[f_data_suppl_2$Group==1],
                 f_data_suppl_2$`3 - Is the culture medium reported?`[f_data_suppl_2$Group==2])
mc_cells3 = mcnemar.exact(cells3_p)
mc_cells3

cells4_p = table(f_data_suppl_2$`4 - Are the culture conditions (temperature, [CO2] and presence of O2) reported?`[f_data_suppl_2$Group==1],
                 f_data_suppl_2$`4 - Are the culture conditions (temperature, [CO2] and presence of O2) reported?`[f_data_suppl_2$Group==2])
mc_cells4 = mcnemar.exact(cells4_p)
mc_cells4

inv1_p = table(f_data_suppl_2$`1 - Is the (invert) animal species reported?`[f_data_suppl_2$Group==1],
               f_data_suppl_2$`1 - Is the (invert) animal species reported?`[f_data_suppl_2$Group==2])
mc_inv1 = mcnemar.exact(inv1_p)
mc_inv1

inv2_p = table(f_data_suppl_2$`2 - Is the strain of the (invert) animals reported?`[f_data_suppl_2$Group==1],
               f_data_suppl_2$`2 - Is the strain of the (invert) animals reported?`[f_data_suppl_2$Group==2])
mc_inv2 = mcnemar.exact(inv2_p)
mc_inv2

inv3_p = table(f_data_suppl_2$`3 - Is the sex of the (invert) animals reported?`[f_data_suppl_2$Group==1],
               f_data_suppl_2$`3 - Is the sex of the (invert) animals reported?`[f_data_suppl_2$Group==2])
mc_inv3 = mcnemar.exact(inv3_p)
mc_inv3

inv4_p = table(f_data_suppl_2$`4 - Is the age of the (invert) animals reported?`[f_data_suppl_2$Group==1],
               f_data_suppl_2$`4 - Is the age of the (invert) animals reported?`[f_data_suppl_2$Group==2])
mc_inv4 = mcnemar.exact(inv4_p)
mc_inv4

inv5_p = table(f_data_suppl_2$`5 - Is the source/supplier of the (invert) animals reported?`[f_data_suppl_2$Group==1],
               f_data_suppl_2$`5 - Is the source/supplier of the (invert) animals reported?`[f_data_suppl_2$Group==2])
mc_inv5 = mcnemar.exact(inv5_p)
mc_inv5

inv6_p = table(f_data_suppl_2$`6 - For (invert) in vivo pharmacological interventions, is the route of administration reported?`[f_data_suppl_2$Group==1],
               f_data_suppl_2$`6 - For (invert) in vivo pharmacological interventions, is the route of administration reported?`[f_data_suppl_2$Group==2])
mc_inv6 = mcnemar.exact(inv6_p)
mc_inv6

inv7_p = table(f_data_suppl_2$`7 - If (invert) anaesthesia was performed, are type, route and dose/concentration described?`[f_data_suppl_2$Group==1],
               f_data_suppl_2$`7 - If (invert) anaesthesia was performed, are type, route and dose/concentration described?`[f_data_suppl_2$Group==2])
mc_inv7 = mcnemar.exact(inv7_p)
mc_inv7

inv8_p = table(f_data_suppl_2$`8 - Is the method of (invert) euthanasia/tissue collection reported?`[f_data_suppl_2$Group==1],
               f_data_suppl_2$`8 - Is the method of (invert) euthanasia/tissue collection reported?`[f_data_suppl_2$Group==2])
mc_inv8 = mcnemar.exact(inv8_p)
mc_inv8

vert1_p = table(f_data_suppl_2$`1 - Is the animal species reported?`[f_data_suppl_2$Group==1],
                f_data_suppl_2$`1 - Is the animal species reported?`[f_data_suppl_2$Group==2])
mc_vert1 = mcnemar.exact(vert1_p)
mc_vert1

vert2_p = table(f_data_suppl_2$`2 - Is the strain of the animals reported?`[f_data_suppl_2$Group==1],
                f_data_suppl_2$`2 - Is the strain of the animals reported?`[f_data_suppl_2$Group==2])
mc_vert2 = mcnemar.exact(vert2_p)
mc_vert2

vert3_p = table(f_data_suppl_2$`3 - Is the sex of the animals reported?`[f_data_suppl_2$Group==1],
                f_data_suppl_2$`3 - Is the sex of the animals reported?`[f_data_suppl_2$Group==2])
mc_vert3 = mcnemar.exact(vert3_p)
mc_vert3

vert4_p = table(f_data_suppl_2$`4 - Is the age of the animals reported?`[f_data_suppl_2$Group==1],
                f_data_suppl_2$`4 - Is the age of the animals reported?`[f_data_suppl_2$Group==2])
mc_vert4 = mcnemar.exact(vert4_p)
mc_vert4

vert5_p = table(f_data_suppl_2$`5 - Is the number of animals housed together reported?`[f_data_suppl_2$Group==1],
                f_data_suppl_2$`5 - Is the number of animals housed together reported?`[f_data_suppl_2$Group==2])
mc_vert5 = mcnemar.exact(vert5_p)
mc_vert5

vert6_p = table(f_data_suppl_2$`6 - Is the source/supplier of the animals reported?`[f_data_suppl_2$Group==1],
                f_data_suppl_2$`6 - Is the source/supplier of the animals reported?`[f_data_suppl_2$Group==2])
mc_vert6 = mcnemar.exact(vert6_p)
mc_vert6

vert7_p = table(f_data_suppl_2$`7 - Are animals reported to be randomized to experimental groups?`[f_data_suppl_2$Group==1],
                f_data_suppl_2$`7 - Are animals reported to be randomized to experimental groups?`[f_data_suppl_2$Group==2])
mc_vert7 = mcnemar.exact(vert7_p)
mc_vert7

vert8_p = table(f_data_suppl_2$`8 - For in vivo pharmacological interventions, is the route of administration reported?`[f_data_suppl_2$Group==1],
                f_data_suppl_2$`8 - For in vivo pharmacological interventions, is the route of administration reported?`[f_data_suppl_2$Group==2])
mc_vert8 = mcnemar.exact(vert8_p)
mc_vert8

vert9_p = table(f_data_suppl_2$`9 - If anaesthesia was performed, are type, route and dose/concentration described?`[f_data_suppl_2$Group==1],
                f_data_suppl_2$`9 - If anaesthesia was performed, are type, route and dose/concentration described?`[f_data_suppl_2$Group==2])
mc_vert9 = mcnemar.exact(vert9_p)
mc_vert9

vert10_p = table(f_data_suppl_2$`10 - Is the method of euthanasia/tissue collection reported?`[f_data_suppl_2$Group==1],
                 f_data_suppl_2$`10 - Is the method of euthanasia/tissue collection reported?`[f_data_suppl_2$Group==2])
mc_vert10 = mcnemar.exact(vert10_p)
mc_vert10

vert11_p = table(f_data_suppl_2$`11 - Does the manuscript include an explicit statement of approval by a clearly identified ethics committee?`[f_data_suppl_2$Group==1],
                 f_data_suppl_2$`11 - Does the manuscript include an explicit statement of approval by a clearly identified ethics committee?`[f_data_suppl_2$Group==2])
mc_vert11 = mcnemar.exact(vert11_p)
mc_vert11

vert12_p = table(f_data_suppl_2$`12 - Does the manuscript name the international, national or institutional guidelines followed?`[f_data_suppl_2$Group==1],
                 f_data_suppl_2$`12 - Does the manuscript name the international, national or institutional guidelines followed?`[f_data_suppl_2$Group==2])
mc_vert12 = mcnemar.exact(vert12_p)
mc_vert12

human1_p = table(f_data_suppl_2$`1 - Does the manuscript describe the recruitment process (including the target population)?`[f_data_suppl_2$Group==1],
                 f_data_suppl_2$`1 - Does the manuscript describe the recruitment process (including the target population)?`[f_data_suppl_2$Group==2])
mc_human1 = mcnemar.exact(human1_p)
mc_human1

human2_p = table(f_data_suppl_2$`2 - Are the eligibility criteria adequately described?`[f_data_suppl_2$Group==1],
                 f_data_suppl_2$`2 - Are the eligibility criteria adequately described?`[f_data_suppl_2$Group==2])
mc_human2 = mcnemar.exact(human2_p)
mc_human2

human3_p = table(f_data_suppl_2$`3 - Is the sex of the subjects reported?`[f_data_suppl_2$Group==1],
                 f_data_suppl_2$`3 - Is the sex of the subjects reported?`[f_data_suppl_2$Group==2])
mc_human3 = mcnemar.exact(human3_p)
mc_human3

human4_p = table(f_data_suppl_2$`4 - Is the age range of the subjects reported?`[f_data_suppl_2$Group==1],
                 f_data_suppl_2$`4 - Is the age range of the subjects reported?`[f_data_suppl_2$Group==2])
mc_human4 = mcnemar.exact(human4_p)
mc_human4

human5_p = table(f_data_suppl_2$`5 - Are subjects reported to be randomized to experimental groups?`[f_data_suppl_2$Group==1],
                 f_data_suppl_2$`5 - Are subjects reported to be randomized to experimental groups?`[f_data_suppl_2$Group==2])
mc_human5 = mcnemar.exact(human5_p)
mc_human5

human6_p = table(f_data_suppl_2$`6 - Are the subjects reported to be blinded to the experimental group?`[f_data_suppl_2$Group==1],
                 f_data_suppl_2$`6 - Are the subjects reported to be blinded to the experimental group?`[f_data_suppl_2$Group==2])
mc_human6 = mcnemar.exact(human6_p)
mc_human6

human7_p = table(f_data_suppl_2$`7 - For pharmacological interventions, is the route of administration reported?`[f_data_suppl_2$Group==1],
                 f_data_suppl_2$`7 - For pharmacological interventions, is the route of administration reported?`[f_data_suppl_2$Group==2])
mc_human7 = mcnemar.exact(human7_p)
mc_human7

human8_p = table(f_data_suppl_2$`8 - Does the manuscript include an explicit statement of ethical approval and identify the committee(s) approving the study protocol?`[f_data_suppl_2$Group==1],
                 f_data_suppl_2$`8 - Does the manuscript include an explicit statement of ethical approval and identify the committee(s) approving the study protocol?`[f_data_suppl_2$Group==2])
mc_human8 = mcnemar.exact(human8_p)
mc_human8

human9_p = table(f_data_suppl_2$`9 - Does the manuscript name the international, national or institutional guidelines followed?`[f_data_suppl_2$Group==1],
                 f_data_suppl_2$`9 - Does the manuscript name the international, national or institutional guidelines followed?`[f_data_suppl_2$Group==2])
mc_human9 = mcnemar.exact(human9_p)
mc_human9

human10_p = table(f_data_suppl_2$`10 - Does the manuscript report that every subject signed an informed consent form?`[f_data_suppl_2$Group==1],
                  f_data_suppl_2$`10 - Does the manuscript report that every subject signed an informed consent form?`[f_data_suppl_2$Group==2])
mc_human10 = mcnemar.exact(human10_p)
mc_human10
```

Reporting scores by groups - Removing conflict of interest (data in text)
```{r}
f_data_sens = f_data 
f_data_sens = f_data_sens %>% filter(Respondent=="FINAL"|Respondent=="Gold Standard")
f_data_sens = mutate(f_data_sens, score1g.raw = rowSums(f_data_sens[,26], na.rm=TRUE)
                     +rowSums(f_data_sens[,28], na.rm = TRUE)
                     +rowSums(f_data_sens[,30:49], na.rm = TRUE))
f_data_sens = mutate(f_data_sens, score1g.notapplicable = rowSums(is.na(f_data_sens[,26]))
                     +rowSums(is.na(f_data_sens[,28]))
                     +rowSums(is.na(f_data_sens[,30:49])))
f_data_sens = mutate(f_data_sens, score1g.valid = 22-f_data_sens$score1g.notapplicable)
f_data_sens = mutate(f_data_sens, score1g.score = (f_data_sens$score1g.raw/f_data_sens$score1g.valid)*100)

f_data_sens = mutate(f_data_sens, score1.raw = f_data_sens$score1g.raw+f_data_sens$specific.raw)
f_data_sens = mutate(f_data_sens, score1.notapplicable = f_data_sens$score1g.notapplicable + f_data_sens$specific.notapplicable)
f_data_sens = mutate(f_data_sens, score1.valid = 56-f_data_sens$score1.notapplicable)
f_data_sens = mutate(f_data_sens, score1.score = (f_data_sens$score1.raw/f_data_sens$score1.valid)*100)

study2_sens = f_data_sens %>% filter(f_data_sens$Study=="Paired")

sensitivity1 = t.test(study2_sens$score1.score ~ study2_sens$Group, var.equal = TRUE, paired = TRUE)
sensitivity1
study2_sens %>% filter(study2_sens$Group==1) %>% summarise(mean(score1.score))
study2_sens %>% filter(study2_sens$Group==1) %>% summarise(sd(score1.score))
study2_sens %>% filter(study2_sens$Group==1) %>% summarise(n())
study2_sens %>% filter(study2_sens$Group==2) %>% summarise(mean(score1.score))
study2_sens %>% filter(study2_sens$Group==2) %>% summarise(sd(score1.score))
study2_sens %>% filter(study2_sens$Group==2) %>% summarise(n())

```

Correlations between region of origin with reporting score - Fig S2 data and graph
```{r}
study1 = mutate(study1, Region_comb = study1$Region)
study1$Region_comb[study1$Region=="Africa"] = "Other"
study1$Region_comb[study1$Region=="LatinAmerica"] = "Other"
study1$Region_comb[study1$Region=="Oceania"] = "Other"
study2 = mutate(study2, Region_comb = study2$Region)
study2$Region_comb[study2$Region=="Asia"] = "Other"
study2$Region_comb[study2$Region=="Australia/Oceania"] = "Other"

region_corr = aov(study1$overall.score ~ study1$Group + study1$Region_comb + study1$Group:study1$Region_comb, data = study1)
summary(region_corr)

study2_region_diff = study2 
study2_region_diff = study2_region_diff %>% select(c(1,4,33,34)) 
study2_region_diff = study2_region_diff %>% dcast(`List/PDF` + Region_comb ~ Group, value.var = "overall.score") 
study2_region_diff = study2_region_diff %>% mutate(diff.score = (study2_region_diff$`2` - study2_region_diff$`1`))

region_corr_2 = aov(study2$overall.score ~ study2$Group + study2$Region_comb + study2$Group:study2$Region_comb + Error(`List/PDF`/Group), data = study2)
summary(region_corr_2)

FigS2A = ggplot(study1, aes(x=study1$Region_comb, y = study1$overall.score, fill = as.factor(study1$Group))) + 
  geom_dotplot(binaxis='y', stackdir='center', position = position_dodge(0.9), dotsize = 1.3, color="white") +
  stat_summary(fun.y = "mean",fun.ymin = "mean", fun.ymax = "mean",geom = "crossbar", width = 0.5, size = 0.25, position =position_dodge(0.9)) +
  labs(x = "", y = "Score (% of applicable items)") + 
  coord_cartesian(ylim = c(0, 100)) + theme_classic() + 
  theme(legend.position="none", axis.text.x = element_text(color = "black"), plot.margin = margin(0.2,0.2,0.2,1, "cm")) + 
  scale_fill_manual(values=c("#FE2E2E", "#2E2EFE")) + 
  scale_x_discrete(labels = c("NorthAmerica" = "North America"))

FigS2B = ggplot(study2, aes(x=study2$Region_comb, y = study2$overall.score, fill = as.factor(study2$Group))) + 
  geom_dotplot(binaxis='y', stackdir='center', position = position_dodge(0.9), dotsize = 1.3, color="white") +
  stat_summary(fun.y = "mean",fun.ymin = "mean", fun.ymax = "mean",geom = "crossbar", width = 0.5, size = 0.25, position =position_dodge(0.9)) +
  labs(x = "", y = "Score (% of applicable items)") + 
  coord_cartesian(ylim = c(0, 100)) + theme_classic() + 
  theme(legend.position="none", axis.text.x = element_text(color = "black"), plot.margin = margin(0.2,0.2,0.2,1, "cm")) + 
  scale_fill_manual(values=c("#FE2E2E", "#2E2EFE")) + 
  scale_x_discrete(labels = c("NorthAmerica" = "North America"))

FigS2B_right = ggplot(study2_region_diff, aes(x=study2_region_diff$Region_comb, y = study2_region_diff$diff.score)) + 
  geom_dotplot(binaxis='y', stackdir='center', dotsize = 0.7, color="white", fill="#8B008B") +
  geom_hline(yintercept=0, linetype="dashed", alpha = 0.5) + 
  stat_summary(fun.y = "mean",fun.ymin = "mean", fun.ymax = "mean",geom = "crossbar", width = 0.5, size = 0.25) +
  labs(x = "", y = "Change in score") +
  theme_classic() + theme(legend.position="none", axis.text.x = element_text(color = "black"), plot.margin = margin(0.2,0.2,0.2,1, "cm")) + 
  scale_fill_manual(values=c("#FE2E2E", "#2E2EFE")) + 
  scale_x_discrete(labels = c("NorthAmerica" = "North America")) 

plot_grid(FigS2A, FigS2B, FigS2B_right, labels = c("A", "B"), nrow = 1, ncol = 3, rel_widths = c(1.5,1.5,1))
```

Correlations between article size with reporting score - Fig 3 data and graph
```{r}
numbfigs = cor.test(~study1$`Number of figures` + study1$overall.score, use = "pairwise.complete.obs", method = "spearman", data = study1)
numbfigs
spearman.ci(var1 = study1$`Number of figures`, var2 = study1$overall.score)

numbfigs_b = cor.test(~study1_b$`Number of figures` + study1_b$overall.score, use = "pairwise.complete.obs", method = "spearman", data = study1_b)
numbfigs_b
spearman.ci(var1 = study1_b$`Number of figures`, var2 = study1_b$overall.score)

numbfigs_p = cor.test(~study1_p$`Number of figures` + study1_p$overall.score, use = "pairwise.complete.obs", method = "spearman", data = study1_p)
numbfigs_p
spearman.ci(var1 = study1_p$`Number of figures`, var2 = study1_p$overall.score)

study2_size_diff = study2 
study2_size_diff = study2_size_diff %>% select(c(1,4,7,33)) 
study2_size_diff = recast(study2_size_diff, `List/PDF` ~ Group + variable, id.var = c("List/PDF", "Group"))
study2_size_diff = study2_size_diff %>% mutate(diff.score = (study2_size_diff$`2_overall.score` - study2_size_diff$`1_overall.score`)) %>% mutate(diff.size = (study2_size_diff$`2_Number of figures`-study2_size_diff$`1_Number of figures`))
study2_size_diff = study2_size_diff %>% mutate(mean.size = ((study2_size_diff$`1_Number of figures` + study2_size_diff$`2_Number of figures`)/2))
study2_size_diff %>% summarise(min(diff.size))
study2_size_diff %>% summarise(max(diff.size))
study2_size_diff %>% summarise(median(diff.size))
study2_size_diff %>% summarise(mean(diff.size))
study2_size_diff %>% summarise(sd(diff.size))

numbfigs_2 = cor.test(~study2_size_diff$diff.size + study2_size_diff$diff.score, use = "pairwise.complete.obs", method = "spearman", data = study2_size_diff)
numbfigs_2
spearman.ci(var1 = study2_size_diff$diff.size, var2 = study2_size_diff$diff.score)

numbfigs_2 = cor.test(~study2_size_diff$mean.size + study2_size_diff$diff.score, use = "pairwise.complete.obs", method = "spearman", data = study2_size_diff)
numbfigs_2
spearman.ci(var1 = study2_size_diff$mean.size, var2 = study2_size_diff$diff.score)

Fig3A = ggplot(study1, aes(x=study1$`Number of figures`, y=study1$overall.score, color = as.factor(study1$Group))) + 
  geom_point(aes(x=study1$`Number of figures`, y=study1$overall.score, fill = as.factor(study1$Group))) + 
  labs(x="Number of figures", y = "Score (% of applicable items)") + 
  coord_cartesian(ylim = c(0, 100)) + theme_classic() + theme(legend.position="none", plot.margin = margin(0.2,0.2,0.2,1, "cm")) + 
  scale_color_manual(values=c("#FE2E2E", "#2E2EFE"))

Fig3B = ggplot(study2_size_diff, aes(x=study2_size_diff$diff.size, y=study2_size_diff$diff.score)) + 
  geom_point(color = "#8B008B") + 
  geom_hline(yintercept=0, linetype="dashed", alpha = 0.5) + 
  labs(x="Change in number of figures", y = "Change in score") + 
  theme_classic() 

Fig3C = ggplot(study2_size_diff, aes(x=study2_size_diff$mean.size, y=study2_size_diff$diff.score)) + 
  geom_point(color = "#8B008B") + 
  geom_hline(yintercept=0, linetype="dashed", alpha = 0.5) + 
  labs(x="Mean number of figures", y = "Change in score") + 
  theme_classic() + theme(plot.margin = margin(0.2,0.2,0.2,1, "cm"))

plot_grid(Fig3A, Fig3B, Fig3C, labels = "AUTO", nrow = 1, ncol = 3)
```

Correlations between size of supplementary material with reporting score - Fig S3 data and graph
```{r}
suppsize_1 = t.test(study1$`Number of suppl. figures` ~ study1$Group, var.equal = TRUE)
suppsize_1

study2_suppl_size_diff = study2 
study2_suppl_size_diff = study2_suppl_size_diff %>% select(c(1,4,18,33)) 
study2_suppl_size_diff = recast(study2_suppl_size_diff, `List/PDF` ~ Group + variable, id.var = c("List/PDF", "Group"))
study2_suppl_size_diff$`1_Number of suppl. figures`[is.na(study2_suppl_size_diff$`1_Number of suppl. figures`)] = 0
study2_suppl_size_diff$`2_Number of suppl. figures`[is.na(study2_suppl_size_diff$`2_Number of suppl. figures`)] = 0
study2_suppl_size_diff = study2_suppl_size_diff %>% mutate(diff.score = (study2_suppl_size_diff$`2_overall.score` - study2_suppl_size_diff$`1_overall.score`)) %>% mutate(diff.size = (study2_suppl_size_diff$`2_Number of suppl. figures` - study2_suppl_size_diff$`1_Number of suppl. figures`))
study2_suppl_size_diff = study2_suppl_size_diff %>% mutate(mean.size = ((study2_suppl_size_diff$`1_Number of suppl. figures` + study2_suppl_size_diff$`2_Number of suppl. figures`)/2))

suppsize_2 = t.test(x=study2_suppl_size_diff$`1_Number of suppl. figures`, y = study2_suppl_size_diff$`2_Number of suppl. figures`, 
                    var.equal = TRUE, paired = TRUE)
suppsize_2

supplmat_1 <- aov(study1$overall.score ~ study1$Group + study1$`Supplementary material` + study1$Group:study1$`Supplementary material`, data = study1)
summary(supplmat_1)
study1 %>% filter(study1$`Supplementary material`=="0" & study1$Group=="1") %>% summarise(n())
study1 %>% filter(study1$`Supplementary material`=="1" & study1$Group=="1") %>% summarise(n())
study1 %>% filter(study1$`Supplementary material`=="0" & study1$Group=="2") %>% summarise(n())
study1 %>% filter(study1$`Supplementary material`=="1" & study1$Group=="2") %>% summarise(n())

study2_suppl_diff = study2 
study2_suppl_diff = study2_suppl_diff %>% select(c(1,4,17,33)) 
study2_suppl_diff = recast(study2_suppl_diff, `List/PDF` ~ Group + variable, id.var = c("List/PDF", "Group"))
study2_suppl_diff = study2_suppl_diff %>% mutate(diff.score = (as.numeric(study2_suppl_diff$`2_overall.score`) - as.numeric(study2_suppl_diff$`1_overall.score`))) %>% mutate(suppl.change = (as.numeric(study2_suppl_diff$`2_Supplementary material`) - as.numeric(study2_suppl_diff$`1_Supplementary material`)))
supplmat_2 <- aov(study2_suppl_diff$diff.score ~ as.factor(study2_suppl_diff$suppl.change) + as.factor(study2_suppl_diff$suppl.change), data = study2_suppl_diff)
summary(supplmat_2)
study2_suppl_diff %>% filter(study2_suppl_diff$suppl.change=="-1") %>% summarise(n())
study2_suppl_diff %>% filter(study2_suppl_diff$suppl.change=="0") %>% summarise(n())
study2_suppl_diff %>% filter(study2_suppl_diff$suppl.change=="1") %>% summarise(n())

numbsupfigs = cor.test(~ study1$`Number of suppl. figures` + study1$overall.score, use = "pairwise.complete.obs", method = "spearman")
numbsupfigs
spearman.ci(var1 = study1$`Number of suppl. figures`, var2 = study1$overall.score)

numbsupfigs_b = cor.test(~ study1_b$`Number of suppl. figures` + study1_b$overall.score, use = "pairwise.complete.obs", method = "spearman")
numbsupfigs_b
spearman.ci(var1 = study1_b$`Number of suppl. figures`, var2 = study1_b$overall.score)

numbsupfigs_p = cor.test(~ study1_p$`Number of suppl. figures` + study1_p$overall.score, use = "pairwise.complete.obs", method = "spearman")
numbsupfigs_p
spearman.ci(var1 = study1_p$`Number of suppl. figures`, var2 = study1_p$overall.score)

study1 %>% filter(study1$Group=="1") %>% summarise(mean(`Number of suppl. figures`, na.rm = TRUE))
study1 %>% filter(study1$Group=="1") %>% summarise(sd(`Number of suppl. figures`, na.rm = TRUE))
study1 %>% filter(study1$Group=="2") %>% summarise(mean(`Number of suppl. figures`, na.rm = TRUE))
study1 %>% filter(study1$Group=="2") %>% summarise(sd(`Number of suppl. figures`, na.rm = TRUE))

numbsupfigs_2 = cor.test(x = study2_suppl_size_diff$mean.size, y = study2_suppl_size_diff$diff.score, use = "pairwise.complete.obs", method = "spearman")
numbsupfigs_2
spearman.ci(var1 = study2_suppl_size_diff$mean.size, var2 = study2_suppl_diff$diff.score)

study2_suppl_size_diff %>% summarise(mean(diff.size))
study2_suppl_size_diff %>% summarise(min(diff.size))
study2_suppl_size_diff %>% summarise(max(diff.size))

FigS3A = ggplot(study1, aes(x=study1$`Supplementary material`, y = study1$overall.score, fill = as.factor(study1$Group))) + 
  geom_dotplot(binaxis='y', stackdir='center', position = position_dodge(0.9), dotsize = 1.3, color="white") +
  stat_summary(fun.y = "mean",fun.ymin = "mean", fun.ymax = "mean",geom = "crossbar", width = 0.5, size = 0.25, position =position_dodge(0.9)) +
  labs(x = "", y = "Score (% of applicable items)") + 
  coord_cartesian(ylim = c(0, 100)) + theme_classic() + 
  theme(legend.position="none", axis.text.x = element_text(color = "black"), plot.margin = margin(0.2,0.2,0.2,1, "cm")) + 
  scale_fill_manual(values=c("#FE2E2E", "#2E2EFE")) + 
  scale_x_discrete(labels = c("0" = "Absent", "1" = "Present"))

FigS3B = ggplot(study2_suppl_diff, aes(x=as.factor(study2_suppl_diff$suppl.change), y = study2_suppl_diff$diff.score)) + 
  geom_dotplot(binaxis='y', stackdir='center', position = position_dodge(0.9), dotsize = 0.5, color="#8B008B", fill = "#8B008B") +
  geom_hline(yintercept=0, linetype="dashed", alpha = 0.5) + 
  stat_summary(fun.y = "mean",fun.ymin = "mean", fun.ymax = "mean",geom = "crossbar", width = 0.5, size = 0.25) +
  labs(x = "Supplementary material", y = "Change in score") +
  theme_classic() + theme(legend.position="none", axis.text.x = element_text(color = "black"), plot.margin = margin(0.2,0.2,0.2,1, "cm")) + 
  scale_x_discrete(labels = c("0" = "No change", "1" = "Added", "-1" = "Removed"))

FigS3C = ggplot(study1, aes(x=study1$`Number of suppl. figures`, y=study1$overall.score, color = as.factor(study1$Group))) + 
  geom_point(aes(x=study1$`Number of suppl. figures`, y=study1$overall.score, fill = as.factor(study1$Group))) + 
  labs(x="Number of supplementary figures", y = "Score (% of applicable items)") + 
  coord_cartesian(ylim = c(0, 100)) + theme_classic() + 
  theme(legend.position="none", plot.margin = margin(0.2,0.2,0.2,1, "cm")) + 
  scale_color_manual(values=c("#FE2E2E", "#2E2EFE"))

FigS3D = ggplot(study2_suppl_size_diff, aes(x=study2_suppl_size_diff$mean.size, y=study2_suppl_size_diff$diff.score)) + 
  geom_point(color = "#8B008B") + 
  geom_hline(yintercept=0, linetype="dashed", alpha = 0.5) + 
  labs(x="Mean number of supplementary figures", y = "Change in score") + 
  theme_classic() + theme(plot.margin = margin(0.2,0.2,0.2,1, "cm")) + coord_cartesian(xlim = c(0, 60)) + 
  scale_x_continuous(breaks = c(0,20,40,60))

plot_grid(FigS3A, FigS3B, FigS3C, FigS3D, labels = LETTERS, nrow = 2, ncol = 2, axis = "t")
```

Correlations between publication features and peer review with reporting scores - Fig 4 data and graphs
```{r}
study1$`Impact Factor` = sapply(study1$`Impact Factor`, as.numeric)
study1 %>% summarise(mean(`Impact Factor`, na.rm = TRUE))
study1 %>% summarise(sd(`Impact Factor`, na.rm = TRUE))
study1 %>% summarise(min(`Impact Factor`, na.rm = TRUE))
study1 %>% summarise(max(`Impact Factor`, na.rm = TRUE))
76+76 - sum(is.na(study1$`Impact Factor`))

impfactor = cor.test(~study1$`Impact Factor` + study1$overall.score, use = "pairwise.complete.obs", method = "spearman")
impfactor
spearman.ci(var1 = study1$`Impact Factor`, var2 = study1$overall.score)

study2$`Impact Factor` = sapply(study2$`Impact Factor`, as.numeric)
study2 %>% summarise(mean(`Impact Factor`, na.rm = TRUE))
study2 %>% summarise(sd(`Impact Factor`, na.rm = TRUE))
study2 %>% summarise(min(`Impact Factor`, na.rm = TRUE))
study2 %>% summarise(max(`Impact Factor`, na.rm = TRUE))
56+56 - sum(is.na(study2$`Impact Factor`))

study2_jif_diff = study2 
study2_jif_diff = study2_jif_diff %>% select(c(1,4,10,33)) 
study2_jif_diff = recast(study2_jif_diff, `List/PDF` ~ Group + variable, id.var = c("List/PDF", "Group"))
study2_jif_diff = study2_jif_diff %>% mutate(diff.score = (study2_jif_diff$`2_overall.score` - study2_jif_diff$`1_overall.score`)) 

impfactor_2 = cor.test(~study2_jif_diff$`2_Impact Factor` + study2_jif_diff$diff.score, use = "pairwise.complete.obs", method = "spearman")
impfactor_2
spearman.ci(var1 = study2_jif_diff$`2_Impact Factor`, var2 = study2_jif_diff$diff.score)

Fig4A = ggplot(study1, aes(x=study1$`Impact Factor`, y=study1$overall.score)) + 
  geom_point(colour = "#2E2EFE") + labs(x="Impact factor", y = "Score (% of applicable items)") + 
  coord_cartesian(ylim = c(0, 100)) + theme_classic() + theme(legend.position="none", plot.margin = margin(0.2,0.2,0.2,1, "cm"))

Fig4B = ggplot(study2_jif_diff, aes(x=study2_jif_diff$`2_Impact Factor`, y=study2_jif_diff$diff.score)) + 
  geom_point(colour = "#8B008B") + labs(x="Impact factor", y = "Change in score") + 
  geom_hline(yintercept=0, linetype="dashed", alpha = 0.5) + 
  scale_x_continuous(breaks = seq(0,30, by=5)) + theme_classic() + theme(legend.position="none", plot.margin = margin(0.2,0.2,0.2,1, "cm"))

plot_grid(Fig4A, Fig4B, labels = LETTERS, nrow = 1, ncol = 2)

jif_log = Fig4A + coord_trans(x="log10", limy = c(0,100)) + annotation_logticks(sides = "b")
jif_log

jif_log_2 = Fig4B + coord_trans(x="log10") + annotation_logticks(sides = "b")
jif_log_2

plot_grid(jif_log, jif_log_2, labels = LETTERS, nrow = 1, ncol = 2)
```

Correlations between publication features and peer review with reporting scores - Fig s4 data and graphs
```{r}
study1 = mutate(study1, Publisher_comb = study1$Publisher)
study1$Publisher_comb[study1$Publisher=="Comercial"] = "For-profit"
study1$Publisher_comb[study1$Publisher=="Nonprofit"] = "Non-profit"
study1$Publisher_comb[study1$Publisher=="ScientificSociety"] = "Non-profit"
study2 = mutate(study2, Publisher_comb = study2$Publisher)
study2$Publisher_comb[study2$Publisher=="Comercial"] = "For-profit"
study2$Publisher_comb[study2$Publisher=="Nonprofit"] = "Non-profit"
study2$Publisher_comb[study2$Publisher=="ScientificSociety"] = "Non-profit"

study1 %>% filter(study1$Publisher_comb=="For-profit") %>% summarise(n())
study1 %>% filter(study1$Publisher_comb=="Non-profit") %>% summarise(n())

publ_1_c = t.test(study1$overall.score ~ study1$Publisher_comb, var.equal = TRUE)
publ_1_c

study2_publ_diff = study2 
study2_publ_diff = study2_publ_diff %>% select(c(1,4,33,35)) 
study2_publ_diff = recast(study2_publ_diff, `List/PDF` ~ Group + variable, id.var = c("List/PDF", "Group"))
study2_publ_diff = study2_publ_diff %>% mutate(diff.score = as.numeric(study2_publ_diff$`2_overall.score`) - as.numeric(study2_publ_diff$`1_overall.score`))

study2 %>% filter(study2$Publisher_comb=="For-profit") %>% summarise(n())
study2 %>% filter(study2$Publisher_comb=="Non-profit") %>% summarise(n())

publ_2_c = t.test(study2_publ_diff$diff.score ~ study2_publ_diff$`2_Publisher_comb`, var.equal = TRUE)
publ_2_c

open_1 = t.test(study1$overall.score ~ study1$`Listed in DOAJ`, data = study1, var.equal = TRUE)
open_1
study1 %>% filter(study1$`Listed in DOAJ`=="0") %>% summarise(n())
study1 %>% filter(study1$`Listed in DOAJ`=="1") %>% summarise(n())

study2_open_diff = study2 
study2_open_diff = study2_open_diff %>% select(c(1,4,13,33)) 
study2_open_diff = recast(study2_open_diff, `List/PDF` ~ Group + variable, id.var = c("List/PDF", "Group"))
study2_open_diff = study2_open_diff %>% mutate(diff.score = as.numeric(study2_open_diff$`2_overall.score`) - as.numeric(study2_open_diff$`1_overall.score`))
open_2 = t.test(study2_open_diff$diff.score ~ study2_open_diff$`2_Listed in DOAJ`, data = study2_open_diff, var.equal = TRUE)
open_2
study2_open_diff %>% filter(study2_open_diff$`2_Listed in DOAJ`=="0") %>% summarise(n())
study2_open_diff %>% filter(study2_open_diff$`2_Listed in DOAJ`=="1") %>% summarise(n())

citat_1_p = cor.test(~study1_p$`Citations (10-10-19)` + study1_p$overall.score, use = "pairwise.complete.obs", method = "spearman", data = study1_p)
citat_1_p
spearman.ci(var1 = study1_p$`Citations (10-10-19)`, var2 = study1_p$overall.score, nrep = 2000)

citat_1_b = cor.test(~study1_b$`Citations (10-10-19)` + study1_b$overall.score, use = "pairwise.complete.obs", method = "spearman", data = study1_b)
citat_1_b
spearman.ci(var1 = study1_b$`Citations (10-10-19)`, var2 = study1_b$overall.score)

study1 %>% filter(is.na(study1$`Citations (10-10-19)`)&study1$Group==2) %>% summarise(n())
study1 %>% filter(is.na(study1$`Citations (10-10-19)`)&study1$Group==1) %>% summarise(n())

study2_citat_diff = study2 
study2_citat_diff = study2_citat_diff %>% select(c(1,4,12,33)) 
study2_citat_diff = recast(study2_citat_diff, `List/PDF` ~ Group + variable, id.var = c("List/PDF", "Group"))
study2_citat_diff = study2_citat_diff %>% mutate(diff.score = as.numeric(study2_citat_diff$`2_overall.score`) - as.numeric(study2_citat_diff$`1_overall.score`))
study2_citat_diff = study2_citat_diff %>% mutate(sum_citat = (as.numeric(study2_citat_diff$`2_Citations (10-10-19)`) + as.numeric(study2_citat_diff$`1_Citations (10-10-19)`)))

citat_2 = cor.test(~study2_citat_diff$sum_citat + study2_citat_diff$diff.score, use = "pairwise.complete.obs", method = "spearman")
citat_2
spearman.ci(var1 = study2_citat_diff$sum_citat, var2 = study2_citat_diff$diff.score)

study2_citat_diff %>% filter(is.na(study2_citat_diff$sum_citat)) %>% summarise(n())

FigS4A = ggplot(data = study1, aes(x=study1$Publisher_comb, y = study1$overall.score)) + 
  geom_dotplot(binaxis='y', stackdir='center', position = position_dodge(0.9), dotsize = 1.3, color="white", fill="#2E2EFE") +
  stat_summary(fun.y = "mean",fun.ymin = "mean", fun.ymax = "mean",geom = "crossbar", width = 0.5, size = 0.25, position =position_dodge(0.9)) +
  labs(x = "", y = "Score (% of applicable items)") + 
  coord_cartesian(ylim = c(0, 100)) + theme_classic() + scale_x_discrete(na.translate=FALSE) +
  theme(legend.position="none", axis.text.x = element_text(color = "black"), plot.margin = margin(0.2,0.2,0.2,1, "cm"))

FigS4B = ggplot(study2_publ_diff, aes(x=study2_publ_diff$`2_Publisher_comb`, y = study2_publ_diff$diff.score)) + 
  geom_dotplot(binaxis='y', stackdir='center', position = position_dodge(0.9), dotsize = 0.5, color="#8B008B", fill = "#8B008B") +
  geom_hline(yintercept=0, linetype="dashed", alpha = 0.5) + 
  stat_summary(fun.y = "mean",fun.ymin = "mean", fun.ymax = "mean",geom = "crossbar", width = 0.5, size = 0.25) +
  labs(x = "", y = "Change in score") +
  theme_classic() + theme(legend.position="none", axis.text.x = element_text(color = "black"), plot.margin = margin(0.2,0.2,0.2,1, "cm"))

FigS4C = ggplot(data = study1, aes(x=study1$`Listed in DOAJ`, y = study1$overall.score)) + 
  geom_dotplot(binaxis='y', stackdir='center', position = position_dodge(0.9), dotsize = 1.3, color="white", fill="#2E2EFE") +
  stat_summary(fun.y = "mean",fun.ymin = "mean", fun.ymax = "mean",geom = "crossbar", width = 0.5, size = 0.25, position =position_dodge(0.9)) +
  labs(x = "", y = "Score (% of applicable items)") + 
  coord_cartesian(ylim = c(0, 100)) + theme_classic() + scale_x_discrete(labels = c("0"="Subscription-based", "1"="Full open access"), na.translate=FALSE) + 
  theme(legend.position="none", axis.text.x = element_text(color = "black"), plot.margin = margin(0.2,0.2,0.2,1, "cm"))

FigS4D = ggplot(study2_open_diff, aes(x=study2_open_diff$`2_Listed in DOAJ`, y = study2_open_diff$diff.score)) + 
  geom_dotplot(binaxis='y', stackdir='center', position = position_dodge(0.9), dotsize = 0.5, color="#8B008B", fill = "#8B008B") +
  geom_hline(yintercept=0, linetype="dashed", alpha = 0.5) + 
  stat_summary(fun.y = "mean",fun.ymin = "mean", fun.ymax = "mean",geom = "crossbar", width = 0.5, size = 0.25) +
  labs(x = "", y = "Change in score") + scale_x_discrete(labels = c("0"="Subscription-based", "1"="Full open access")) + 
  theme_classic() + theme(legend.position="none", axis.text.x = element_text(color = "black"), plot.margin = margin(0.2,0.2,0.2,1, "cm"))

study1$`Citations (10-10-19)` = as.numeric(study1$`Citations (10-10-19)`)
FigS4E = ggplot(study1, aes(x=study1$`Citations (10-10-19)`, y=study1$overall.score, color = as.factor(study1$Group))) + 
  geom_point(aes(x=study1$`Citations (10-10-19)`, y=study1$overall.score, fill = as.factor(study1$Group))) + 
  labs(x="Number of citations", y = "Score (% of applicable items)") + 
  coord_cartesian(ylim = c(0, 100), xlim = c(0,60)) + theme_classic() + 
  theme(legend.position="none", plot.margin = margin(0.2,0.2,0.2,1, "cm")) + 
  scale_color_manual(values=c("#FE2E2E", "#2E2EFE"))

FigS4F = ggplot(study2_citat_diff, aes(x=study2_citat_diff$sum_citat, y=study2_citat_diff$diff.score)) + 
  geom_point(color = "#8B008B") + 
  geom_hline(yintercept=0, linetype="dashed", alpha = 0.5) + 
  labs(x="Sum of citations", y = "Change in score") + 
  theme_classic() + theme(plot.margin = margin(0.2,0.2,0.2,1, "cm"))

plot_grid(FigS4A, FigS4B, FigS4C, FigS4D, FigS4E, FigS4F, labels = LETTERS, nrow = 3, ncol = 2, axis = "t")
```

Correlations between publication features and peer review with reporting scores - Type of peer-review (data in text)
```{r}
peerreview1 = study1 %>% group_by(Group, `Peer review (blind)`) %>% summarise(n())
peerreview1

peerreview2 = study2 %>% group_by(Group, `Peer review (blind)`) %>% summarise(n())
peerreview2

```

Correlations between publication features and peer review with reporting scores - Fig 5 data and graphs
```{r}
study2_time = study2
study2_time = study2_time %>% select(c(1,4,20,21,33))
study2_time = recast(study2_time, `List/PDF` ~ Group + variable, id.var = c("List/PDF", "Group"))
study2_time = study2_time %>% mutate(diff.score = as.numeric(study2_time$`2_overall.score`) - as.numeric(study2_time$`1_overall.score`))
study2_time$`1_Publication month`[study2_time$`1_Publication month`=="January"] = "1"
study2_time$`1_Publication month`[study2_time$`1_Publication month`=="February"] = "2"
study2_time$`1_Publication month`[study2_time$`1_Publication month`=="March"] = "3"
study2_time$`1_Publication month`[study2_time$`1_Publication month`=="April"] = "4"
study2_time$`1_Publication month`[study2_time$`1_Publication month`=="May"] = "5"
study2_time$`1_Publication month`[study2_time$`1_Publication month`=="June"] = "6"
study2_time$`1_Publication month`[study2_time$`1_Publication month`=="July"] = "7"
study2_time$`1_Publication month`[study2_time$`1_Publication month`=="August"] = "8"
study2_time$`1_Publication month`[study2_time$`1_Publication month`=="September"] = "9"
study2_time$`1_Publication month`[study2_time$`1_Publication month`=="October"] = "10"
study2_time$`1_Publication month`[study2_time$`1_Publication month`=="November"] = "11"
study2_time$`1_Publication month`[study2_time$`1_Publication month`=="December"] = "12"

study2_time$`2_Publication month`[study2_time$`2_Publication month`=="January"] = "1"
study2_time$`2_Publication month`[study2_time$`2_Publication month`=="February"] = "2"
study2_time$`2_Publication month`[study2_time$`2_Publication month`=="March"] = "3"
study2_time$`2_Publication month`[study2_time$`2_Publication month`=="April"] = "4"
study2_time$`2_Publication month`[study2_time$`2_Publication month`=="May"] = "5"
study2_time$`2_Publication month`[study2_time$`2_Publication month`=="June"] = "6"
study2_time$`2_Publication month`[study2_time$`2_Publication month`=="July"] = "7"
study2_time$`2_Publication month`[study2_time$`2_Publication month`=="August"] = "8"
study2_time$`2_Publication month`[study2_time$`2_Publication month`=="September"] = "9"
study2_time$`2_Publication month`[study2_time$`2_Publication month`=="October"] = "10"
study2_time$`2_Publication month`[study2_time$`2_Publication month`=="November"] = "11"
study2_time$`2_Publication month`[study2_time$`2_Publication month`=="December"] = "12"

study2_time$`2_Publication year`[study2_time$`2_Publication year`=="2016"] = "0"
study2_time$`2_Publication year`[study2_time$`2_Publication year`=="2017"] = "12"
study2_time$`2_Publication year`[study2_time$`2_Publication year`=="2018"] = "24"

study2_time = study2_time %>% mutate(time.months = as.numeric(study2_time$`2_Publication month`)-as.numeric(study2_time$`1_Publication month`)+as.numeric(study2_time$`2_Publication year`))

time.to.publ = cor.test(~study2_time$time.months + study2_time$diff.score, use = "pairwise.complete.obs", method = "pearson")
time.to.publ

study2_time %>% summarise(mean(study2_time$time.months))
study2_time %>% summarise(sd(study2_time$time.months))

Fig5A = ggplot(study2_time, aes(x=study2_time$time.months, y=study2_time$diff.score)) + 
  geom_point(colour = "#8B008B") + labs(x="Time to publication (months)", y = "Change in score") + 
  geom_hline(yintercept=0, linetype="dashed", alpha = 0.5) + 
  theme_classic() + 
  theme(legend.position="none", plot.margin = margin(0.2,1,0.2,0.8, "cm"))

published = t.test(study1$overall.score ~ as.factor(study1$Published), var.equal = TRUE)
published
study1 %>% filter(study1$Published=="1" & study1$Group=="1") %>% summarise(n())
study1 %>% filter(study1$Published=="1" & study1$Group=="1") %>% summarise(mean(overall.score))
study1 %>% filter(study1$Published=="1" & study1$Group=="1") %>% summarise(sd(overall.score))
study1 %>% filter(study1$Published=="0" & study1$Group=="1") %>% summarise(n())
study1 %>% filter(study1$Published=="0" & study1$Group=="1") %>% summarise(mean(overall.score))
study1 %>% filter(study1$Published=="0" & study1$Group=="1") %>% summarise(sd(overall.score))

Fig5B = ggplot(data = study1, aes(x=as.factor(study1$Published), y = study1$overall.score)) + 
  geom_dotplot(binaxis='y', stackdir='center', dotsize = 1.3, color="white", fill="#FE2E2E") +
  stat_summary(fun.y = "mean",fun.ymin = "mean", fun.ymax = "mean",geom = "crossbar", width = 0.5, size = 0.25, position =position_dodge(0.9)) +
  labs(x = "", y = "Score (% of applicable items)") + 
  coord_cartesian(ylim = c(0, 100)) + theme_classic() + scale_x_discrete(na.translate=FALSE, labels = c("0" = "Unpublished", "1" = "Published")) +
  theme(legend.position="none", axis.text.x = element_text(color = "black"), plot.margin = margin(0.2,0.2,0.2,1, "cm"))

plot_grid(Fig5A, Fig5B, labels = LETTERS, nrow = 1, ncol = 2)
```

Subjective assessment - Fig 6 data and graphs
```{r}
subj_abstract = t.test(study1$`Do the title and abstract provide a clear idea of the article's main findings` ~ study1$Group, var.equal = TRUE)
subj_abstract

study1 %>% filter(study1$Group==1) %>% summarise(mean(`Do the title and abstract provide a clear idea of the article's main findings`, na.rm=TRUE))
study1 %>% filter(study1$Group==1) %>% summarise(sd(`Do the title and abstract provide a clear idea of the article's main findings`, na.rm=TRUE))
study1 %>% filter(study1$Group==2) %>% summarise(mean(`Do the title and abstract provide a clear idea of the article's main findings`, na.rm=TRUE))
study1 %>% filter(study1$Group==2) %>% summarise(sd(`Do the title and abstract provide a clear idea of the article's main findings`, na.rm=TRUE))

subj_abstract_2 = t.test(study2$`Do the title and abstract provide a clear idea of the article's main findings` ~ study2$Group, var.equal = TRUE, paired = TRUE)
subj_abstract_2

study2 %>% filter(study2$Group==1) %>% summarise(mean(`Do the title and abstract provide a clear idea of the article's main findings`))
study2 %>% filter(study2$Group==1) %>% summarise(sd(`Do the title and abstract provide a clear idea of the article's main findings`))
study2 %>% filter(study2$Group==2) %>% summarise(mean(`Do the title and abstract provide a clear idea of the article's main findings`))
study2 %>% filter(study2$Group==2) %>% summarise(sd(`Do the title and abstract provide a clear idea of the article's main findings`))

subj_easy = t.test(study1$`Was the required information easy to find and extract from the article` ~ study1$Group, var.equal = TRUE)
subj_easy

study1 %>% filter(study1$Group==1) %>% summarise(mean(`Was the required information easy to find and extract from the article`, na.rm=TRUE))
study1 %>% filter(study1$Group==1) %>% summarise(sd(`Was the required information easy to find and extract from the article`, na.rm=TRUE))
study1 %>% filter(study1$Group==2) %>% summarise(mean(`Was the required information easy to find and extract from the article`, na.rm=TRUE))
study1 %>% filter(study1$Group==2) %>% summarise(sd(`Was the required information easy to find and extract from the article`, na.rm=TRUE))

subj_easy2 = t.test(study2$`Was the required information easy to find and extract from the article` ~ study2$Group, var.equal = TRUE, paired = TRUE)
subj_easy2

study2 %>% filter(study2$Group==1) %>% summarise(mean(`Was the required information easy to find and extract from the article`, na.rm=TRUE))
study2 %>% filter(study2$Group==1) %>% summarise(sd(`Was the required information easy to find and extract from the article`, na.rm=TRUE))
study2 %>% filter(study2$Group==2) %>% summarise(mean(`Was the required information easy to find and extract from the article`, na.rm=TRUE))
study2 %>% filter(study2$Group==2) %>% summarise(sd(`Was the required information easy to find and extract from the article`, na.rm=TRUE))

Fig6A = ggplot(study1, aes(x=as.factor(study1$Group), y=study1$`Do the title and abstract provide a clear idea of the article's main findings`, fill = as.factor(study1$Group))) + 
  geom_dotplot(binaxis='y', stackdir='center', dotsize = 0.8, color="white") +
  stat_summary(fun.y = "mean", fun.ymin = "mean", fun.ymax = "mean", geom = "crossbar", width = 0.6, size = 0.2) +
  labs(x="", y = "Clarity of title/abstract") + coord_cartesian(ylim = c(1, 5)) + theme_classic() + 
  theme(legend.position="none", axis.text.x = element_text(color = "black"), plot.margin = margin(0.2,1.5,0.2,1, "cm")) + 
  scale_fill_manual(values=c("#FE2E2E", "#2E2EFE")) + 
  scale_x_discrete(labels = c("1" = "bioRxiv", "2" = "PubMed"))

Fig6B = ggplot(study2, aes(x=as.factor(study2$Group), y=study2$`Do the title and abstract provide a clear idea of the article's main findings`, fill = as.factor(study2$Group))) + 
  geom_dotplot(binaxis='y', stackdir='center', dotsize = 1.2, color="white") +
  stat_summary(fun.y = "mean", fun.ymin = "mean", fun.ymax = "mean", geom = "crossbar", width = 0.6, size = 0.2) +
  labs(x="", y = "Clarity of title/abstract") + coord_cartesian(ylim = c(1, 5)) + theme_classic() + 
  theme(legend.position="none", axis.text.x = element_text(color = "black"), plot.margin = margin(0.2,1,0.2,1, "cm")) + 
  scale_fill_manual(values=c("#FE2E2E", "#2E2EFE")) + 
  scale_x_discrete(labels = c("1" = "Preprint", "2" = "Peer-Reviewed"))

study2_abs_diff = study2 
study2_abs_diff = study2_abs_diff %>% select(c(1,4,25,33)) 
study2_abs_diff = recast(study2_abs_diff, `List/PDF` ~ Group + variable, id.var = c("List/PDF", "Group"))
study2_abs_diff = study2_abs_diff %>% mutate(diff.score = (study2_abs_diff$`2_overall.score` - study2_abs_diff$`1_overall.score`)) %>% mutate(diff.abs = (study2_abs_diff$`2_Do the title and abstract provide a clear idea of the article's main findings` - study2_abs_diff$`1_Do the title and abstract provide a clear idea of the article's main findings`))

Fig6B_right = ggplot(study2_abs_diff, aes(x= study2_abs_diff$`1_overall.score`, y = as.numeric(study2_abs_diff$diff.abs))) + 
  geom_dotplot(binaxis='y', stackdir='center', dotsize = 0.65, color="white", fill = "#8B008B") +
  geom_hline(yintercept=0, linetype="dashed", alpha = 0.5) + 
  labs(x = "", y = "Change in score") +
  theme_classic() + 
  theme(legend.position="none", axis.text.x = element_blank(), plot.margin = margin(0,0,0.7,0, "cm")) + 
  scale_x_continuous(breaks = NULL)

Fig6C = ggplot(study1, aes(x=as.factor(study1$Group), y=study1$`Was the required information easy to find and extract from the article`, fill = as.factor(study1$Group))) + 
  geom_dotplot(binaxis='y', stackdir='center', dotsize = 0.8, color="white") +
  stat_summary(fun.y = "mean", fun.ymin = "mean", fun.ymax = "mean", geom = "crossbar", width = 0.6, size = 0.2) +
  labs(x="", y = "Easiness to extract information") + coord_cartesian(ylim = c(1, 5)) + theme_classic() + 
  theme(legend.position="none", axis.text.x = element_text(color = "black"), plot.margin = margin(0.2,1.5,0.2,1, "cm")) + 
  scale_fill_manual(values=c("#FE2E2E", "#2E2EFE")) + 
  scale_x_discrete(labels = c("1" = "bioRxiv", "2" = "PubMed"))

Fig6D = ggplot(study2, aes(x=as.factor(study2$Group), y=study2$`Was the required information easy to find and extract from the article`, fill = as.factor(study2$Group))) + 
  geom_dotplot(binaxis='y', stackdir='center', dotsize = 0.65, color="white") +
  stat_summary(fun.y = "mean", fun.ymin = "mean", fun.ymax = "mean", geom = "crossbar", width = 0.6, size = 0.2) +
  labs(x="", y = "Easiness to extract information") + coord_cartesian(ylim = c(1, 5)) + theme_classic() + 
  theme(legend.position="none", axis.text.x = element_text(color = "black"), plot.margin = margin(0.2,1,0.2,1, "cm")) + 
  scale_fill_manual(values=c("#FE2E2E", "#2E2EFE")) + 
  scale_x_discrete(labels = c("1" = "Preprint", "2" = "Peer-Reviewed"))

study2_easy_diff = study2 
study2_easy_diff = study2_easy_diff %>% select(c(1,4,28,33)) 
study2_easy_diff = recast(study2_easy_diff, `List/PDF` ~ Group + variable, id.var = c("List/PDF", "Group"))
study2_easy_diff = study2_easy_diff %>% mutate(diff.score = (study2_easy_diff$`2_overall.score` - study2_easy_diff$`1_overall.score`)) %>% mutate(diff.easy = (study2_easy_diff$`2_Was the required information easy to find and extract from the article` - study2_easy_diff$`1_Was the required information easy to find and extract from the article`))

Fig6D_right = ggplot(study2_easy_diff, aes(x= study2_easy_diff$`1_overall.score`, y = study2_easy_diff$diff.easy)) + 
  geom_dotplot(binaxis='y', stackdir='center', dotsize = 0.65, color="white", fill = "#8B008B") +
  geom_hline(yintercept=0, linetype="dashed", alpha = 0.5) + 
  labs(x = "", y = "Change in score") +
  theme_classic() + 
  theme(legend.position="none", axis.text.x = element_blank(), plot.margin = margin(0,0,0.7,0, "cm")) + 
  scale_x_continuous(breaks = NULL)

plot_grid(Fig6A, Fig6B, Fig6B_right, Fig6C, Fig6D, Fig6D_right, labels = c("A", "B", "", "C", "D"), nrow = 2, ncol = 3, rel_widths = c(2,2,1))
```

Subjective assessment - Fig 7 data and graphs
```{r}
subj_abs_corr = cor.test(~study1$`Do the title and abstract provide a clear idea of the article's main findings` + 
                           study1$overall.score, use = "pairwise.complete.obs", method = "pearson")
subj_abs_corr
subj_abs_corr_b = cor.test(~study1_b$`Do the title and abstract provide a clear idea of the article's main findings` + 
                             study1_b$overall.score, use = "pairwise.complete.obs", method = "pearson")
subj_abs_corr_b
subj_abs_corr_p = cor.test(~study1_p$`Do the title and abstract provide a clear idea of the article's main findings` + 
                             study1_p$overall.score, use = "pairwise.complete.obs", method = "pearson")
subj_abs_corr_p

subj_abs_corr2 = cor.test(~study2_abs_diff$diff.abs + 
                            study2_abs_diff$diff.score, use = "pairwise.complete.obs", method = "pearson")
subj_abs_corr2

subj_easy_corr = cor.test(~study1$`Was the required information easy to find and extract from the article` + 
                            study1$overall.score, use = "pairwise.complete.obs", method = "pearson")
subj_easy_corr
subj_easy_corr_b = cor.test(~study1_b$`Was the required information easy to find and extract from the article` + 
                              study1_b$overall.score, use = "pairwise.complete.obs", method = "pearson")
subj_easy_corr_b
subj_easy_corr_p = cor.test(~study1_p$`Was the required information easy to find and extract from the article` + 
                              study1_p$overall.score, use = "pairwise.complete.obs", method = "pearson")
subj_easy_corr_p

subj_easy_corr2 = cor.test(~study2_easy_diff$diff.easy + 
                             study2_easy_diff$diff.score, use = "pairwise.complete.obs", method = "pearson")
subj_easy_corr2

Fig7A = ggplot(study1, aes(x=study1$`Do the title and abstract provide a clear idea of the article's main findings`, y=study1$overall.score, color = as.factor(study1$Group))) + 
  geom_point(aes(x=study1$`Do the title and abstract provide a clear idea of the article's main findings`, y=study1$overall.score, fill = as.factor(study1$Group))) + 
  labs(x="Clarity of title/abstract", y = "Score (% of applicable items)") + 
  coord_cartesian(ylim = c(0, 100), xlim = c(1,5)) + theme_classic() + 
  theme(legend.position="none", plot.margin = margin(0.2,1.5,0.2,0.5, "cm")) + 
  scale_color_manual(values=c("#FE2E2E", "#2E2EFE"))

Fig7B = ggplot(study2_abs_diff, aes(x=study2_abs_diff$diff.abs, y=study2_abs_diff$diff.score)) + 
  geom_point(colour = "#8B008B") + labs(x="Change in clarity of title/abstract", y = "Change in overall score") + 
  geom_hline(yintercept=0, linetype="dashed", alpha = 0.5) + 
  geom_vline(xintercept=0, linetype="dashed", alpha = 0.5) + 
  theme_classic() + 
  theme(legend.position="none", plot.margin = margin(0.2,1,0.2,0.8, "cm"))

Fig7C = ggplot(study1, aes(x=study1$`Was the required information easy to find and extract from the article`, y=study1$overall.score, color = as.factor(study1$Group))) + 
  geom_point(aes(x=study1$`Was the required information easy to find and extract from the article`, y=study1$overall.score, fill = as.factor(study1$Group))) + 
  labs(x="Easiness to extract information", y = "Score (% of applicable items)") + 
  coord_cartesian(ylim = c(0, 100), xlim = c(1,5)) + theme_classic() + 
  theme(legend.position="none", plot.margin = margin(0.2,1.5,0.2,0.5, "cm")) + 
  scale_color_manual(values=c("#FE2E2E", "#2E2EFE"))

Fig7D = ggplot(study2_easy_diff, aes(x=study2_easy_diff$diff.easy, y=study2_easy_diff$diff.score)) + 
  geom_point(colour = "#8B008B") + labs(x="Change in easiness to extract information", y = "Change in overall score") + 
  geom_hline(yintercept=0, linetype="dashed", alpha = 0.5) + 
  geom_vline(xintercept=0, linetype="dashed", alpha = 0.5) + 
  theme_classic() + 
  theme(legend.position="none", plot.margin = margin(0.2,1,0.2,0.8, "cm"))

plot_grid(Fig7A, Fig7B, Fig7C, Fig7D, labels = LETTERS, nrow = 2, ncol = 2)
```

Correlations between formatting and reporting score - Fig 8 data and graphs
```{r}
all_preprints = f_data %>% filter(f_data$Respondent=="FINAL")
all_preprints_o = all_preprints %>% filter(all_preprints$Group=="1") %>% select(c(2,5,8,101))
all_preprints_p = arrange(all_preprints_o, all_preprints_o$Study)
all_preprints_p = all_preprints_p %>% distinct(all_preprints_p$doi, .keep_all = TRUE)
all_preprints_r = arrange(all_preprints_o, desc(all_preprints_o$Study))
all_preprints_r = all_preprints_r %>% distinct(all_preprints_r$doi, .keep_all = TRUE)
all_preprints_m = merge(all_preprints_p, all_preprints_r, by = "doi")
all_preprints_m = mutate(all_preprints_m, embedded_m = (as.numeric(all_preprints_m$`Embedded figures.x`) + as.numeric(all_preprints_m$`Embedded figures.y`)))
all_preprints_m = mutate(all_preprints_m, score_m = (all_preprints_m$overall.score.x + all_preprints_m$overall.score.y)/2)
embedded_all_m = t.test(all_preprints_m$score_m ~ as.factor(all_preprints_m$embedded_m), var.equal = TRUE)
embedded_all_m
all_preprints_m_not = all_preprints_m %>% filter(all_preprints_m$embedded_m=="0") 
all_preprints_m_not %>% summarise(n())
all_preprints_m_not %>% summarise(mean(all_preprints_m_not$score_m))
all_preprints_m_not %>% summarise(sd(all_preprints_m_not$score_m))
all_preprints_m_emb = all_preprints_m %>% filter(all_preprints_m$embedded_m=="2") 
all_preprints_m_emb %>% summarise(n())
all_preprints_m_emb %>% summarise(mean(all_preprints_m_emb$score_m))
all_preprints_m_emb %>% summarise(sd(all_preprints_m_emb$score_m))

study2_emb_diff = study2 
study2_emb_diff = study2_emb_diff %>% select(c(1,4,8,33)) 
study2_emb_diff = recast(study2_emb_diff, `List/PDF` ~ Group + variable, id.var = c("List/PDF", "Group"))
study2_emb_diff = study2_emb_diff %>% mutate(diff.score = as.numeric(study2_emb_diff$`2_overall.score`) - as.numeric(study2_emb_diff$`1_overall.score`))

embedded_2 = t.test(study2_emb_diff$diff.score ~ as.factor(study2_emb_diff$`1_Embedded figures`), var.equal = TRUE)
embedded_2
study2_emb_diff_not = study2_emb_diff %>% filter(study2_emb_diff$`1_Embedded figures`=="0")
study2_emb_diff_not %>% summarise(mean(study2_emb_diff_not$diff.score))
study2_emb_diff_not %>% summarise(sd(study2_emb_diff_not$diff.score))
study2_emb_diff_emb = study2_emb_diff %>% filter(study2_emb_diff$`1_Embedded figures`=="1")
study2_emb_diff_emb %>% summarise(mean(study2_emb_diff_emb$diff.score))
study2_emb_diff_emb %>% summarise(sd(study2_emb_diff_emb$diff.score))

Fig8A = ggplot(data = all_preprints_m, aes(x=as.factor(all_preprints_m$embedded_m), y = all_preprints_m$score_m)) + 
  geom_dotplot(binaxis='y', stackdir='center', position = position_dodge(0.9), dotsize = 1.3, color="white", fill="#FE2E2E") +
  stat_summary(fun.y = "mean",fun.ymin = "mean", fun.ymax = "mean",geom = "crossbar", width = 0.5, size = 0.25, position =position_dodge(0.9)) +
  labs(x = "", y = "Score (% of applicable items)") + 
  coord_cartesian(ylim = c(0, 100)) + theme_classic() + scale_x_discrete(labels = c("0"="Non-embedded", "2"="Embedded"), na.translate=FALSE) + 
  theme(legend.position="none", axis.text.x = element_text(color = "black"), plot.margin = margin(0.2,0.2,0.2,1, "cm"))

Fig8B = ggplot(study2_emb_diff, aes(x=study2_emb_diff$`1_Embedded figures`, y = study2_emb_diff$diff.score)) + 
  geom_dotplot(binaxis='y', stackdir='center', position = position_dodge(0.9), dotsize = 0.7, color="white", fill = "#8B008B") +
  geom_hline(yintercept=0, linetype="dashed", alpha = 0.5) + 
  stat_summary(fun.y = "mean",fun.ymin = "mean", fun.ymax = "mean",geom = "crossbar", width = 0.5, size = 0.25) +
  labs(x = "", y = "Change in score") + scale_x_discrete(labels = c("0"="Non-embedded", "1"="Embedded")) + 
  theme_classic() + theme(legend.position="none", axis.text.x = element_text(color = "black"), plot.margin = margin(0.2,0.2,0.2,1, "cm"))

plot_grid(Fig8A, Fig8B, labels = LETTERS, nrow = 1, ncol = 2, axis = "t")
```

Correlations between formatting and reporting score - Fig S5 data and graphs
```{r}
all_preprints_abs = all_preprints %>% filter(all_preprints$Group=="1") %>% select(c(2,5,8,27))
all_preprints_abs_p = arrange(all_preprints_abs, all_preprints_abs$Study)
all_preprints_abs_p = all_preprints_abs_p %>% distinct(all_preprints_abs_p$doi, .keep_all = TRUE)
all_preprints_abs_r = arrange(all_preprints_abs, desc(all_preprints_abs$Study))
all_preprints_abs_r = all_preprints_abs_r %>% distinct(all_preprints_abs_r$doi, .keep_all = TRUE)
all_preprints_abs_m = merge(all_preprints_abs_p, all_preprints_abs_r, by = "doi")
all_preprints_abs_m = mutate(all_preprints_abs_m, embedded_abs_m = (as.numeric(all_preprints_abs_m$`Embedded figures.x`) + as.numeric(all_preprints_abs_m$`Embedded figures.y`)))
all_preprints_abs_m = mutate(all_preprints_abs_m, score_abs_m = (all_preprints_abs_m$`Do the title and abstract provide a clear idea of the article's main findings.x` + all_preprints_abs_m$`Do the title and abstract provide a clear idea of the article's main findings.y`)/2)

emb_abs_all = t.test(all_preprints_abs_m$score_abs_m ~ all_preprints_abs_m$embedded_abs_m, var.equal = TRUE)
emb_abs_all

emb_abs_diff_2 = study2 
emb_abs_diff_2 = emb_abs_diff_2 %>% select(c(1,4,8,25)) 
emb_abs_diff_2 = recast(emb_abs_diff_2, `List/PDF` ~ Group + variable, id.var = c("List/PDF", "Group"))
emb_abs_diff_2 = emb_abs_diff_2 %>% mutate(diff.abs = as.numeric(emb_abs_diff_2$`2_Do the title and abstract provide a clear idea of the article's main findings`) - as.numeric(emb_abs_diff_2$`1_Do the title and abstract provide a clear idea of the article's main findings`))

emb_abs_2 = t.test(emb_abs_diff_2$diff.abs ~ as.factor(emb_abs_diff_2$`1_Embedded figures`), var.equal = TRUE)
emb_abs_2

emb_easy_1 = t.test(study1$`Was the required information easy to find and extract from the article` ~ as.factor(study1$`Embedded figures`), var.equal = TRUE)
emb_easy_1

all_preprints_easy = all_preprints %>% filter(all_preprints$Group=="1") %>% select(c(2,5,8,88))
all_preprints_easy_p = arrange(all_preprints_easy, all_preprints_easy$Study)
all_preprints_easy_p = all_preprints_easy_p %>% distinct(all_preprints_easy_p$doi, .keep_all = TRUE)
all_preprints_easy_r = arrange(all_preprints_easy, desc(all_preprints_easy$Study))
all_preprints_easy_r = all_preprints_easy_r %>% distinct(all_preprints_easy_r$doi, .keep_all = TRUE)
all_preprints_easy_m = merge(all_preprints_easy_p, all_preprints_easy_r, by = "doi")
all_preprints_easy_m = mutate(all_preprints_easy_m, embedded_easy_m = (as.numeric(all_preprints_easy_m$`Embedded figures.x`) + as.numeric(all_preprints_easy_m$`Embedded figures.y`)))
all_preprints_easy_m = mutate(all_preprints_easy_m, score_easy_m = (all_preprints_easy_m$`Was the required information easy to find and extract from the article.x` + all_preprints_easy_m$`Was the required information easy to find and extract from the article.y`)/2)

emb_easy_all = t.test(all_preprints_easy_m$score_easy_m ~ all_preprints_easy_m$embedded_easy_m, var.equal = TRUE)
emb_easy_all

emb_easy_diff_2 = study2 
emb_easy_diff_2 = emb_easy_diff_2 %>% select(c(1,4,8,28)) 
emb_easy_diff_2 = recast(emb_easy_diff_2, `List/PDF` ~ Group + variable, id.var = c("List/PDF", "Group"))
emb_easy_diff_2 = emb_easy_diff_2 %>% mutate(diff.easy = as.numeric(emb_easy_diff_2$`2_Was the required information easy to find and extract from the article`) - as.numeric(emb_easy_diff_2$`1_Was the required information easy to find and extract from the article`))

emb_easy_2 = t.test(emb_easy_diff_2$diff.easy ~ as.factor(emb_abs_diff_2$`1_Embedded figures`), var.equal = TRUE)
emb_easy_2

FigS5A = ggplot(data = all_preprints_abs_m, aes(x=as.factor(all_preprints_abs_m$embedded_abs_m), y = all_preprints_abs_m$score_abs_m)) + 
  geom_dotplot(binaxis='y', stackdir='center', position = position_dodge(0.9), dotsize = 0.9, color="white", fill="#FE2E2E") +
  stat_summary(fun.y = "mean",fun.ymin = "mean", fun.ymax = "mean",geom = "crossbar", width = 0.5, size = 0.25, position =position_dodge(0.9)) +
  labs(x = "", y = "Clarity of title/abstract") + 
  coord_cartesian(ylim = c(1, 5)) + theme_classic() + scale_x_discrete(labels = c("0"="Not embedded", "2"="Embedded"), na.translate=FALSE) + 
  theme(legend.position="none", axis.text.x = element_text(color = "black"), plot.margin = margin(0.2,0.2,0.2,1, "cm"))

FigS5B = ggplot(data = emb_abs_diff_2, aes(x=emb_abs_diff_2$`1_Embedded figures`, y = emb_abs_diff_2$diff.abs)) + 
  geom_dotplot(binaxis='y', stackdir='center', position = position_dodge(0.9), dotsize = 0.7, color="white", fill="#8B008B") +
  geom_hline(yintercept=0, linetype="dashed", alpha = 0.5) + 
  stat_summary(fun.y = "mean",fun.ymin = "mean", fun.ymax = "mean",geom = "crossbar", width = 0.5, size = 0.25, position =position_dodge(0.9)) +
  labs(x = "", y = "Change in score") + 
  theme_classic() + scale_x_discrete(labels = c("0"="Not embedded", "1"="Embedded"), na.translate=FALSE) + 
  theme(legend.position="none", axis.text.x = element_text(color = "black"), plot.margin = margin(0.2,0.2,0.2,1, "cm"))

FigS5C = ggplot(data = all_preprints_easy_m, aes(x=as.factor(all_preprints_easy_m$embedded_easy_m), y = all_preprints_easy_m$score_easy_m)) + 
  geom_dotplot(binaxis='y', stackdir='center', position = position_dodge(0.9), dotsize = 0.7, color="white", fill="#FE2E2E") +
  stat_summary(fun.y = "mean",fun.ymin = "mean", fun.ymax = "mean",geom = "crossbar", width = 0.5, size = 0.25, position =position_dodge(0.9)) +
  labs(x = "", y = "Easiness to extract information") + 
  coord_cartesian(ylim = c(1, 5)) + theme_classic() + scale_x_discrete(labels = c("0"="Not embedded", "2"="Embedded"), na.translate=FALSE) + 
  theme(legend.position="none", axis.text.x = element_text(color = "black"), plot.margin = margin(0.2,0.2,0.2,1, "cm"))

FigS5D = ggplot(data = emb_easy_diff_2, aes(x=emb_easy_diff_2$`1_Embedded figures`, y = emb_easy_diff_2$diff.easy)) + 
  geom_dotplot(binaxis='y', stackdir='center', position = position_dodge(0.9), dotsize = 0.7, color="white", fill="#8B008B") +
  geom_hline(yintercept=0, linetype="dashed", alpha = 0.5) + 
  stat_summary(fun.y = "mean",fun.ymin = "mean", fun.ymax = "mean",geom = "crossbar", width = 0.5, size = 0.25, position =position_dodge(0.9)) +
  labs(x = "", y = "Change in score") + 
  theme_classic() + scale_x_discrete(labels = c("0"="Not embedded", "1"="Embedded"), na.translate=FALSE) + 
  theme(legend.position="none", axis.text.x = element_text(color = "black"), plot.margin = margin(0.2,0.2,0.2,1, "cm"))

plot_grid(FigS5A, FigS5B, FigS5C, FigS5D, labels = LETTERS, nrow = 2, ncol = 2, axis = "t")
```
